# Supplementary material for: Comprehensive transcriptome analyses reveal tomato plant responses to tobacco rattle virus-based gene silencing vectors
Source: Sci Rep. 2017 Aug 29;7:9771. doi: 10.1038/s41598-017-10143-1 (PMC5575331; doi:10.1038/s41598-017-10143-1)
Supplement: Supplementary file 1 — Dataset 1 [file 41598_2017_10143_MOESM1_ESM.xlsx]

## Sheet: Table S1
Supplementary Table S1. Summary of sequencing libraries.
Species	Sample	Total reads	Cleaned reads	total distinct reads	Genome/transcriptome* matched reads
small RNA library
Mock	1	2655264	1146752	624068	1042318
	2	4954975	3117102	1096889	2825612
	3	4375546	2956435	1107463	2679423
TRV infection	1	3252245	936274	492059	819957
	2	4067828	1104584	595163	970104
	3	3069486	1214598	664308	1047108
Degradome RNA libraries
Mock	1	16996226	14720726		12954460
	2	19358711	3395878		2483232
	3	14401234	12409889		11002924
TRV infection	1	7514954	6503932		5587523
	2	12356065	10317851		9092912
	3	7403295	6865989		5922023
Total transcriptome libraries
Mock	1	17434639	17043709		15712021
	2	9546680	9295062		8182256
	3	5022355	4926228		4445264
TRV infection	1	9086585	8849631		8036028
	2	6556150	6393658		5873384
	3	15247957	14838617		13594708

## Sheet: Table S2
Supplementary Table S2. Tomato miRNA expression profiles. The green shading of miR159 indicates its significant reduction upon TRV-inoculation. The read number in each cell was normalized to transcripts per million (TPM).
miRNA famliy	miRNA sequence	Mock1	Mock2	Mock3	TRV1	TRV2	TRV3	ratio
miR156/157	TGACAGAAGATAGAGAGCAC	413.34	671.14	197.54	294.79	420.07	340.03	0.82
miR159	TTTGGATTGAAGGGAGCTCTA	2782.64	5769.78	2450.25	1611.71	1122.59	1593.12	0.39
miR160	TGCCTGGCTCCCTGTATGCCA	13.95	57.43	38.22	32.04	26.25	21.41	0.73
miR162	TCGATAAACCTCTGCATCCAG	49.71	81.49	52.77	53.4	39.83	61.75	0.84
miR164	TGGAGAAGCAGGGCACGTGCA	616.52	744.92	1739.6	551.12	1876.72	2543.23	1.6
miR165/166	TCGGACCAGGCTTCATTCCCC	978.42	1580.31	1028.27	795.71	1243	1220.98	0.91
miR167	TGAAGCTGCCAGCATGATCTA	2078.04	2925.15	1628.31	1853.09	1271.07	2122.51	0.79
miR168	TCGCTTGGTGCAGGTCGGGAC	163.07	295.47	424.84	145.26	320.48	679.24	1.3
miR169	TGGCAAGCATCTTTGGCGACT	0	2.57	1.35	10.68	2.72	6.59	5.1
miR170/171	TGATTGAGCCGTGTCAATATC	88.07	136.34	69.34	86.51	95.96	67.51	0.85
miR171	TATTGGTGCGGTTCAATGAGA	1.74	7.38	8.12	7.48	7.24	3.29	1.04
miR171e	TTGAGCCGCGTCAATATCTCT	225.86	256.97	233.05	377.03	101.4	147.37	0.87
miR172	GGAATCTTGATGATGCTGCAG	20.93	23.42	29.43	30.97	4.53	10.7	0.63
miR319	TTGGACTGAAGGGAGCTCCCTT	55.81	13.15	58.18	17.09	6.34	33.76	0.45
miR390	AAGCTCAGGAGGGATAGCGCC	14.82	22.46	45.66	7.48	20.82	32.93	0.74
miR393	TCCAAAGGGATCGCATTGATCC	35.75	18.29	8.79	56.61	15.39	23.05	1.51
miR394	TTGGCATTCTGTCCACCTCC	106.39	176.45	131.24	110.01	110.45	142.43	0.88
miR396	TTCCACAGCTTTCTTGAACTTC	34.01	62.24	29.77	88.65	47.98	58.46	1.55
miR397	ATTGAGTGCAGCGTTGATGAC	1.74	51.97	3.04	4.27	0.91	2.47	0.13
miR398	TGTGTTCTCAGGTTACCCCTG	4.36	171.95	12.18	4.27	4.53	5.76	0.08
miR399	TGCCAAAGGAGAGTTGCCCTA	3.49	7.38	3.72	2.14	1.81	3.29	0.5
miR403	CGTTTGTGCGTGAATCTAACA	49.71	70.58	51.41	101.47	66.09	73.28	1.4
miR408	TGCACTGCCTCTTCCCTGGCT	4.36	24.06	0	0	2.72	1.65	0.15
miR477	TGTCTCTCCCTCAAGGGCTCC	0	0	0	0	5.43	1.65	236
miR482/miR-Y	TCTTGCCAATACCGCCCATTCC	10.46	36.89	28.41	24.57	11.77	23.88	0.79
miR530	TGCATTTGCACCTGCACCTTA	8.72	10.27	5.75	7.48	9.05	9.88	1.07
miR1918	TGTTGGTGAGAGTTCGATTCTC	4.36	3.85	1.69	3.2	0	0	0.32
miR1919	ACGAGAGTCATCTGTGACAGG	4.36	7.7	6.76	4.27	5.43	5.76	0.82
miR4376	ACGCAGGAGAGATGATGCTGGA	432.53	345.83	486.4	593.84	414.64	462.7	1.16
miR5300	TCCCCAGTCCAGGCATTCCAAC	34.88	96.24	94.37	61.95	115.88	115.26	1.3
miR5301	TGTGGGTGGGGTGGAAAGATT	21.8	46.84	31.12	14.95	16.3	14.82	0.46
miR6022	TGGAAGGGAGAATATCCAGGA	735.12	579.06	393.72	285.17	328.63	340.85	0.56
miR6023	TTCCATGAAAGAGTTTTTGGAT	143.88	112.6	86.59	261.68	95.96	45.28	1.17
miR6024	TTTTAGCAAGAGTTGTTTTACC	117.72	232.91	162.7	473.15	153.9	215.71	1.64
miR6026	TTCTTGGCTAGAGTTGTATTGC	303.47	503.99	374.44	747.64	726.07	782.15	1.91
miR6027	TGAATCCTTCGGCTATCCATAA	9.59	23.74	10.82	8.54	6.34	13.17	0.64
miR7992	TTGAGAGTGCACATCTAGACAC	4.36	5.45	0	5.34	3.62	0.82	1
miR9470	TGAAATCCATGAGCCTAAACT	34.01	26.95	19.96	6.41	18.11	13.17	0.47
miR9470*	TTTGGCTCATGGATTTTAGC	62.79	68.33	48.03	104.67	58.85	82.33	1.37
miR9471	CAGGTGCTCACTCAGCTAATA	16.57	10.91	15.9	13.88	19.92	15.64	1.14
miR9475	AACGATCTCTACATTGTAGGC	531.07	261.14	305.1	405.86	411.92	327.68	1.04

## Sheet: Table S3
Supplementary Table S3. Summary of PHAS loci. Purple shadings depict the positive PHAS. Green shadings depict PHAS loci with significant and more than 2-fold changes in phasiRNA production upon TRV inoculation.
PHAS-ID	Position			Expression of RNA: 21nt|other sRNA (TPM)						Corresponding Gene	sequence	annotations	5'-Trigger		3'-Trigger
	Transcript ID	start	end	Mock1	Mock2	Mock3	TRV1	TRV2	TRV3				sequence	family	sequence	family
PHAS1	SL2.40ch03	63283944	63284132	10.46	17.32	9.13	12.82	9.96	6.59	SLV.10529.2	AAAAATATCAATTTGATTTTATGCACAAATCCATTCTGTGCTTCCCTTATTCTCTGTTTCTGTCTCACTTTTTCGAATTCCTTCTTCTTCCTCAACCTCCCTTCTTCCCTAGTCTCGTTGAAAATTTTAAATGGCAATGGAACTGTTTGTTTAAATCGAACAGTCTGAGAAGGTGGATGGGGACACGAAGAAGGAGGAAGAACGGAATCGTGGCTGAGAAGGTAGAGGAAGGGACGGAGGCGGATACTGATTTATCAGCGGAGAGAACAGTGGCTGAGACGGTGTAGAAAAAGACGAAGGAGAAGTGGCTGGAGGTAGGCACGGTGTCAGAGAGGTGGAGGAGGAAATGAAAGAGAAGGAGGAGGATGTGGATACAAGGAATTCAGTGACGGCGCCTGC…	Malic enzyme
PHAS2	SL2.40ch03	63293613	63293843	27.03	22.78	33.15	53.4	37.12	32.11	SLV.10531.1	CTAACAAAAAGTGTGAATTGTAGATTTCTACATCTAAACCATTCACCGCTGTCACATAGAAATTTTCTACCATCATCGATGTCTCAATTCAGGCAGAATTAGCGTTATCGAATGAAAGAGGAAACAACAATAAATACAGAATTTACGTCTTACTTTAGCTGTTTCTTCTTCAATAGGTTGCCTGTCATGCCATCACTTTGCAAAGGGAAAATATTTCTGTTTAATCAAATTGACCCATGACCATTCGTACCAAAAAATTTCAATTTGGTTTTCTCCACAATTCTAATCTGTGCTTCCCTTATTCGTTGTTTATGTCTTAATTTTTCAAATTCCTCCTTCTTCCTCATCCTCCTTTCTTTCCTAGTCCCATTGGAATATTTAACTGGCAATGAAGTTATT…	Hydroxyproline-rich glycoprotein
PHAS3	SL2.40ch04	363104	363671	241.55	189.92	182.31	279.83	193.74	171.25	SLV.10809.1	ATTAGCTCTTCCCACTTTCCTGTGTTTTAATCTTTTTTTTTCATTAAATTGAAGCAAAACTGGGGGGAAAAAAACAAACAACTTTTTGGTTGCTTTTATTACACAAATGGAATTCTTAGCTATTTTTGTCGAAAAACTCACTGATAGCTTGATCCAGCCAGTTGCGCGAGGGATTGGATATTTCTATTACTACAAGAGAAACATGACATCTCTGGATGAAGAATCTCAGAAGCTGGAGAATCTCAGGAGTGGCGTGCAGGAAAGAGCGGAGGCTGCCAGGAAAAACTTACAAGTCATTTCACACACTGTTGAGGATTGGTTAACTAGTGTTGATACTACTACTGCAGATGCGGCAATTGTAACGCGACGAGGTAGAAATGGGGTTAAAAGTGGCTGCTT…	CC-NBS-LRR resistance protein
PHAS4	SL2.40ch04	356082	356711	793.55	796.57	680.21	722.01	815.69	719.58	SLV.10816.1	ACATTATTGTATTTTATTTCACATCATTGTTTATCATCATTTCTATCACATTGTGTGTTTATTAACAACCTTTTAGTTTCAAATTTTCACCTGTGTATGATATTTGAGTTGCAACTAAGAGCCCTGCAATGAACTTTTTCCTCTGTTAAACATCCTTTTTTTTCATTGAATTGAAGAAGAACTTGTGATTTTCATCTGATCCTGCCTTTGCTTCCTTGTAAATTTAGTCAATAGCTATGGAATTCTTATCTATTTTTGTGGAAAAACTAACTGATTGCTTGATCCAGCCAGTTGCGCGGCAGATTGGTTATTTCTACTACTACAAGAGAAACATGAGATGTATGGATAAAGAATGTGAGAAGCTGAAGAATATCAGAATGACAATGCAGCGAAAAGCGG…	CC-NBS-LRR resistance protein
PHAS5	SL2.40ch05	264296	264758	187.49	137.63	142.06	181.57	177.44	156.43	SLV.13554.1	AATTAAGACCCCAATACCTGCCAAGAAATTATGAATGTTTTCAAAGTGTAGCAATCAACATTGAATAGGTGTGTGTTTGGCCATAGATATTTTTCACCTTATCTGTAATATTATTTCGAAAAACTGTCTAGACATAGATTGTTACAATTTCTAAGTGTGATCAGAAACTTGTAAAAAAAGAGTTGATGTCTTCTACTTCTTCATATGAATATTTGTCTATAGGGAAAGATTATGACCTCTCTTATTTAGAAAATCTTGCCAATGAATGGGATTCCAGCCTCCCGAGAAATAAAGAACCGAAGAATCTAATTGAGATCATTTATATGAATCTCAAATTCCTAGATATGTTTCTCAGTTTGCAGAGCTTCACAACTCTATGTTGGTATGCTACACAGAAAG…	Disease resistance protein, putative	TTTTAGCAAGAGTTGTTTTACC	Sly-miR6024
PHAS6	SL2.40ch05	2501055	2501579	441.25	521.64	408.94	653.65	401.06	358.14	SLV.13784.1	GAAAACAAAGAAACACAAAACTCTAGAGAGACAAAAAAAAATGGCCTATGCTTGTATTTCCTCACTTATGCAAACTCTTAAGCAACTCTTGCGAGCTAAATCACCTTTGATTTGTGAAAGTTGTATACAAAAACAACATGTTGAATCTTCTTATCAAAGTCTATGTACTCTTCAAGTTTTTCTTGAGGATACAACAAATGAAGCCAATGATATTGAGAATCTCAAGATTTTAGAGAATAAGATCAGAGATGTAGTCTACAAAGCAGAAGATAGAGTTGATTCATGCTTAACAAACATGATTCTAGCTCATAATGAAGACGATCGCGAAAAGGCTTGTAAATCCTTCGATGAAGAATTACAACAAGTTGAAACAGAACTTGATTCTCTCAGAAAAGAAGT…	Disease resistance protein, putative
PHAS7	SL2.40ch05	3809800	3810030	645.3	363.8	389.32	364.21	229.95	313.68	SLV.13912.2	AGAGCTTCACTTGAATACATTTTCCCATAAAAATCTAACAGTCTCATCTTATACACTTCTAAAAAAATAATAAAATTAGCGATAGCTAAACAACAAAATCTGTTACTAATCCTATTTAGTGACGGATTAGCAACAATTTTCAATATTTTTATTTAGTTACCAGCAATTCAACGACGAAGTTCGTACTATATATATATATACCATTATGTCTCTTCTCAATAATAATATCGTGTCTCTTTTCTTGAGTACCAATAAATCAGATGGAGTAAGAAGAAAAAGAAGGAAAAAACCCTATCGAAGTTTGCTGGATACAATTAGATAAATCATCTGGAACATTCATTTGAGCAAGAAAGTCAGAGTTAGTAAGACGATGAAGGTACGAGGATGATGTTGTTTTAA…	No hit	TTCGTCGTGCGTAATGATTGA		TAATCTTTGATGTTGAGTGCT
PHAS8	SL2.40ch05	3824138	3823781	61.04	47.8	58.18	46.99	45.27	53.52	SLV.13914.1	TGTACCTAGAAATATCTTAAAAAGAAAAACGACAAAATGTTCTAAAAGCCCCAATCAATTTTATAATAGTAAAATTCCCAATTATTAGTCGTCACTTTTCTACTTTGTGAGTCAACAACCCAAAGACCTGCAACAAGCTCGAGCTGCAACAATGGCGGATGTAGCAGTAAAGTTCTTATTAGAAAATTTGACGCAGTTACTAATCGACAACGCCGATTTGATTCTCGGAATCCAAGGCGAAGTTGAAAATCTACTCACAGATCTCAATTACTTTAATGCTTTCCTCAAAGAAGCTGCTAAATCCCGCAGGGAAAATGAGGTTTTGAAAGAATTGGTGAAGAAAATCAGAAAAGTTGTGAACGATGCTGAAGATTCGATTGATAAATTTGTGGTTGAAGC…	Disease resistance protein, putative	TGAATCCTTCGGCTATCCATAA	Sly-miR6027
PHAS9	SL2.40ch06	423628	423984	408.98	427.64	365.98	370.62	338.59	261.82			NA	TCTTTGCTCTAAGGCCACATA		TTTCCAATTCCACCCATTCCTA	Sly-miR482a
PHAS10	SL2.40ch06	423982	423605	408.98	427.32	365.98	370.62	338.59	261.82	SLV.15746.1	CTTTCTTACTTTTTATTTTTTTTTACCAAATTGACTAAAATCATCCTTCCATTTATTCTTGGATCTAATCACATCTTTTGATACATGTATAAATCTATTTATTGAAGAAGAATCATGTAGATCTGAAGCAATTGAAGAGTCAGGGTTTCTTTGTCAAGAAAAACATGCTTTTCATAGTTAAAATTGTTGATCCAAGCACAATTTAAAGCAGATCGATTTGCTTAATTTCTAGGATGTTCATCTTTCTTCTCAACTACTGTGAAAGCAAATTGGGTCCATCTTTTGGTGAAGCTTTAGGTATACCATTATTTGGGGCTCACAAGTGAATGTTGATGCTGATGGGCATGAAACCAAAATTGTAGAGAATATTATAAAACAAGTCGTACAAGAGGTCAACCA…	TIR-NBS-LRR disease resistance protein
PHAS11	SL2.40ch06	28563591	28561140	286.9	263.06	197.87	198.66	190.12	283.22	SLV.16459.2	GTTCTTTTGAATTTTAATTGGATTTCTGTAGAATTGGCCAAAAGATTCTTTTTCATCACTGTCTTCCTTTTTCATTCGGAAAAAGATTTGGGGTATTTAATTTTACTTTACTGTTTTTGCTTTTTCGAGGGGTTGGGGTTTGTTGCAGAGCCTAAACCTCTACATATTCTCTATATCACTCTATCTTCTTCACTAATGAACACTCAAAAGCTGCTGGCAAACATCCTCTTCAAAGTTCTTGCAATTCAACTCTAGCCAATAAAAACCAATGGAGCCAACTGATGTTGCAGTCTCTGAAAACCAACAGCTCTCCGCTGACCCTCTGCCTTTTGCTAGAAGTTATCAGTTGGAAGCCCTAGAGACTGCATTAAAGCAGAACACAATTGTTTACTTGGAGAC…	Dicer-like 2 protein
PHAS12	SL2.40ch06	33816138	33815824	286.03	366.05	328.44	317.21	443.61	355.67	SLV.16847.1	CTGGACCTACTCCAGCTGCAGAGAGAGAAGTTTGGCATGGCACTGGACCTGCTCCAGCTGCAGATTGAGTAGTTTGGTATGGCACTGGACAAGTAGAACCCTGCACCAGATAATTTAATACTTGCCAGATAAATAATGCATTTCAGGAAAGATCTATATCAACAGCTGCCACAAACACTTATAATATCCAGATAAGGAGTCCAATCCGACACGGGAACCACTCTAGGGGGAAAAAGCATAGGACCATATGTGTCAGGAATATAGAAACCTGGAAGCAGAGCAGGCCCTATAACTGGCCAGTAACCATTCCATATTGTTCAGCTGAATCAACAGGAGGAAGAGGTTGCAGTTCTGGATAAGTGGCTGGCGGTGGAACAGCCGCTGGCAAAGGAAAAGGTC…	Unknown protein
PHAS13	SL2.40ch06	33825418	33825041	232.83	238.68	180.96	314.01	176.54	186.07	SLV.16848.1	GAAAAAGATTTTTGTCATATTGCCAAAAGCTAAGTTCATTTGGGGGAAAATGGAGATGTTTAGAAGAGATCAGTCGACCGATGATGTTCCGGTGACGGAGCAAGCTTCTTCTAACGAGGAAACTGGACTGGAAGAGCCTATGCGGCAGTTGTCGGTTGGCACTGAAGCAGGATCTTACCCTGAACGGCCTAACGAGCCTGATTGTATTTATTACTTGAGGAACGGAATCTGTGGCTATGGCTCTCGTTGTCGGTTTAATCATCCTCGTGATCGGAGTTTGGCTGTGGGAGAAAGAAGAGCTACTGGAGGAGAATACCCTGAGAGAGCTGGCCAGTATGTTTGCCAGTACTATATGAGGACGGGGATGTGCAGATTTGGTGCTTCCTGCAAATACCACCA…	Zinc finger CCCH domain-containing protein
PHAS14	SL2.40ch07	7734462	7734692	53.19	75.39	49.72	56.61	50.7	49.4			NA
PHAS15	SL2.40ch07	57128929	57128645	174.41	139.87	123.12	95.06	76.95	80.69	SLV.19742.1	GAAAATTAGAACATGGTGCTTATATTGGTTTTTCATCATCCCTCTCAAGGTTATGATGATGATAGTGATAAAATGAGGTACTTATCTTGAAATATGAAGCGGCGTTATCCCTCCTGAGCTTATTCTTCTTACATTCCCTTCTTATCTTTTCTAACTTTAGAGGGATGGTTCGAGTTTTCTTGACCTTGCAAGTCCGAGGTCTTCTCATGTTACCCTCAAAGTGACAAAGTTGTTACAATTCTCGTCTCTTTTCTATCCCTCCTCATGAGCTTTTTACTCCTCTTTTCAATATAAAATCTTGGCTAGCTAAGGTTATTATATTGGGCTATGTCACTTGTATTTCGTTTTATTGTTATATGTGCAAGTTCTTTTGCCTTCGTATTGTATCAAAAACATTGA…	No hit	TCCTGAGCTTATTCTTCTTACA		AAGCTCAGGAGGGATAGCGCC	Sly-miR390
PHAS16	SL2.40ch07	62022265	62022453	37.5	44.59	26.04	32.04	36.21	30.46	SLV.20202.1	CAAAGTCACATAGAGCTTATTCCATAGACAGTCTATTCACCATTCTATAATTATGCACTAAAAATATTTGTTTTCATGTTGCAGGTTCCAAGTTGGAGCAGCTGTGGTGATCTTTAAGGAACTTGGCAACCAGAAGCAGAGTGATCACAGCCAATGGCAGCTTTTCCCTATTCACAAGTTGAAATAATGCGTTTTGAGAGTGCTGCTGATTTAGCTATGTAATGATTTGCTCGGTAGTTTTCACACAAATGACGTCACTCTTTGTTGAGCAAGGTGATGCCATGAAAACTACAAAAGTGAACTTCAGGATCCCAGCAGCATGTATGTCTACCTTTGACATCCTTAGTATAGCACTTGCCATGTTTCTCAAACACGGAGTTCTTGATCCACTTAGGTTTA…	Peptide transporter, putative
PHAS17	SL2.40ch08	2161830	2162188	139.52	139.23	87.94	162.35	140.32	134.2	SLV.20887.2	ACTCATTTCAAGCAATCACTGATCATTCTTGTTTGCAAACTACTCTCAACATTCAACAGATTTGAGAAATGGAGATTGGGTTAGCAGTTGGTGGTGCATTTCTCTCCTCAGCTTTGAATGTTCTGTTTGATAGGCTTGCTCCTCACGGTGATCTGCTCAACATGTTTCGTAAGCATAAGGATCATGTTAAGCTCTTAAAGAAGCTGAAAATGACTTTGCGTGGTCTTCAGATTGTGCTGAGTGATGCAGAGAATAAGCAAGCATCAAATCCATCTGTGAGCGACTGGCTTAATGAGCTTCGAGATACTGTTGACTCTGCTGAAAATTTAATAGAAGAAGTCAATTATGAAGCTTTGAGGCTTAAGGTGGAAGGCCAGCATCAAAATCTTGCAGAAACAA…	CC-NBS-LRR resistance protein
PHAS18	SL2.40ch08	56117859	56118063	27.03	32.08	18.27	14.95	13.58	13.17			NA
PHAS19	SL2.40ch08	56120167	56120481	262.48	312.15	192.46	183.71	175.63	207.48	SLV.22220.1	AATAATCCTTGAATTTATATCTCATGATACATATGCTTTAGCCAATGTTCATGTACTTTTAATTCAAAAAATAAATGTGTGTTTGGGTAACGTAGTACACATGTATCATGTGCTTTACCCAATGTATTGTCTGCATTTAATTAAAAACAACACACTTATTGAGGTTATTGTGTACTTTACAATCATGAAAGCAACTTGAGGCTCCAAAAGTGAACCAGTAATGTTGTCTTTGTATGCATGACAATCACCAAATTTTGTGTGCTCAGTTTCTTCAAAGAATCCACTGTCCAGTAAGTAAAAAGGAAGCATTTTAGACAACATTTTTATCTCATGAGAAATGACTTTTTTCCTTGTGCATATTGATGAGTCAAAAACTCTTATCACCCTCTTTTTCAACTC…	Unknown protein
PHAS20	SL2.40ch08	58262792	58263719	1363.85	1784.67	1332.35	1989.8	1421.35	1318.95	SLV.22460.2	CCAATTTATTACACAATGAAATGATAACTTTTTCCCCTTTTATCTTCTCCCTTTTTAGGGTTTTCTCAAATTCATATCGCCGTATGGATCTGCAATTTTATAGATCTAACAGATGCTTGTTGAGCAGAAGAGCTGAGAAAAATGCAGTGTATGTGCTTCAATTCCAAACTGAAGGCAAAGATTATGTTAATTTCAGCTCAACTGTTGGAATTGGAGCTAAAGATGAAGAGGTAATGGAATCTTCGAGAGATGGAGTTTTAGTACTATCGAGATATGTGGTATGGAGGGAGTAGGAAAGAAAACCGAGGAAGGTTGTTCGATGATGTTGTTGTGTTAACAGTTACGTACGAAAATAAGTTTGGATTCTTTTTGGACAAAAAACTGATAATTCGATTTATC…	Unknown protein	TCTTTCCTACTCCTCCCATACC	Sly-miR482b
PHAS21	SL2.40ch08	62333070	62333279	22.67	29.51	20.97	21.36	9.05	23.88	SLV.22908.1	CGCTACTCTCAGTGTTCTTCCTCCCGGCGAACACTGATGGGGAGCTCCGACCCTCTCAACGCCCGTCATCTCCGGTGAAACTCCGGTGCTAGAGCTCCCGGAGAACACTGATAGGGAGCTCCGCCGTCTCTGCTGAAAAACTTGGTTGATGAACAGTAACCGGTTTGCTTGTCCAGCTATCTTTGTTCATCGGGAGTTCAATTCATATGAATTAGGTATTTTCCATCCATTTGACCGATTTTATTAAATACTTTCGTCAGCTAGAGGATTGAAAATGAGAAAAATGAATGATTGGTTGGATTTTAACGTGAATTGTTGGTTGTAATTGTTAGACTTATAGATCTAATTGGGAATTACCTTAATTTTCGCATGTTTGCACATGGTGGCACTGTGTAGCCA…	Unknown protein
PHAS22	SL2.40ch09	13623420	13623190	23.54	15.08	17.25	13.88	11.77	11.53	SLV.23765.1	AGAAATTTCTCCTTTTTCATTAATGTGCAGCTGCCCCACGTTGTCACTCCCCTTCTTCTTTATAATTTCCTTCTTGACAATTATTAGGAGACTTGGCCGAGGACTCCATCTACCACTAAAAAGCTAAAGCCATCAGTATACTCATTTTTTGGTAGCTACTGAAAAAGAGAGAAAAAAAAAATGGCTGAAATTCTTCTTACATCAGTAATCAATAAATCTGTAGAAATAGCTGGAAATTTACTGATTCAAGAAGGAAAGCGTTTATATTGGTTGAAAGAGGATATCGATTGGCTCCAGAGAGAAATGAGACACATTCGATCTTATGTTGACAACGCAAAGGCCAAGGAAGCTGGAGGTGATTCAAGGGTCAAAAACTTATTGAAAGATATTCAAGAATTG…	Disease resistance protein Tm-2
PHAS23	SL2.40ch10	46933097	46933516	105.52	138.91	99.78	115.35	69.71	105.38	Solyc10g051050	ATGGAGTTTGTGTACAGAGGTCTGAAGGGTAGGAGATTTCTAATTGTCATAGATGATATTTGGAGTACTGAGGCATGGGACCTAATGCAAACAATATGTCCAAATGATGACAATAAAAGCCGAATTCTATTAACTACTCGGCTCAAGTATGTTGCTGATTATGTCAACTGCCCTGATTTTCCGCCTCATAGTAAGTCTTTGCTAAGTCGAGATGATAGTTGGAATCTATTCATCGAAAGACTATTCAAAAAAGATTTGTGTCCTCCTTTACTTGTAGAAATAGGGAAGCACATTGTACAACAATGTCAAGGATTACCTCTCTCGATTGTTGTCGTAGCTGGACTTCTTGGAAAAATGGACTTAACGCATGACAATTGGAAGAAGGTTGAGGAAAATCTG…	NA
PHAS24	SL2.40ch10	46933097	46933327	74.99	94.32	54.8	60.88	37.12	65.04	SLV.26342.1	GAAATGGCTTATGCTGCTATCTCTTCACTTGTGTATACATTGGAACAACTCTTCAAACCTAATCAATCGTTCCTTTGTCCATGCTCTACACAACAATATGTTCAATCTCTCTATCAAAATCTTTCTGCTCTGCAACTTTTCCTTGACAATACAACCACAAAGGATATTGAAACTCTTAAGCTTGTAGAAAAGAGGATCAGAGATGTAATATGCAAAGCAGAAGATAAGGTTGATTCAAGTCTAAGAAACATCATTCTAGCAGATTGCGGAGAGAAGAGAGAAGGGGCTGCTAAATTCTTCGAGGAAGAGTTGCTAAAAGTGGAAAAAGATGTTGATTCTCTCAGGAAAGAGGTGATGGTAGTTGAGTTTAGCAAGCATGGAAGAAAATGTGCAGAATTA…	Disease resistance family protein
PHAS25	SL2.40ch10	61000746	61000934	15.7	13.15	14.54	20.29	18.11	13.17	SLV.26908.1	AAATTAAAACTGAAACTGAAACTCTGAAAGTGAAACCTTCTTGACTTCTTTTTTGAAACACCAAACACGTCCACAGTCCAGCCGCCGCAGCAGCACTCGCCAGTCGCCGGCTCACCACGGGCCACCACTCTCATTCATCTCTCAACTCTCATCTCTCGTTTTCGTCACTCATGGCACAAACTGGAAGTAAAGGAAGTGAAAGTGGAGCTTCAAATGAGAGCATACCTTGTACCTCATCTCCAAGTGAGGGTCAAGTTGATGTTGATACTTCAAAGAAAAGAAAAACCATGGAACCTAGAGCTAATTGTTGGAAGCATTTTGAAAAGTTCACCGATGAAAATGGAGCTAGTAAATCCAAATGCAAGTATTGTGCAAAAACTTATGCAGCTTCTACATCAT…	HAT family dimerisation domain containing protein
PHAS26	SL2.40ch01	79188609	79188421	94.18	71.22	85.58	16.02	47.08	48.58	SLV.2764.2	ATTTGAAAAAAGGACAAAGCCGCAAGAAAGAGCTAAATTGTGGGGCGGAAGATGATGAATGGAACAACATCTGGGCTTGTCTTTCATACAAATAAAATCACAGATTACGCGCATCTCTTCCAATTTGACCATTTTCAAATTCTCTTTTTTTCTTCTTCTTCTCCATTATATATATACACACACATACACTCTCTTTTTCTGATTCTGACTCTGACTCTGACTGCCTCCTCCTCTCCTTTTCATTCTCTTTTTTTATCGTTTTCTCGCCGCAGATCCTTCTCTCTTTGCCCTGTCTCTCTGTTTCTTCTTCTCGATCTGGACTCTTTAGCGCTTTAGTCGTCTCCTCTCTTTGACTTCTATCTCTTCTTTTCGCTGGTGGGGACTCCTTCTGCGACTACT…	Calcium dependent protein kinase-like protein
PHAS27	SL2.40ch11	2713532	2716501	52.32	59.67	37.88	57.68	36.21	37.87	SLV.27763.1	TAAACACTGAATAACTGTTCTTCAAAGTTTCTGCAATTCAGCACTAGTCAAGAACAATCAATGGAGCCAACTGATGTTGCAGTCTCTGAAGACCAACAGCTCTCTGCTGACCCTCTGCCTTTTGCAAGAAGTTATCAGTTGGAAGCTCTGGAGACAGCATTAAAGCAGAACACCATTGTTTACTTAGAGACTGGTTCTGGAAAGACCTTGATTGCAATTATGCTTCTTAGAAGCTATGCTTACCTTCTTCGGAAGCCGTCTCCGTACATAGCTGTTTTCTTGGTCCCGACCGTTGTTCTGGTGACTCAGCAAGGAGATGCTCTGATGTTGCATACCGACTTAAAAGTGGGCAAATATTGGGGAGAAATGGGCGTTGATTATTGGGATGCTTCTACATGG…	Dicer-like 2 protein
PHAS28	SL2.40ch11	2699702	2700962	248.53	246.7	227.98	171.96	195.55	289.81	SLV.27768.1	GCTAAAAGTATTTTTCTTCTAATTATATAAACTAATAAATAAAAACTATTTCTTTCATCACTGAACACTGAAGAACACTCAAAGAGTTATTGCAATTCAACTCTAGTCAAGAACAATCAATGGAGTCAACAGATGTAGCAGTCTTTGAAAACCAACACCTCTCTGCTGACCCTTTGCCTTTTGCAAGAAGTTATCAGTTGGAAGCCCTTGAGATTGCATTAAAGCAGAACACAATTGTTTACTTGGAGACTGGTTCTGGAAAGACCTTGATTGCTATCATGCTTCTTAGAAGCTATGCTTCCCTTCTTCGTAAACCGTCGCCTTACATAGCTGTTTTCTTGGTTCCGACTGTTGTTCTAGTGACTCAGCAAGGAGATGCTCTGATGTTGCATACCGACT…	Dicer-like 2 protein
PHAS29	SL2.40ch11	7149556	7150207	691.52	671.14	547.28	864.06	587.55	576.32	SLV.28196.1	CACTATTTCTCCATTTTCATGGCATCTTCTTCTTTTCCCAGTATTTCACTAGTTCCTCCATGTAAATACGATCTGGATCCATAAAAAATGGCTAATCTAAAAGGCTTTGACATACCCAATCGGGTTGAATCAGGGAGCATTAACTCGATTGTTGGTCAAATTTCTTCATCACGTAAGCTTCTCTTATCATCTTCTCGAGATGTTGGGGGTATAAATGTTGATTTACCGAGAGTGAAATCCTTGTTATGGATGAGTATTAATGATATTCGAATTGTTGGTATATGGGGTATGGAAGGAGTAAGAAAGATAATAATTTTTGTTTTCTTGCTGATATTAAAGAATGCAAAAATAAAATGCGTTCTTTGCAAGGAATGCTGGTTGGTTTGGTAATGGCAGTAG…	TMV resistance protein N, putative	TCTTTCCTACTCCTCCCATACC	Sly-miR482b
PHAS30	SL2.40ch11	10139305	10139011	19.18	25.02	13.19	20.29	9.96	12.35	SLV.28349.1	AAAGACATTAAATCTGCAAGGCTCTTATCTTTAGCAATAATTGTTGTTAAGAGAAATGGCTTATGCTGCTCTTTCTTCACTTATGTATACATTAGAACAACTCTTCAAACCTAACCAATCTTTCGTTTGTCGAAGTTGTACACAACAACATGTCGAATCTCTCCAAAAAAATCTTTCTGCTCTGCAAGATTTTCTTGACGATACCACAAAGGATATTGAAACTCTTAAGTTAATAGAAAAGAGGATCAGAGATGTAATATACAAAGCAGAAGATAAAGTTGATTCAACTCTAAGAAGCATCATTCTAGCTGATTGCACAGAGAGTAGAGAAGGGGCTTGTAAGTTGTTTGAGGAAGAATTGGTACTAGTGGAAAAAGATGTTGATTCTCTAAGGAAAGA…	Disease resistance protein, putative
PHAS31	SL2.40ch11	36952851	36952621	302.59	399.09	389.32	337.51	302.38	342.5	SLV.28825.1	AAAATTCTTACTTCAATGTCAAGAATATAAATAAACATAGTATATATGGAGAGCTAGCCTTCTCATGATATTGCAAACATAATGAATAAGAAAGAGATATTGAAAATCCATTTTCCAATCTTGTACTATTTGTTAGTAAGTTCACAACTATCTCTTTCTAGACAAGGTAAATGTCTTTGAAGGACCATATTCTCCGGTGTGAAGAAAGTTATTTAGCGCGATTTCCATGGCCACGAGCATTCCACGTAAACTTGTACCATCTCCCCTCCACAAGGTCAGAAACAACGATAGGGAAATCCCTATGGAATTATTCACAAAAGAGAACAAGCTTTTACCAAAAGAAGGAGAAAGGTGGATGAAATACACTGCAAATTCTTGTATGATTGTTGCAACTTTGAT…	Ankyrin repeat-containing protein	TTGCCACGATGATGTTTGTTG		CCATCGTGGCAATCAAAGTTGG
PHAS32	SL2.40ch11	48468211	48468630	1560.06	1452.95	1111.14	1801.82	1699.28	1116.42	SLV.29108.2	CTGGATGATGTGTGGAATGATAACTATAATGAGTGGGATGACTTGAGAAATCTTTCTGTACAAGGAGATATAGGAAGTAAGATCATTGTAACTACACGTAAGGAGAATGTTGCCTCGATGATGGTAGCAGAGCAATAAACGTGGGAACTCTGTTCAGTAAAGTTTCTTGGAATTTACTCAAACGACATTCACTAAAAAATAGGGATCCTCAGGAACGTCCAAAGTTTGAAGAGGTTGGAAGAAAAATTGCAGAAAAGTGCAAAGGGTTGCCTTTAGCTCTAAAGACACTTGCTGGTATTTTACGCTGCAAATCAGAGGTGGAGGAGTGGAGAGACATTTTATGTAGGAAAATATGGGACCAGCCAAGTTGTTTGAATGGTATAATACCAATGTTGATGT…	Disease resistance protein I2, putative	TCTTGCCTACACCGCCCATGCC	Sly-miR482b	TTCCACACATCATCCAGGGCA
PHAS33	SL2.40ch11	48469731	48469919	8.72	11.55	10.49	8.54	9.96	9.88	SLV.29108.2	CTGGATGATGTGTGGAATGATAACTATAATGAGTGGGATGACTTGAGAAATCTTTCTGTACAAGGAGATATAGGAAGTAAGATCATTGTAACTACACGTAAGGAGAATGTTGCCTCGATGATGGTAGCAGAGCAATAAACGTGGGAACTCTGTTCAGTAAAGTTTCTTGGAATTTACTCAAACGACATTCACTAAAAAATAGGGATCCTCAGGAACGTCCAAAGTTTGAAGAGGTTGGAAGAAAAATTGCAGAAAAGTGCAAAGGGTTGCCTTTAGCTCTAAAGACACTTGCTGGTATTTTACGCTGCAAATCAGAGGTGGAGGAGTGGAGAGACATTTTATGTAGGAAAATATGGGACCAGCCAAGTTGTTTGAATGGTATAATACCAATGTTGATGT…	Disease resistance protein I2, putative
PHAS34	SL2.40ch11	50192305	50192567	10.46	9.3	3.72	8.54	6.34	5.76	SLV.29270.1	CAAAAAAATAAAAAACATTTTGTTTTGAATTTGCATTTTTCAGAAATGGAAGTTGTGTTAGCAGTTGGTGGTGTATTCATCTCTTCAGCTTTGGATGTTCTCATTGATAGGCTTGCTCCTGAGGGTGATCTTCTTAATATGTTTCGAAAGCGTAACAATGATGTTGATCTCTTAAAGAAACTGAAATTGACTTTGCTTGGTCTTAAAGCTGTGCTAAGTGATGCGGAGAATAAGCAGGCATCAAATGAATTTGTGAGAGAGTGGCTCAACGAGCTTCGAGTTGCTGTAGACTCTGCTGAAAACTTGATTGAACAATTCAATTATGAAGCTATGAAACTTAAGGTGGAAGGTAAGCATCAAAATCTCGCAGAAAAAATATTGAAACATTGTAGATTTTGC…	Disease resistance protein I2
PHAS35	SL2.40ch11	51346670	51347170	75.87	68.97	47.69	86.51	80.57	94.68	SLV.29412.2	ATGGAGGTTGTCGTAGCAATTGGTGATGCTTTTCTCTCTTCAGCTTTTGATGTTCTCATTGATAGGCTTGCTCCTCAGGGTGATCTTCTCAAAATGTTTCGGAAGCATAAGTATGATGTTGAGCTCTTAAAGAAGCTGAAATTGACTTTGCTTGGTCTTCAAGCTGTGCTAACTGATGCAGAGAATAAGCAGGCATCAAATCACTTTGTTAGAGAGTGGCTTAATGAGCTTCGACATGCTGTAGACTCTGCTGAAAACTTGATTGAACAAGTCAATTATGAAGCTTTGAAGCTTAAGGTGGAAGGTAAGCATCAAAATCTTGCAGAAAGAATATTGAAATATTGTAGATTTTGCAACGTGTGCTTGGGTGATCATTCTTTTCTTAACATAAATGAAAAG…	Disease resistance protein I2, putative
PHAS36	SL2.40ch11	51664413	51664015	80.23	70.26	54.8	102.53	66.09	86.45	SLV.29448.1	AGAAACCAGACTCTATTATTTTGCTTTTGGGAAAAAAAGACTGTAGATAAAACATAGTTGTATCAATTACAAGTAAGATTACTAGCAAAAGAGAGAGAGAGCAATCATTCTTGTTTACATATCACTATTAGCATTCAACAGATTTCAGAAATGGAGGTAGTTGGTGGAGCATTTCTCTCTTCAGCTTTGAATGTTCTTTTTGAAAGGCTTGCTTCTCAGGGTGATCTTCTCAACATGTTTCGGAAGCATAAGGATCAGGTTCGGCTCTTAAAGAAGCTGAAAATGACTTTGCGTGGTCTTCAGATTGTGCTAAGTGATGCAGAGAATAAGCAGGCGTCAAATCCATCTGTGAGCGACTGGCTTAATGAGCTTCGAGATGCTGTGGACTCTGCGGAGAAC…	CC-NBS-LRR resistance protein
PHAS37	SL2.40ch11	51980166	51980418	27.03	32.72	41.6	75.83	21.73	34.58	SLV.29503.2	TGGAGATTGGCTTAGCAGTTGGTGGTGCATTTCTCTCCTCGGCTTTGAATGTTCTCTTTGATAGGCTTGCTCCTAACGGTGATCTGCTCAACATGTTTCGGAAGCATAAGGATCATGTTAAGCTCTTAAAGAAGCTGGAGGACATTTTGCTTGGTCTTCAGATTGTGCTAAGTGATGCAGAGAATAAGCAAGCATCAAATCGACATGTGAGCCAATGGTTTAATAAGCTTCAGAGTGCTGTGGAAGGCGCTGAAAACTTGATAGAAGAATTCAATTATGAAGCTTTGAGGCTTAAGGTGGAAGGCCAGCATCAAAATCTTGCAGAAACAAGCAATCAACAAGTAAGTGACCTCAACCTGTGCTTGAGTGATGATTTCTTTCTTAACATAAAGGAAAAGT…	Disease resistance protein I2
PHAS38	SL2.40ch12	575474	575767	30.52	39.78	38.22	50.2	29.88	33.76			NA	AAGCTCAGGAGGGATAGCACCT	Sly-miR390a
PHAS39	SL2.40ch12	2593479	2593817	34.88	29.51	32.47	27.77	40.74	37.87			NA
PHAS40	SL2.40ch12	6403809	6404081	32.27	25.66	28.41	23.5	14.49	20.58	SLV.30363.1	GAAGAACCGGTCCTTTCAATGTCTAAATAACTGGGATTTACTCAACTGACAGTTTTTCTGTGAAAAATTGGATACTTTTTAAGTCTATTCACAGTCTCCGTCCGTCTGTATCTAACCAGTTAACAGTCGAGTTGCGGCGGAGCAAAAAAATGGAGGTGGAGTTAGAGCCTTTAACTTTTGAAGTAAAGGGTATGTCTCAGAATCACCTTTACCGAAGGCTTTTCATGTACTTGACTCCGACCTCAGAAAGCACTGGTCCACTGGTACCAATACAAAAGAGTCGATTTTACTCGACTTACATATTGCTTGATCCAGCCAGTTGCACGAGGGATTGGGTATTTATTTTACTACAAGAGCAACATCAAATCTATGGATGATGAATCTCAGAAGCTAGAGGAT…	CC-NBS-LRR resistance protein
PHAS41	SL2.40ch12	64810779	64810484	190.1	283.6	250.64	236.04	246.25	261.82	SLV.31760.1	GATTCTATCATTTGTCAACCTCCAGAAATGGGCAGATAGTCACCTTTTCAGAAACGAATGGTACTGGGAAAATTAGATCAAAGACCCGAGATCATATTTTATCATGAATGAGATTATTCATGGAAAGTATTCCTAAATAAGATGTGTTGGTTTAATACTCTAGTTGTCTATAATAATTTTGCAGAATTTGATCCGGATGATTGCCCCTGGGATTGCATGAGACCTTGTGAGAAAGTGTGTCCTGCTAATGCAATACTGCAAAAGGGCGGAGTTTTGGCTGAGCGTTGTTATGGTTGTGGTCGCTGCCTTCCGGTTTGTCCATATGACAAAATAAGAGCTATTACGTATGTGAGAGATGTTATAGCTACAGCTGAACTTCTTGAAAGGGATGATGTTGAT…	4Fe-4S ferredoxin, iron-sulfur binding	TCTTATGGAATGCGAGTAGAG		ATCCATCCCATGTACATCAAT
PHAS42	SL2.40ch12	65259460	65259879	15.7	16.68	12.85	10.68	16.3	14	SLV.31807.5	CATTAGTTAAAACTAATGCTATAGCACCTTTAGTTTGACTAGTCAAAGAAAGGTTGGTGCTTTCGATATGTATATTTGTATAGCTTTTTCATAAATATACCCACTACAAACCTATTGAATGCCTTGAACAATATGGGGCTCTTAGTTGTGTTCTTAATTTTCTTTCTTTATCAGCTTTCTTTTTCTTCATCCATATTTCTGTGTCCCAAACATCAAAGCATTTCCCTTGTAAAATTCAAGGAAACATTTACTATAAATCCCTATGCTTCTTCTAGATGTTATTTCCGCGGTCAGAAGCCTTATCCAAAAACGAATTCATGGAACATGAGTAGAGATTGTTGTTTATGGGATGGAGTCATATGCGATGACATGACTGGCCATGTCATTGAACTTGACCTC…	Leucine-rich repeat receptor-like protein kinase family protein	CATCGCATTTAACTCCATCCCA
PHAS43	SL2.40ch02	14972275	14972087	13.95	9.62	11.84	7.48	4.53	6.59	SLV.4507.1	CTTTGAAACACCAAACACGTCCACCGCCACCGACCTACCCTCTATCGTCGACCGTCGTCCGTCCGTCACGCCGCCAGTTGTCTCCGCCGCCACCAGCACTCGCCAGTCGTCGGTCGCCGCCCGCCGGCGTGCCACAGGCCCATAGCCACCACTCTTATTCATCTCTCAACTCTCATCTCTCGTTTTCATCACTCATGGCACAAACTGGAAGTAAGGGAAGTGAAAGTGGAGCTTCAAATGAGAGCATACCTTACACCTCATCTCCCAATGAGGTTGAAGTTGATGTTGATACTTCAAAGAAAAGAAAAACCATGGAACCTAGACCTAATTGTTGAAAGCATTTTGAAAAGTTCACCGATGAAAATGGAGCTAGTAAAGCCAAATGCAAGTATTGTGCAA…	Transposase
PHAS44	SL2.40ch02	21186653	21187450	2671.89	2495.27	2067.69	1990.87	1975.4	2493.83	SLV.4682.1	AAGCAGGGTTGGATAGAAGAAATTGAGGTCCACTTATATGGAGATATTCAAGTCTAGGGTTCAGTTCCAGTAATCCCACTATGCCATTGTAGAACAAGGTAAGTGTGATGTCCAAGTTTTCATCTTTTCATTCAACAATACCTCAATTTGCTGTTTAGTTTGTGTATGATTTAGTTATTTTGAATTTGTCATTCACCAACTGAGGAGAAGGGAACTACTAACTAGGGGGGAAAACAGAGGAAGATAAATTACATAAAAGTCAACAAGTCTATGATTAGTATTTGATTAGTATTTTCTCTTACTATTCAAATTGCTTTCCAAATATATAATTTAGAGGTGATTGAGCCCAAGATCTATTCTTTTCTATATGAACCAAGGGAGAAGTATTATAGAGTTTAA…	CC-NBS-LRR resistance protein	TCTTGCCTACACCGCCCATGCC	Sly-miR482b
PHAS45	SL2.40ch01	2834021	2833833	25.29	15.08	17.59	16.02	4.53	14.82	SLV.667.2	CTTTGTTCATCAGATCAAAATTTCAACTAATTTACTAAATCCATGGCATCTTCTTCTTCTTCTTCTTTTGTGAGTAATTCACAACACTCTCCTCGATGGAAGTACGATGTGTTTTTAAGTTTTAGAGGTGAAGATACTCGTAAAACCTTTACAAGTCACTTGTACCAAGCTTTGAAAAACAAGGGAATATTGACCTTTCAAGATGATAAAAGGCTAGAGGATGGCGATTCTATCTCAAAAGAACTCTCGAAAGCTATCAAAGAGTCTCAAGTTGCCCTCGTAGTTTTCTCGAAGAATTATGCTACATCAAGATGGTGCTTGAATGAACTAGTGAAGATCATGGAATGCTACAAAGATGAAGATGGAAAAACAGTCATACCGGTCTTCTATGATGTGGAT…	TIR-NBS-LRR, resistance protein, putative	TCATGTGCTTTCCGTCCTCCT
PHAS46	SL2.40ch01	3821634	3822118	3021.58	2526.39	1783.23	2449.07	1515.5	1434.22			NA	TATTCCATGAGACTGTTTTTG		TTGTGGTAATGAACTTGTGGT
PHAS47	SL2.40ch03	27459727	27459431	2.62	4.81	2.71	8.54	1.81	2.47	SLV.8583.1	ATTTAGTAATTTGAAGTAGATGTTCTTGTGATGATGACTTCCAGATTTTGGGGATAATAATAGTTGTTGAGTTTTTAGAAGTTATTGAATTGGTTTTTATTTATGAGTTTAAGTCTTCCGCATTACTTTCTGTTGATATTATGTTGAAATGTTAAGGTTTAGATTGGTTGGTTCGCTCACATAGGAGGGTAAGTGTGGGTGCCAGTCGCGACCCGATTTGGGTCGTGACAAACTTGGTATCAGAGCATTAGGTTCGTTGGTCTCATCACACAAGAACGAGTCTAGTAGAGTCTTAAGGAACGGTAGGGGGATGCCTTTACTTTTCTTTGAGAGGCTATAAGACTTTAGGAAAATTTCATTCTTTCTTTCTTTCTTTCGTGCTATTACTTGGATCCAATT…	Retrotransposon protein, putative, Ty3-gypsy subclass
PHAS48	SL2.40ch01	2835509	2835718	22.67	29.19	25.37	30.97	20.82	27.99	Solyc01g008800	ATGGCATCTTCTTCTTCTTCTTCTTTTGTGAGTAATTCACAACACTCTCCTCGATGGAAGTACGATGTGTTTTTAAGTTTTAGAGGTGAAGATACTCGTAAAACCTTTACAAGTCACTTGTACCAAGCTTTGAAAAACAAGGGAATATTGACCTTTCAAGATGATAAAAGGCTAGAGGATGGCGATTCTATCTCAAAAGAACTCTCGAAAGCTATCAAAGAGTCTCAAGTTGCCCTCGTAGTTTTCTCGAAGAATTATGCTACATCAAGATGGTGCTTGAATGAACTAGTGAAGATCATGGAATGCTACAAAGATGAAGATGGAAAAACAGTCATACCGGTCTTCTATGATGTGGATCCATCACATGTTAGATACCAAAGTGAGAGTTTTGCAGAAGCT…	TIR-NBS-LRR, resistance protein	TGTCTCTAGTTGTTGCAGTAA
PHAS49	SL2.40ch01	58043013	58043285	10.46	9.3	6.43	20.29	11.77	17.29	Solyc01g058100	TCTTGACCTTGTAAGACCCCGTGTTATCTCTTACGTCTTTATGTTTTGTTTTTTTGCAAATCTTACGTCATGACTTCTTCATGTAAGCTTTGTTTGGTCTCCTTCTTCTTTCCTACTCAACTCTCGTTCTCCTTCCTTGTCTATCCCTCCTGAGCTGTTGATTTTATTCCATGTACAATTGAACACAACAAAAAGATTTGAATTCATCATGTATGATTCCATCAAGAATGGAATATTCAAGGAAATTCATGTGAGAGACTACAAGTATTCTTCCAATTTCAGATTTTTTTCCATGGACTTTGAGCAATTTATCATGACTGGTCAGTTCTACATACTTCTATGGTCTCACCTTATCTTTTTAATTATAGAAATGGACCAAAGTGTTCAATCACATGACCA…	Unknown Protein (AHRD V1)	AAGCTCAGGAGGGATAGCACCT	Sly-miR390a
PHAS50	SL2.40ch01	79186434	79186643	102.03	104.26	76.78	41.65	81.48	68.34	Solyc01g096350	TGATTCTGACTCTGACTCTGACTGCCTCCTCCTCTCCTTTTCATTCTCTTTTTTTATCGTTTTCTCGCCGCAGATCCTTCTCTCTTTGCCCTGTCTCTCTGTTTCTTCTTCTCGATCTGGACTCTTTAGCGCTTTAGTCGTCTCCTCTCTTTGACTTCTATCTCTTCTTTTCGCTGGTGGGGACTCCTTCTGCGACTACTGACTGACCTTCTTACCATGGGTCAGTGTTATGGAAAGACGGTCCCCACCGTCCGGGATGCTGACGGACCAATCACCGATGTAATCGGTGATTCCGATCATCCGTTGCAGCAGACGCCAGTCAGCAGCAACAATTTGCCGTCGGTCAAAAACACACCGGCTCGATCCTCGGCCAACAGTCCTTGGCCGAGTCCTTACCCT…	Calcium dependent protein kinase-like protein (AHRD V1 **** Q9FIM9_ARATH); contains Interpro domain(s) IPR002290 Serine/threonine protein kinase
PHAS51	SL2.40ch01	80343399	80343587	95.92	126.4	86.59	65.15	104.11	103.74	Solyc01g097890	TGTTTACTACTTTTACCTTAGCCCACTGAACCTAGAGCCCCACACCCTTCTAAAATCTCCTCCTCTCTTCATCAGAAAAAAAGAAAAGAAAAAAACATTGTTCTTTCCACCATGGATTCTGTACCAAATCGTCATCACCAGGCATCCTATGACAACCTCGATTACGAGGTTGATATGGATGTGGAAGGCGATGAGGATTCCACCTCTTCCCCCTCCATCGCCGGTGAGGTGACCATAGCCGTCGCCGGCGTGTCCACAGGAGATTCCGGAGCTGGAATGATGAATCCGGGCAAACGCCCAAGGATTGACGACTTCGCCATTCCGGTCATTCTGCCCGGAGCGGTAAAGAAGCCATCGGCTGGTTTTGACGAGTCTCGGAAGCTTTTCCAGAGGCTTTGG…	Os03g0370250 protein (Fragment) (AHRD V1 *--- C7J0C0_ORYSJ); contains Interpro domain(s) IPR007592 Protein of unknown function DUF573
PHAS52	SL2.40ch01	84538023	84538211	1.74	50.37	12.85	5.34	5.43	2.47	Solyc01g104400	ATATATGTCCATACTACTCATAATCAGTTATTTATTTTTACTATATAGAGTTGTCAAATTTTAATTAAATTAATTTGGTCTGGGAAGAAGCAGTGCAAATGGAAATGAACATGAAAATGGTGTTTGTGTTATGTATTGTGGTGCTCATTCAAGCTGAGATAACTCATGCTGCTGTGTACAACGTTGGAGGTACTGGTGGCTGGACTTTTAACACTGTTGGTTGGCCTAAGGGCAAACGCTTTAGGGCTGGTGATGTTCTTACATTCAACTACTCTAGTGGTGCGCACAATGTGGTGGCGGTGAATAAAGGTGGTTACAACAGTTGCAGCACACCAAGAGGTGCAAAAGTGTACAACAAAGGGGGTGACAAAGTAAAGCTAGTAAAGGGACAGAACTATT…	Blue copper protein (AHRD V1 **-- B6U7P6_MAIZE); contains Interpro domain(s) IPR003245 Plastocyanin-like	TGCACTGCCTCTTCCCTGGCT	Sly-miR408	TGGTTATAACGAGTGCTACTA
PHAS53	SL2.40ch02	21186653	21187450	2748.63	2544.67	2101.86	2068.84	2015.24	2541.58	Solyc02g036270	ATGTGTGTGGGAAGAGTTACAGATTGCTTGATGCAGCCACTTGCGCAACAGATTGGGTATTTCTTTTACTACAACAGCAACATCACATCTTTGGATAATGAATCTCACAAGCTGGACAATATTACAAGTGGGGTGCAGCAAAGAGCGGAGGCTGCACGGAGAAACTTGCAAGTCATTTCACAAGATGTTGAAGCTTGGTTAAATAGTGTTACCAAGATTAATTCAGATGTGGAAGGTGTAATGCATGGTAGAGTTGAGGTTGAAAGAGGTTGTTTTTATGGTTGGTGTCCAAATTTGAAGTCACGGTACTCGTTGAGCAAGAGAGCTAAGAGAATTACACTAGCGGTGATTGAACTTCGAAATGATGGAAAAGATTATGTTGATTTCTCCTATCCTGCA…	CC-NBS-LRR resistance protein	TCTTGCCTACACCGCCCATGCC	Sly-miR482b
PHAS54	SL2.40ch03	63283902	63284090	10.46	17.32	9.13	12.82	8.15	7.41	Solyc03g121000	ATGGGGACACGAAGAAGGAGGAAGAACGGAATCGTGGCTGAGAAGGTAGAGGAAGGGACGGAGGCGGATACTGATTTATCAGCGGAGAGAACAGTGGCTGAGACGGTGAGGAGGGATGAATTGATGTTCTTGGGAGTTAAGTTCTTACAAGTGTCTACAACTTCCAAAAACACCACAATATCAAAACAAAAAGTGTTCTGTAGAATTCTAACTTCTTCGTCATTCCCGCCGCCGCATAACAACTTGCCGATGTCTCAGTTCAGACAGACTTGGGGTTATCGGGTGAACGAGGGCTCGCCATACTCGTACCAATTCATCCCTCCTCCTCCACTGTCGAGACATCCATATCTGCCGCCGCCTCCGCCGGATTCCTTGTATCCACAGCCTCCTCCTCCTCCA…	Unknown Protein (AHRD V1)
PHAS55	SL2.40ch04	356103	356711	940.05	964.04	834.11	821.34	968.69	874.36	Solyc04g005540	CCTCTGTTAAACATCCTTTTTTTTCATTGAATTGAAGAAGAACTTGTGATTTTCATCTGATCCTGCCTTTGCTTCCTTGTAAATTTAGTCAATAGCTATGGAATTCTTATCTATTTTTGTGGAAAAACTAACTGATTGCTTGATCCAGCCAGTTGCGCGGCAGATTGGTTATTTCTACTACTACAAGAGAAACATGAGATGTATGGATAAAGAATGTGAGAAGCTGAAGAATATCAGAATGACAATGCAGCGAAAAGCGGAAGATGCCAGGAGAAACTTACAAGACATTTCACCTAATGGCAAGGTTTGGTTAACTAGTGTTGATACAACTACTGCAGATGTGGAAGGCGTGATGCGAGGTGTAGCTGAGGTTGAAAGGGGTTGCTTCTATGGTGTGTG…	CC-NBS-LRR resistance protein
PHAS56	SL2.40ch05	264296	264758	187.49	137.63	142.06	181.57	177.44	156.43	Solyc05g005330	ACCTTATCTGTAATATTATTTCGAAAAACTGTCTAGACATAGATTGTTACAATTTCTAAGTGTGATCAGAAACTTGTAAAAAAAGAGTTGATGTCTTCTACTTCTTCATATGAATATTTGTCTATAGGGAAAGATTATGACCTCTCTTATTTAGAAAATCTTGCCAATGAATGGGATTCCAGCCTCCCGAGAAATAAAGAACCGAAGAATCTAATTGAGATCATTTATATGAATCTCAAATTCCTAGATATGTTTCTCAGTTTGCAGAGCTTCACAACTCTATGTTGGTATGCTACACAGAAAGTTCAAGACGTCTTTTCTTATACTGAAGTTGAAGTCAAAAGAATCAACTATCCCGGTGATGTTGCATCCGTGTTCTTTCAGTTGGAAGAACACTTT…	CC-NBS-LRR resistance protein with an R1 specific domain	TTTTAGCAAGAGTTGTTTTACC	Sly-miR6024
PHAS57	SL2.40ch05	2501055	2501579	441.25	521.64	408.94	653.65	401.06	358.14	Solyc05g008070	AAATGGCCTATGCTTGTATTTCCTCACTTATGCAAACTCTTAAGCAACTCTTGCGAGCTAAATCACCTTTGATTTGTGAAAGTTGTATACAAAAACAACATGTTGAATCTTCTTATCAAAGTCTATGTACTCTTCAAGTTTTTCTTGAGGATACAACAAATGAAGCCAATGATATTGAGAATCTCAAGATTTTAGAGAATAAGATCAGAGATGTAGTCTACAAAGCAGAAGATAGAGTTGATTCATGCTTAACAAACATGATTCTAGCTCATAATGAAGACGATCGCGAAAAGGCTTGTAAATCCTTCGATGAAGAATTACAACAAGTTGAAACAGAACTTGATTCTCTCAGAAAAGAAGTGATTGTGATCGAGTTTCACAAGCGCGGAAGCAAATTAA…	CC-NBS-LRR resistance protein	TTTGATAAACATGCATGGGTC
PHAS58	SL2.40ch05	3823824	3824140	56.68	46.52	56.49	46.99	44.36	51.05	Solyc05g009630	TGTACCTAGAAATATCTTAAAAAGAAAAACGACAAAATGTTCTAAAAGCCCCAATCAATTTTATAATAGTAAAATTCCCAATTATTAGTCGTCACTTTTCTACTTTGTGAGTCAACAACCCAAAGACCTGCAACAAGCTCGAGCTGCAACAATGGCGGATGTAGCAGTAAAGTTCTTATTAGAAAATTTGACGCAGTTACTAATCGACAACGCCGATTTGATTCTCGGAATCCAAGGCGAAGTTGAAAATCTACTCACAGATCTCAATTACTTTAATGCTTTCCTCAAAGAAGCTGCTAAATCCCGCAGGGAAAATGAGGTTTTGAAAGAATTGGTGAAGAAAATCAGAAAAGTTGTGAACGATGCTGAAGATTCGATTGATAAATTTGTGGTTGAAGC…	Disease resistance protein (AHRD V1 -**- D1GEE5_BRARP)	TGAATCCTTCGGCTATCCATA	miR6027
PHAS59	SL2.40ch06	422381	422863	572.05	609.22	481.32	592.78	478.01	388.61	Solyc06g005410	CCTTTCAATGATCAGTTCAAGAAAGCTCTTAGTCTTTGACATTTCAGGTAGACAAAAAAAAAACTCTCTTTTCAAAGTGCTTCTTGATCTGTTCATCATTGAAAATTCTCTTAGCTATGAGAATGGTGCAATCTGGATGCTTTGGTGAAGCTTTGTCTTTACACAAGGAAATATGATCTGGAGCTCAAAAAATGGAGAAACGGAACTACACTCAGAGAACCTCCAAATTTATCTGGATGGGATTTGCGAAATGTTTTAGTAGGTGTGAATTTAAATTTATGGAGAATATCATAAAACAAGTCCTAGAAGAGGCCAACCAGACACCTCTAGATGTTGCTTGAAAAACACGCTCGTATCAATGACATGGTTGGTATATATGGCATTGGTGGAATAGGAAAA…	Unknown Protein (AHRD V1)	TCTTGCCAATACCGCCCATTCC	Sly-miR482c	TGGAGCGAACTGGCAAAAAAG
PHAS60	SL2.40ch06	28562292	28562480	160.45	140.52	117.03	112.15	105.02	182.78	Solyc06g048960	CTTCACTAATGAACACTCAAAAGCTGCTGGCAAACATCCTCTTCAAAGTTCTTGCAATTCAACTCTAGCCAATAAAAACCAATGGAGCCAACTGATGTTGCAGTCTCTGAAAACCAACAGCTCTCCGCTGACCCTCTGCCTTTTGCTAGAAGGTTGTTATCAGTTGGAAGCCCTAGAGACTGCATTAAAGCAGAACACAATTGTTTACTTGGAGACTGGTTCTGGAAAGACCTTGATTGCAATTATGCTTCTTAGAAGCTATGCTTACCTTCTTCGAAAGCCATCTCCGTACATAGCTGTTTTCTTGGTCCCGACTGTTGTTCTAGTGACTCAGCAAGGAGATTCTCTCATGATGCATACAGACTTAAAAGTGGGCAAGTATTGGGGAGAAATGGGTGT…	Dicer-like 2 protein
PHAS61	SL2.40ch06	33815826	33816140	286.03	366.05	328.44	317.21	443.61	355.67	Solyc06g054600	GACGGTAGCCCAGGTCTTCTATTCCAAACTGTGATTTACATTGTGAGGTTTTCTAATATTGGACTTGCTGCTAATTAACCCAAGTGACTGTTGAATACAAGTTATATGGCTATATGTCATGCATTTGAAATTCTTGCAAAACTTTCATGTATAAGACTGTAATGTTATAATGCTAGTTGTTCCTGGTTATGATTTACAGTACTATATGAGGACGGGGATGTGCAAGTTTGGTGCTTCATGCAAATATCACCATCCAAGACAGGGAGAGGAATCACCAAGCCTGAATGAAAAGGAATGTGCACACTATATGAAAACAGGGCACTGTAAATTTGGTATCACCTGTAAATTTAACCATCCACAGCCAGCTGGTGTGCAAGTTCCAGCATTAGCAGCTGGACC…	Zinc finger CCCH domain-containing protein 58 (AHRD V1 *-*- C3H58_ARATH)
PHAS62	SL2.40ch06	33825043	33825420	232.83	238.68	180.96	314.01	176.54	186.07	Solyc06g054620	AAAATGGAGATGTTTAGAAGAGATCAGTCGACCGATGATGTTCCGGTGACGGAGCAAGCTTCTTCTAACGAGGAAACTGGACTGGAAGAGCCTATGCGGCAGTTGTCGGTTGGCACTGAAGCAGGATCTTACCCTGAACGGCCTAACGAGCCTGATTGTATTTATTACTTGAGGAACGGAATCTGTGGCTATGGCTCTCGTTGTCGGTTTAATCATCCTCGTGATCGGAGTTTGGCTGTGGGAGAAAGAAGAGCTACTGGAGGAGAATACCCTGAGAGAGCTGGCCAGTATGTTTGCCAGTACTATATGAGGACGGGGATGTGCAGATTTGGTGCTTCCTGCAAATACCACCATCCAAGACAGGGAGAGGAATCTCCAAGCCTGGTGATACATAACATT…	Zinc finger CCCH domain-containing protein 34 (AHRD V1 ***- C3H34_ARATH)
PHAS63	SL2.40ch07	62022265	62022453	37.5	44.59	26.04	32.04	36.21	30.46	Solyc07g061910	ATGATTTGCTCGGTAGTTTTCACACAAATGACGTCACTCTTTGTTGAGCAAGGTGATGCCATGAAAACTACAAAAGTGAACTTCAGGATCCCAGCAGCATGTATGTCTACCTTTGACATCCTTAGTATAGCACTTGCCATGTTTCTCAAACACGGAGTTCTTGATCCACTTAGGTTTAAGAGGAGCAAGTGTGACCACACCGAGCTAACTCAACTTCAAAGTTGGACTAGTCACAACGGTGATGGCTATGCTTTCTGTAGGAATCGTGGAGCACTATTGGCTTACTCATGCTATAAATGA	Proton-dependent oligopeptide transport family protein (AHRD V1 **-- D7KHK6_ARALY)
PHAS64	SL2.40ch08	2161830	2162521	661.87	485.07	409.95	476.36	459.9	484.11	Solyc08g007630	ATGGAGATTGGGTTAGCAGTTGGTGGTGCATTTCTCTCCTCAGCTTTGAATGTTCTGTTTGATAGGCTTGCTCCTCACGGTGATCTGCTCAACATGTTTCGTAAGCATAAGGATCATGTTAAGCTCTTAAAGAAGCTGAAAATGACTTTGCGTGGTCTTCAGATTGTGCTGAGTGATGCAGAGAATAAGCAAGCATCAAATCCATCTGTGAGCGACTGGCTTAATGAGCTTCGAGATACTGTTGACTCTGCTGAAAATTTAATAGAAGAAGTCAATTATGAAGCTTTGAGGCTTAAGGTGGAAGGCCAGCATCAAAATCTTGCAGAAACAAGCAACAAACAAGTAAGTGACCTCAACCTGTGCTTGAGTGATGATTTCTTTCGTAACATAAAGGATAAA…	CC-NBS-LRR resistance protein
PHAS65	SL2.40ch08	58262792	58263715	2722.47	3165.12	2417.44	3520.34	2764.84	2348.93	Solyc08g077190	ATGTACACCAATTTATTACACAATGAAATGATAACTTTTTCCCCTTTTATCTTCTCCCTTTTTAGGGTTTTCTCAAATTCATATCGCCGTATGGATCTGCAATTTTATAGATCTAACAGATGCTTGTTGAGCAGAAGAGCTGAGAAAAATGCAGTGTATGTGCTTCAATTCCAAACTGAAGGCAAAGATTATGTTAATTTCAGCTCAACTGTTGGAATTGGAGCTAAAGATGAAGAGGTAATGGAATCTTCGAGAGATGGAGTTTTAGTACTATCGAGATATGTGGTATGGAGGGAGTAG	Unknown Protein (AHRD V1)	TTTCCAATTCCACCCATTCCTA	Sly-miR482a
PHAS66	SL2.40ch09	13623129	13623422	23.54	17.64	17.25	17.09	12.67	12.35	Solyc09g018220	ATGGCTGAAATTCTTCTTACATCAGTAATCAATAAATCTGTAGAAATAGCTGGAAATTTACTGATTCAAGAAGGAAAGCGTTTATATTGGTTGAAAGAGGATATCGATTGGCTCCAGAGAGAAATGAGACACATTCGATCTTATGTTGACAACGCAAAGGCCAAGGAAGCTGGAGGTGATTCAAGGGTCAAAAACTTATTGAAAGATATTCAAGAATTGGCAGGTGATGTGGAGGATCTCTTAGATGACTTCCTTCCAAAAATTCAACGATCCAATAAGTTCAATTATTGCCTTAAGACGAGTTCTTTTGCGGATGAGTTTGCTATGGAGATTGAGAAGATAAAGAGAAGGGTTGTTGACATTGACCGAATAAGGAAAACTTACAACATCATAGATACA…	CC-NBS-LRR resistance protein
PHAS67	SL2.40ch09	61831295	61831546	39.24	36.89	29.43	39.52	19.01	41.99	Solyc09g074520	CACATACACTCTCTCTCTCCTCTTTCTCTCTCTAAACACAGCAAATCTAAGCTCGTTAATGTCGATTCAGATCTGAGAGAAGAAGAAGGAAGGAACAAGGAACTACTGTGAATCTCTCAACTCACTGTGAAATTTACACTTTTGCCCTTCCCACCTCCATTACCGTCCAACAATGGCGTACTCATTCCCGGAGGAAGTACTAGAACACGTCTTCTCCTTCCTCACCACCGACAAAGACCGTAACGCGGTATCTGTAGTCTGCAAATCGTGGTACGAGATCGAACGGTGGTGTAGGAGGAGAATATTCGTCGGAAATTGCTATGCTGTTAGCCCTAGGATCATGATCCGACGGTTTCCAGAAGTCAGATCTGTTGAGCTTAAAGGGAAGCCTCATTTTGC…	Auxin F-box protein 5 (AHRD V1 **-- D7MPH1_ARALY); contains Interpro domain(s) IPR001810 Cyclin-like F-box	TCCAAAGGGATCGCATTGATC	Sly-miR393
PHAS68	SL2.40ch11	1243071	1243299	11.34	19.89	21.6	16.02	11.77	18.11	Solyc11g006640	ATGGCTTATGCTGCTATCTCTTCGCTTATGTATACATTGGAACAACTATTCAAACCAAATCAATCTTTCGTTTGTCCATGCTCTACACAACAACATGTCGAAAATCTCAATCAAAATCTTTCTGCTCTGCAAGATTTCCTTGATGACACTACCACAAAGGATATTGAAACTCTTAAGGTTGTAGAAAAGAGGATCAGAGATGTAGTGTACAAAGCAGAGGATAAAGTTGATTCAAGCTTAAGAAGCATCATTCTAGCAGATAGCACAGAGAGTAGAGAAGGGGCTGCTAAATTCTTCGAGGAAGAATTGGTAAAAGTGGAAAAAGATGTTGATTCTCTCAGGAAAGAGGTGACGGTGGTTGAGTTTAACAAGCACGGAACCAAATCTGCAGAATTAGCG…	CC-NBS-LRR resistance protein
PHAS69	SL2.40ch11	2700177	2700470	192.72	153.35	164.73	101.47	153	217.36	Solyc11g008530	ATGCTTCTTAGAAGCTATGCTTCCCTTCTTCGTAAACCGTCGCCTTACATAGCTGTTTTCTTGGTTCCGACTGTTGTTCTAGTGACTCAGCAAGGAGATGCTCTGATGTTGCATACCGACTTAAAAGTGGGCAAATATTGGGGAGAAAAGGGTGTTGATTACTGGAATGCTGCTACATGGCAACAACTAGTGGACGATCATGAGGTACTTGTTATGACACCAGCAATATTACATGCTGCTTTGAGGCACAGTTTTTTACAAATGGGCATGATAAAAGTTATAATATTTGACGAGTGTCACAATGCACGAGGCAAGCACCCCTATGCCAGTATAATGATGGAATTTTATCATCGCCAGTTGACTCGTGAGAATGCACAACTTCCAAGAATATTTGGGATG…	Ribonuclease 3-like protein 3 (AHRD V1 *-*- RTL3_ORYSJ); contains Interpro domain(s) IPR000999 Ribonuclease III
PHAS70	SL2.40ch11	7149556	7150207	691.52	677.55	548.63	871.54	587.55	578.79	Solyc11g013770	ATGGCTAATCTAAAAGGCTTTGACATACCCAATCGGGTTGAATCAGGGAGCATTAACTCGATTGTTGGTCAAATTTCTTCATCACAATGGAGAACATCGGAGACCATGGAGAACATCAGAGAACATGGTGCAGTGATGATCAATAATACAAGTAAGGTGACTAAAGCAGTAGAGGCAATCTGGATTCCTCTATTCGTTATGTTGGTTTGTTAG	Unknown Protein (AHRD V1)	TCTTTCCTACTCCTCCCATACC	Sly-miR482b
PHAS71	SL2.40ch11	10139035	10139265	19.18	25.99	12.52	18.16	9.96	12.35	Solyc11g020100	ATGGCTTATGCTGCTCTTTCTTCACTTATGTATACATTAGAACAACTCTTCAAACCTAACCAATCTTTCGTTTGTCGAAGTTGTACACAACAACATGTCGAATCTCTCCAAAAAAATCTTTCTGCTCTGCAAGATTTTCTTGACGATACCACAAAGGATATTGAAACTCTTAAGTTAATAGAAAAGAGGATCAGAGATGTAATATACAAAGCAGAAGATAAAGTTGATTCAACTCTAAGAAGCATCATTCTAGCTGATTGCACAGAGAGTAGAGAAGGGGCTTGTAAGTTGTTTGAGGAAGAATTGGTACTAGTGGAAAAAGATGTTGATTCTCTAAGGAAAGAGGTGATGCAGATGGAGTTTAACAAGCATGGAACAAGATATGAAACAACTCCATCC…	CC-NBS-LRR resistance protein
PHAS72	SL2.40ch11	48468043	48468630	2714.62	2669.15	2060.25	2811.14	2596.45	1930.68	Solyc11g065790	ATGTTGGTGACAATCTTAAAAAGCTATAGGTCAATTGAAAGAAAGCCCGAAGGGAAGAAGTTTCTTGTTGCCCTGGATGATGTGTGGAATGATAACTATAATGAGTGGGATGACTTGAGAAATCTTTCTGTACAAGGAGATATAGGAAGTAAGATCATTGTAACTACACGTAAGGAGAATGTTGCCTCGATGATGGTAGCAGAGGATCCTCAGGAACGTCCAAAGTTTGAAGAGGTTGGAAGAAAAATTGCAGAAAAGTGCAAAGGGTTGCCTTTAGCTCTAAAGACACTTGCTGGTATTTTACGCTGCAAATCAGAGGTGGAGGAGTGGAGAGACATTTTATGTAGGAAAATATGGGACCAGCCAAGTTGTTTGAATGGTATAATACCAATGTTGATG…	NBS-LRR resistance protein fragment	TCTTGCCTACACCGCCCATGCC	Sly-miR482b
PHAS73	SL2.40ch11	50192293	50192481	37.5	25.99	29.09	16.02	38.02	16.47	Solyc11g068360	ATGGAAGTTGTGTTAGCAGTTGGTGGTGTATTCATCTCTTCAGCTTTGGATGTTCTCATTGATAGGCTTGCTCCTGAGGGTGATCTTCTTAATATGTTTCGAAAGCGTAACAATGATGTTGATCTCTTAAAGAAACTGAAATTGACTTTGCTTGGTCTTAAAGCTGTGCTAAGTGATGCGGAGAATAAGCAGGCATCAAATGAATTTGTGAGAGAGTGGCTCAACGAGCTTCGAGTTGCTGTAGACTCTGCTGAAAACTTGATTGAACAATTCAATTATGAAGCTATGAAACTTAAGGTGGAAGGTAAGCATCAAAATCTCGCAGAAAAAATATTGAAACATTGTAGATTTTGCAACATGTGCTTGGGTGATCATTCTTTTATCAACATAAATGAAAAG…	CC-NBS-LRR resistance protein
PHAS74	SL2.40ch11	51346670	51347089	74.99	68.33	49.05	85.45	80.57	95.5	Solyc11g069620	ATGGAGGTTGTCGTAGCAATTGGTGATGCTTTTCTCTCTTCAGCTTTTGATGTTCTCATTGATAGGCTTGCTCCTCAGGGTGATCTTCTCAAAATGTTTCGGAAGCATAAGTATGATGTTGAGCTCTTAAAGAAGCTGAAATTGACTTTGCTTGGTCTTCAAGCTGTGCTAACTGATGCAGAGAATAAGCAGGCATCAAATCACTTTGTTAGAGAGTGGCTTAATGAGCTTCGACATGCTGTAGACTCTGCTGAAAACTTGATTGAACAAGTCAATTATGAAGCTTTGAAGCTTAAGGTGGAAGGTAAGCATCAAAATCTTGCAGAAAGAATATTGAAATATTGTAGATTTTGCAACGTGTGCTTGGGTGATCATTCTTTTCTTAACATAAATGAAAAG…	CC-NBS-LRR resistance protein
PHAS75	SL2.40ch11	51664058	51664457	92.43	82.13	58.85	117.49	72.43	92.21	Solyc11g070000	ATGTTTCGGAAGCATAAGGATCAGGTTCGGCTCTTAAAGAAGCTGAAAATGACTTTGCGTGGTCTTCAGATTGTGCTAAGTGATGCAGAGAATAAGCAGGCGTCAAATCCATCTGTGAGCGACTGGCTTAATGAGCTTCGAGATGCTGTGGACTCTGCGGAGAACTTAATAGAAGAAGTCAATTATGAAGCACTGAGGCTTAAGGTGGAAGGTCAGTATCAAAATCTTGCAGAAACTCTATTGAAACGTTGGAGGATTTGCAACCTGTGCTTGAGTGATGATTTTTGTCTTAACATAACGGAGAAGTTCGAAGAAACCATTGAAACATTGGAGGTGTTGGAAAAGCAAATTGGTCGCCTTGGCTTAAAGGAGCATTTAGGTTCGACTAAACAAGAAACA…	NBS-LRR resistance protein fragment
PHAS76	SL2.40ch11	51980103	51980418	27.03	32.4	41.27	69.42	22.63	34.58	Solyc11g071410	ATGTTTCGGAAGCATAAGGATCATGTTAAGCTCTTAAAGAAGCTGGAGGACATTTTGCTTGGTCTTCAGATTGTGCTAAGTGATGCAGAGAATAAGCAAGCATCAAATCGACATGTGAGCCAATGGTTTAATAAGCTTCAGAGTGCTGTGGAAGGCGCTGAAAACTTGATAGAAGAATTCAATTATGAAGCTTTGAGGCTTAAGGTGGAAGGCCAGCATCAAAATCTTGCAGAAACAAGCAATCAACAAGAGCTATGTGGATTTTGA	Disease resistance protein R3a-like protein (Fragment) (AHRD V1 ***- B3F576_SOLDE)
PHAS77	SL2.40ch11	51986495	51986725	37.5	20.85	17.25	27.77	16.3	30.46	Solyc11g071420	ATGGAGGTTGGCTTAGCAGTTGGTGGTGCATTTCTCTCCTCAGGCCTGCAAGTTATCTTTGATAGGCTTGCACCTAAGGGTGATCTGCTCAAGATGTTCCAGAAGCATAAGAAAGATGTTCGTCTCTTAAAGAAGTTGAGAATGACTTTGCTTGGTCTTCAAGCTGTGCTAAGTGATGCAGAGAATAAGCAAGCATCAAATCAATTTGTGAGAGAGTGGCTTAATGAGCTTCGAGATGCTGTGGATGGTGCTGAAAACTTGATTGAACAAGTCAATTATGAAGCTTTGAGACTTGAGGCTGAAGGTAAGCATCAAAATCTTGGAGAAACAAGCAACCAGCAAGTAAGTGAACTTAACCTGTGCTTGAGTGATGATTTCTTTCTTAACATAAAGAACAAG…	CC-NBS-LRR resistance protein	TTTGCAGCGTAAAATACCAGC
PHAS78	SL2.40ch11	52383048	52383509	125.57	148.54	100.8	171.96	133.99	122.67	Solyc11g072000	ATGTTTCGGAAGCATCAGGATCATGTTAAGCTCTTAAAGAAGCTGGAGGACATTTTGCTTGGTCTTCAGATTGTGCTAAGTGATGCAGAGAATAAGCAAGCATCAAATCGACATGTGAGCCAATGGTTTAATAAGCTTCAGAGTGCTGTGGAAGGCGCTGAAAACTTGATAGAAGAATTCAATTATGAAGCTTTGAGACTTAAGGTGGAAGGCCAGCATCAAAATCTTGCAGAAACAAGCAATCAACAAGGGGAATACTGGCCAAATATTGCTCATATCCCCTCCATATACATCGATTGGGAACGCATGTAA	Disease resistance protein R3a-like protein (Fragment) (AHRD V1 ***- B3F576_SOLDE)
PHAS79	SL2.40ch12	2778999	2779353	63.66	68.33	57.5	89.72	35.31	45.28	Solyc12g009520	ATGTGGCCTCTCCTTTTCATTTATTCACTTTTCTGTTGTGTATTTCTAAGAGTAAGTTTTTCTTCATCCTTCGATCGTCATCTTTGCTCTCCCAatgaagcttCTGCTTTGTTTCAGTTTAAGCAATCCTTTAATTTATTGGACTTCTCCCCGTGTGATACGTCATTCCCGAAAACAGTTTCATGGAATGAGAGTAACGATTGCTGCACTTGGGACGGGGTCACTTGTGACATGTTAACCGGTCACGTTATCGGATTGGACCTTAGTTGTAGTCGGCTTAATGGAACTATTTATCCCAACAGCAGCCTCATCCAACTTCATCATCTCCGGACACTAAACCTTGCTAAGAACTACTTCTATCCTTCTACGATCCCAAATGACGTTAGCCGGTTGAGGAAT…	LRR receptor-like serine/threonine-protein kinase, RLP
PHAS80	SL2.40ch12	6403532	6403815	208.41	160.08	198.89	126.03	172.92	239.59	Solyc12g016220	ATGGAGGTGGAGTTAGAGCCTTTAACTTTTGAAGTAAAGGGTATGTCTCAGAATCACCTTTACCGAAGGCTTTTCATGTACTTGACTCCGACCTCAGAAAGCACTGGTCCACTGGTACCAATACAAAAGAGTCGATTTTACTCGACTTACATGTATGTAACAGATTGCTTGATCCAGCCAGTTGCACGAGGGATTGGGTATTTATTTTACTACAAGAGCAACATCAAATCTATGGATGATGAATCTCAGAAGCTAGAGGATATCAGAATTGGGGTGCATCAAAGAGCGGAGGCTGACCAGAGAAACTTACAAGTCATTTCACCCAATGTTGAGGCATGGTTTACAAGTGTTAATGCTACTACTGCAGATGTGGCAGATGTAATGAGACGAGGTAGAGTT…	CC-NBS-LRR resistance protein
PHAS81	SL2.40ch12	65259460	65259879	17.44	26.31	19.28	9.61	9.05	9.06	Solyc12g100010	ATGGGGCTCTTAGTTGTGTTCTTAATTTTCTTTCTTTATCAGCTTTCTTTTTCTTCATCCATATTTCTGTGTCCCAAACATCAAAGCATTTCCCTTGTAAAATTCAAGGAAACATTTACTATAAATCCCTATGCTTCTTCTAGATGTTATTTCCGCGGTCAGAAGCCTTATCCAAAAACGAATTCATGGAACATGAGTAGAGATTGTTGTTTATGGGATGGAGTCATATGCGATGACATGACTGGCCATGTCATTGAACTTGACCTCGGTTGCAGCCGTCTTGTTGGGACAATTGATTCCAATAGCAGCCTATTCCAACTCTCTCATCTCCAAAGACTCAACCTTTCTTGGAATGAATTCCACGGTTCTCATATCTCGCCTGAATTTGGTAGGTTCTCG…	LRR receptor-like serine/threonine-protein kinase, RLP
PHAS82	SL2.40ch05	34099732	34099962	30.52	25.34	35.85	40.59	45.27	51.05			NA
PHAS83	SL2.40ch05	34099984	34100172	17.44	17.32	29.09	19.23	22.63	31.29			NA
PHAS84	SL2.40ch11	51994342	51994572	44.47	41.71	28.41	52.34	24.44	28.82	Solyc11g071430	ATGTTTCGGAAGCACAAGGATCATGTTAAGCTCTTAAAGAAGCTGAAAATGACTTTGTGTGGTCTTCAGATTGTGCTAAGTGATGCAGAGAATAAGCAAGCATCAAATCCATCTGTGAGCGACTGGCTTAATGAGCTTCGAGATGCTGTTGACTCTGCTGAAAATTTAATAGAAGAAGTCAATTATGAAGCTTTGAGGCTTAAGGTGGAAGGCCAGCATCAAAATCTTGCTGAAACAAGCAACAAACAAGTAAGTGACCTCAACTTGTGCTTGAGTGATGATTTCTTTCGTAACATAAAGGATAAGTTGGAAGAAACTATTGAAACGTTGGAGGTGTTGGAAAAGCAAATTGGTCGCCTTGGCTTAAAGGAGTATTTTATTTCGACCAAACAAGAAACT…	CC-NBS-LRR resistance protein
PHAS85	SL2.40ch12	29659232	29659420	13.08	16.04	14.21	17.09	12.67	14			NA
PHAS86	SL2.40ch01	80341618	80341806	61.91	85.66	60.55	36.31	76.05	80.69			NA

## Sheet: Table S4
Supplementary Table S4. Summary of PARE analysis. List of 21- and 22-nt sRNAs with probable cleavage activities supported by PARE analyses.
sRNA ID	miRNA	sRNA sequence	sRNA target									category	P value	cleavage category
			target ID	sequence	start	end	score	align-mRNA	align-sRNA	alignment	cleavage position			Mock1	Mock2	Mock3	TRV1	TRV2	TRV3
sRsRV6256162	miR	TGGTATATGACCTTGCAATTCA	Solyc12g006020.1.1	ATGAAAACTTTTTACAGTACCTTCCTTTACATTCTACTAGTGCTTCTTCTTTTTTCACTTCCATTGACAATCACATCAGCAGCAAAAACTGAAGCTCAAGCTCTTGTCAAATGGAAGATGAACTTACCTTCTGCTTCTTTCTTGGATTCATGGTCCATTTCCAATCACGGAAACTTGTGCAATTGGACGTCTATTGTCTGCAATGCTGGTGGAACAATTTCAGAGATCAATCTTTCTGATGCAGGTCTCTCAGGCACACTTCATCAGCTTGATTTCACTTCATTTCCGAGTCTCACAAGTTTTTCTCTCAATGGAAACAACTTCAGTGGATCGATACCATCAAATATTGGCAATGCTTCTATGCTCACTTTCTTGGACCTGAGCAACAATATCTTGGCG…	2091	2112	2	UGGAUUACAAGGUCAUAUACCG	ACUUAACGUUCCAGUAUAUGGU	||o||| ||||||||||||||o	2103	0	0.0389388	0	4	0	NA	2	NA
sRsRV6172701	miR160	TGCCTGGCTCCCTGTATGCCA	Solyc06g075150.2.1	TAACCGTTTGTGTCTTTTTCTCTTCCCCTTTTTGCAATTTCTGTTTCAGATCCGAACAGCTCTACTTTTGTCTCATTTTATTTCTGAAATAATCATGTAGGAGTATATTAAAGCTATTTGGGTTGAAGAGGGATTTGTGCAGGTTTATTGCACTTCTGTTTCTGTAATTTATTTTGTTTTGCTACAAAAATTTTGTGATTAGCAAGTTGTTGGAGTGTTGAAATGGAGGTGGTGGAAGAGAAGTGTGTGGACTCTCTGTTTTGGCATGTCTGTACAGGAAGCATGGTACAAATTCCTCCGGTGAACTCTAAGGTGTTCTATTTCCCACAAGGTTATGCTGAGCATACATTTACAAATGTTGATTTCACTGTACTGGCGAGAATTCCGGCGATGATTCTA…	1491	1511	1	AGGCAUACAGGGAGCCAGGCA	ACCGUAUGUCCCUCGGUCCGU	||||||||||||||||||||	1502	0	0.00438506	0	0	2	2	2	NA
sRsRV6172701	miR160	TGCCTGGCTCCCTGTATGCCA	Solyc11g013470.1.1	ATGGAGCAACCAGATCTCATGACGACTTTGAATCCTTTGTTCTTTCTTTCCCATGGAGACGTCTTCTTCCCTTTGTTCTTATATAATAAAAAAGCTCTGCCTCCTCTCTCTATTCTCTGTGTCCTTCTGGATTTTGATATGCTGAATCATGCCCCACCTCCCCCAACATTTATCACTTGGGAGGAACCAGAAGTTCCGCAGCATGCTAACAGGGTGAATCCTTGGCAAGTTGAGTGTTTTCCGCCAATCCCACAGTTTCTTCCTCCATCGAAGAAAATAAAACTGCCTAATGGGCTTCTACCTGATGGAGAGAGAAGCCCCTTTCCTATGACAGGGTTGGGTAGCTTCCCTATGACAGGGTTGGGTAACTTTCCTATGACAGGGTTGGGTAACTTCCCT…	543	563	1.5	GGGCAUGCAGGGAGCCAGGCA	ACCGUAUGUCCCUCGGUCCGU	|||||o||||||||||||||	554	0	0.0115924	0	3	0	3	3	NA
sRsRV4792856	miR172	GGAATCTTGATGATGCTGCAG	Solyc02g093150.2.1	AATAGAGGAGAATATTTAAAAGTCTAGGAAACTCAAAACAAGTCCTTTTGTAGCAATAGCCAAAAAATTAAATTGTTTTCTGTTTTTATAATTTGGATTGGGTATTTTTTGTAGAGAGAAAAATGTGGGATCTAAATGAATCAGAAGAAGGTTGTTCTTCACCGATAGAGTTTGAAGGCGATGATGAGAAAGGTAAACGGGTCGGATCCGTTTCGAATTCAAGTTCATCAGCTGTAGCTGTTGATGATATATCTGAAGAGGAATTAGATGGAGAAAGAGGGAAGAAAAAGAGAGGTAAAATTTTCGGCTTCTCTATGGTGGGTCTGGGTAACGGCGATGAAGAACAGCCGGTGACCCGACAGTTTTTTCCGGTTGATGAGTCGGAAATGGGTGGTGTTG…	1561	1581	0.5	CUGCAGCAUCAUCAGGAUUCC	GACGUCGUAGUAGUUCUAAGG	|||||||||||||| ||||||	1572	0	0.0250927	0	0	0	2	1	NA
sRsRV5693597	miR393	TCCAAAGGGATCGCATTGATC	Solyc09g074520.2.1	CACATACACTCTCTCTCTCCTCTTTCTCTCTCTAAACACAGCAAATCTAAGCTCGTTAATGTCGATTCAGATCTGAGAGAAGAAGAAGGAAGGAACAAGGAACTACTGTGAATCTCTCAACTCACTGTGAAATTTACACTTTTGCCCTTCCCACCTCCATTACCGTCCAACAATGGCGTACTCATTCCCGGAGGAAGTACTAGAACACGTCTTCTCCTTCCTCACCACCGACAAAGACCGTAACGCGGTATCTGTAGTCTGCAAATCGTGGTACGAGATCGAACGGTGGTGTAGGAGGAGAATATTCGTCGGAAATTGCTATGCTGTTAGCCCTAGGATCATGATCCGACGGTTTCCAGAAGTCAGATCTGTTGAGCTTAAAGGGAAGCCTCATTTTGC…	1677	1697	2.5	AGACAAUGCGAUCCCUUUGGA	CUAGUUACGCUAGGGAAACCU	||||||||||||||||||	1688	0	0.010454	0	0	2	4	NA	NA
sRsRV6733439	miR6026	TTCTTGGCTAGAGTTGTATTGC	SLV.27768.1	GCTAAAAGTATTTTTCTTCTAATTATATAAACTAATAAATAAAAACTATTTCTTTCATCACTGAACACTGAAGAACACTCAAAGAGTTATTGCAATTCAACTCTAGTCAAGAACAATCAATGGAGTCAACAGATGTAGCAGTCTTTGAAAACCAACACCTCTCTGCTGACCCTTTGCCTTTTGCAAGAAGTTATCAGTTGGAAGCCCTTGAGATTGCATTAAAGCAGAACACAATTGTTTACTTGGAGACTGGTTCTGGAAAGACCTTGATTGCTATCATGCTTCTTAGAAGCTATGCTTCCCTTCTTCGTAAACCGTCGCCTTACATAGCTGTTTTCTTGGTTCCGACTGTTGTTCTAGTGACTCAGCAAGGAGATGCTCTGATGTTGCATACCGACT…	92	113	1.5	GCAAUUCAACUCUAGUCAAGAA	CGUUAUGUUGAGAUCGGUUCUU	||||| ||||||||| ||||||	104	0	0.00705253	NA	NA	NA	0	4	0
sRsRV6037975	miR6027	TGAATCCTTCGGCTATCCATA	Solyc04g009090.1.1	ATGGGGCTAGACGAATGGCAAAAGGTGAAAGACTGCCTTTGGAAGAACATTGAAGATGACTCTATTGAAATCTCCTATATACTATCATTGAGCTATAATGATTTGTCAATTGTGCTCAAGCAATGTTTTCTGTACTTTGATATTTTTCCAGAAGATCAAGTGGTCGATGTTGAGAACATAATATGGTTGTGGATGGCCGAGGGTTTCATACCAAATGGAGAAGAAAGAATGGAGGATGTCGCTGAATGCTACTTGAATGAGCTGATAAGACGAAGCTTGATACAAGTGTGGGAAGATATTGACCCTGCTTATTTAATCAATCTTCGAGAATTAACCATGCGTAATATTTGGAATTATTACTCCCTAAACAACATTAGCAGCTTGACAAACCTAAGCACT…	188	208	4	UGUGGAUGGCCGAGGGUUUCA	AUACCUAUCGGCUUCCUAAGU	|o|||||o|||||o|| ||||	199	0	0.0225689	3	NA	2	0	0	4
sRsRV6037976	miR6027	TGAATCCTTCGGCTATCCATAA	Solyc04g009090.1.1	ATGGGGCTAGACGAATGGCAAAAGGTGAAAGACTGCCTTTGGAAGAACATTGAAGATGACTCTATTGAAATCTCCTATATACTATCATTGAGCTATAATGATTTGTCAATTGTGCTCAAGCAATGTTTTCTGTACTTTGATATTTTTCCAGAAGATCAAGTGGTCGATGTTGAGAACATAATATGGTTGTGGATGGCCGAGGGTTTCATACCAAATGGAGAAGAAAGAATGGAGGATGTCGCTGAATGCTACTTGAATGAGCTGATAAGACGAAGCTTGATACAAGTGTGGGAAGATATTGACCCTGCTTATTTAATCAATCTTCGAGAATTAACCATGCGTAATATTTGGAATTATTACTCCCTAAACAACATTAGCAGCTTGACAAACCTAAGCACT…	187	208	4	UUGUGGAUGGCCGAGGGUUUCA	AAUACCUAUCGGCUUCCUAAGU	||o|||||o|||||o|| ||||	199	0	0.0155313	3	NA	2	0	0	4
sRsRV6775508	miR7992	TTGAGAGTGCACATCTAGACAC	SLV.31582.1	TAATAATATTACTAAAAAATATATTAAAAAAGGAAAGTCTCCACCATTTCTTTGTATTCTTGATTCTTTGATGCAATTCTATTGTCTTCAAGTTTAAGCAGATATCAATAGTATAGAAGACTACAGTTCTTGAAAAGAATAGGATAAGTTAGTGGCAATTTTACCTCATATACTATTTTTTTTATGTGTGTTTTTTATATATTGGTGTCATCAGTTGTTTGAAATTTTGAAGAGAAAAGGACTAGTTTTCAAGGAGGGGTTGTTATGAGTTGCCTCAGATCCATGGTACTGAAGTTTTTATGAGAAAAAGGTATTTGCTTTACAGTGATTTCATGTGATTCTTGAAAGTTAGAGCTTTTAACAGGTTAATTCACATGACCCTTTTGTTGTTACCTATCT…	2801	2822	1	GUGUCUAGAUGUGUAUUCUCAA	CACAGAUCUACACGUGAGAGUU	||||||||||||| | ||||||	2813	0	0.0124736	1	3	0	2	2	NA
sRsRV1144460		AATGATCTGAAGAAGTCTTCTT	Solyc04g077430.2.1	CGCGAAGTTGAAAGAAGAAGAAAATAGAGAAAATACAAAGTACAATTTCATCTAAAGTCGGCGACGGCGTAGAGAAGAAGGAGGAACGATTATATAAAGCACACAGCATAGTATGTTTCATCGGCTCTTTTTCCAGTTTATTACAGTGATTACAATTCAAAGCTAAATAAATTATGGGTAACGAACAAGGCGATGAAGACAATAGGGGAAAACCTTATCAAGAAAAAGATGAGATGAAACTTTGGGGTATTTTTGTTTTTGCATTAATCGGAGCTACTGCCACAACTTTTGCGGTTACACAATTGCGAAGTACAGTGGATTTTGTCTACTCTCAGTTGAGGCAGTCAGCACAGAGAAGTCGAGCTGGCAGTTCTTTTAGGACAAGTTTTCAGGAGGAAG…	1399	1419	5	AAGAA-ACUUCUUGAGAUUGUU	UUCUUCUGAAGAAGUCUAGUAA	||||| ||||||| |||| ||	1410	0	0.0312984	0	NA	0	NA	2	4
sRsRV3811378		CAGCTGTTGAGCTACGGTGTT	SLV.27370.1	TGTAAATTCATTTTCCATTTCCCCCTCCAACCTCGCCGGCGACGCCGTCTGTATCCTCTTCTCCCAGCCACCACTCCGGCAAGTGAAAAGCGGAGATGAAAGCAACACGTGGCTGCAGATTCTCCTTCCACGTCACCCTCGTCTCTGCGGCAATTGCTTACATTTACTTCTCCACTGTATTTGTATTCATTGATCAGTGGTTGGGACTTTGGTCGTCTCCCGGTATACTTAACGCCATCCTGTTTTCCGTCGTTGCTCTCTTCTGCATTTTGAGTTACCCACTTGCAATATACACTGATCCGGGTCGTGTTCCTAGCTCATTCATACCCGATGTCGAAGACCCGGAGAATACGGTTCAAGAGATCAAGCGAAAGGGTGGGGATATGAGATACTGCCAGA…	1688	1708	5	UGCA-UGUAGCUCAAACAGCUG	UUGUGGCAUCGAG-UUGUCGAC	o|| o||||||| ||||||||	1698	0	0.0129596	NA	NA	NA	0	1	NA
sRsRV3854439		CATCACATTTAACTCCATCCCA	SLV.11077.1	TGAGAATCAAAATGTCTTCCGCCGGAATCACCGTCGCCGACGGCGGCGCAGCGCTGTATTTCTGCCATAAATGCAGTAACACCGTCACCATTACCCCTTCTCCTAGCGGCGATCTCTTCTGCCCTACTTGCAACAGTGATTTCGTCGAGGAATACGAGGAACCGGACCCTGAACCGGAAATGTTTCCGAACTTCCCCAACCCGGGCTTGTTGAGTAGTTTACTCATGGGTGCTCGTCCGCGTTCTGCTCCTACCACCGGTTCTCATCAGCATTCTGCTCCTGCCACCGGTTCTCGTGTTTCCCCATACACTGCTTTTTTCAACTCAAACCGAAACCCTAGGCAAATGTCCTCCGGGTCTGATGATTTCAATCCATTTGAGTTTCTTCAGACTCATCTGG…	668	689	5.5	UGAGAUGGGGUCAGAUGUGAUA	ACCCUACCUCAAUUUACACUAC	|| ||||| || | |||||||	680	0	0.00133662	0	0	0	0	0	NA
sRsRV3861414		CATCGCATTTAACTCCATCCC	SLV.30754.1	TCTAGTTTATGAAGCTAAAGATGGCTATGTAATTGTGCACTTACTTGTCTTCCTTCCTCATGAAGTATTTACTGTTTCTTCATCCATATTACCTCATCTCTCTCACAAATGTCAAACCATTTCCCTTCTAAAATTCAAGCAGTCATTTACTATAGATTCCTCACTCTTTTCTTTTTGTCAGAAGTATTATCCAAAAACAAGTTCATGGAACATGAGCAGAGATTGTTGTTCATGGGATGGAGTCATATGTGATGACATGACTGGCCATGTTATTGAGCTTGACCTCGGCTGTAGCGGTCTTGTTGGGACCATTGCTTCCAATAGCAGTCTATTCCAACTCTCATCTCCAAAGGCTTGATCTTTCTTCGAATAACTTCTCCAATTCTCATATCCCCCCTG…	234	254	5	GGGAUGGAGUCAUAUGUGAUG	CCCUACCUCAAUUUACGCUAC	|||||||||| | ||| ||||	245	0	0.00254739	0	NA	0	4	4	NA
sRsRV3861414		CATCGCATTTAACTCCATCCC	SLV.30754.2	TCTAGTTTATGAAGCTAAAGATGGCTATGTAATTGTGCACTTACTTGTCTTCCTTCCTCATGAAGTATTTACTGTTTCTTCATCCATATTACCTCATCTCTCTCACAAATGTCAAACCATTTCCCTTCTAAAATTCAAGCAGTCATTTACTATAGATTCCTCACTCTTTTCTTTTTGTCAGAAGTATTATCCAAAAACAAGTTCATGGAACATGAGCAGAGATTGTTGTTCATGGGATGGAGTCATATGTGATGACATGACTGGCCATGTTATTGAGCTTGACCTCGGCTGTAGCGGTCTTGTTGGGACCATTGCTTCCAATAGCAGTCTATTCCAACTCTCATCTCCAAAGGCTTGATCTTTCTTCGAATAACTTCTCCAATTCTCATATCCCCCCTG…	234	254	5	GGGAUGGAGUCAUAUGUGAUG	CCCUACCUCAAUUUACGCUAC	|||||||||| | ||| ||||	245	0	0.00291078	0	NA	0	4	4	NA
sRsRV3861415		CATCGCATTTAACTCCATCCCA	SLV.30754.1	TCTAGTTTATGAAGCTAAAGATGGCTATGTAATTGTGCACTTACTTGTCTTCCTTCCTCATGAAGTATTTACTGTTTCTTCATCCATATTACCTCATCTCTCTCACAAATGTCAAACCATTTCCCTTCTAAAATTCAAGCAGTCATTTACTATAGATTCCTCACTCTTTTCTTTTTGTCAGAAGTATTATCCAAAAACAAGTTCATGGAACATGAGCAGAGATTGTTGTTCATGGGATGGAGTCATATGTGATGACATGACTGGCCATGTTATTGAGCTTGACCTCGGCTGTAGCGGTCTTGTTGGGACCATTGCTTCCAATAGCAGTCTATTCCAACTCTCATCTCCAAAGGCTTGATCTTTCTTCGAATAACTTCTCCAATTCTCATATCCCCCCTG…	233	254	5	UGGGAUGGAGUCAUAUGUGAUG	ACCCUACCUCAAUUUACGCUAC	||||||||||| | ||| ||||	245	0	0.00182023	0	NA	0	4	4	NA
sRsRV3861415		CATCGCATTTAACTCCATCCCA	SLV.30754.2	TCTAGTTTATGAAGCTAAAGATGGCTATGTAATTGTGCACTTACTTGTCTTCCTTCCTCATGAAGTATTTACTGTTTCTTCATCCATATTACCTCATCTCTCTCACAAATGTCAAACCATTTCCCTTCTAAAATTCAAGCAGTCATTTACTATAGATTCCTCACTCTTTTCTTTTTGTCAGAAGTATTATCCAAAAACAAGTTCATGGAACATGAGCAGAGATTGTTGTTCATGGGATGGAGTCATATGTGATGACATGACTGGCCATGTTATTGAGCTTGACCTCGGCTGTAGCGGTCTTGTTGGGACCATTGCTTCCAATAGCAGTCTATTCCAACTCTCATCTCCAAAGGCTTGATCTTTCTTCGAATAACTTCTCCAATTCTCATATCCCCCCTG…	233	254	5	UGGGAUGGAGUCAUAUGUGAUG	ACCCUACCUCAAUUUACGCUAC	||||||||||| | ||| ||||	245	0	0.00218388	0	NA	0	4	4	NA
sRsRV3886839		CATGTCATGTAGGACACGTGTG	SLV.22367.1	TAAACACATGAGTCCTACATGACACAATACACGTAGGACACCATGTCGGACAAAAAATGACAAGTAGGACATGTGTGTTTATTTGTTCAACTTTATACAAGTTTAAGTGTCTACTTGTGCACATTCAAAGTTGAAGGGCATAAATGTGATTTGAAG	5	26	4.5	CACAUGAGUCCUACAUGACACA	GUGUGCACAGGAUGUACUGUAC	||||o| |||||||||||||	17	0	0.00390564	2	NA	2	0	0	1
sRsRV4402156		CTGTGTCGATAAAAGCTGGCA	SLV.2548.1	ATTAGTCCTTTTTCCGCTAGAAAACCCTAAACTGAAAAACCCCTCTTGCTATTCTCCACTCCCATAACCATTTTCAAAGAGTTATTGAAAGAATCCATGGCAGGAGGATCAGAAGTGGTTGAAGCTGCTTTATCTTGTGCGAAATGTGGCAAGCCTGCTCATCTTCACTTATGTGTCCTAAGTGCGTGGAGTTAAAGCTTCCTCGTGAAGGAGCTGCTTTCTGCACGCAGGACTGTTTTAAGGCATCATGGAGTTCTCACAAGTCTGTCCACTTGAAGGCAAAATTATCATCTCTGGCAACTGAAAGTTTAGGTGAACAAAATGCAGCCTCACCTAGTGATGGTTGGCTTTATTGCTTGAGGAAAGGACAGGCTCGAACACCAAAAATTCCGCATTTTG…	1433	1453	4.5	AAUGAGCUUUUAUCGACUCAG	ACGGUCGAAAAUAGCUGUGUC	||||||||||||| |||	1444	0	0.00480115	2	NA	2	0	0	0
sRsRV4402156		CTGTGTCGATAAAAGCTGGCA	SLV.2548.2	ATTAGTCCTTTTTCCGCTAGAAAACCCTAAACTGAAAAACCCCTCTTGCTATTCTCCACTCCCATAACCATTTTCAAAGAGTTATTGAAAGAATCCATGGCAGGAGGATCAGAAGTGGTTGAAGCTGCTTTATCTTGTGCGAAATGTGGCAAGCCTGCTCATCTTCAGTGTCCTAAGTGCGTGGAGTTAAAGCTTCCTCGTGAAGGAGCTGCTTTCTGCACGCAGGACTGTTTTAAGGCATCATGGAGTTCTCACAAGTCTGTCCACTTGAAGGCAAAATTATCATCTCTGGCAACTGAAAGTTTAGGTGAACAAAATGCAGCCTCACCTAGTGATGGTTGGCTTTATTGCTTGAGGAAAGGACAGGCTCGAACACCAAAAATTCCGCATTTTGACTGG…	1428	1448	4.5	AAUGAGCUUUUAUCGACUCAG	ACGGUCGAAAAUAGCUGUGUC	||||||||||||| |||	1439	0	0.00508285	2	NA	2	0	0	0
sRsRV4402156		CTGTGTCGATAAAAGCTGGCA	SLV.2548.3	ATTAGTCCTTTTTCCGCTAGAAAACCCTAAACTGAAAAACCCCTCTTGCTATTCTCCACTCCCATAACCATTTTCAAAGAGTTATTGAAAGAATCCATGGCAGGAGGATCAGAAGTGGTTGAAGCTGCTTTATCTTGTGCGAAATGTGGCAAGCCTGCTCATCTTCACTTATGTGTCCTAAGTGCGTGGAGTTAAAGCTTCCTCGTGAAGGAGCTGCTTTCTGCACGCAGGACTGTTTTAAGGCATCATGGAGTTCTCACAAGTCTGTCCACTTGAAGGCAAAATTATCATCTCTGGCAACTGAAAGTTTAGGTGAACAAAATGCAGCCTCACCTAGTGATGGTTGGCTTTATTGCTTGAGGAAAGGACAGGCTCGAACACCAAAAATTCCGCATTTTG…	1766	1786	4.5	AAUGAGCUUUUAUCGACUCAG	ACGGUCGAAAAUAGCUGUGUC	||||||||||||| |||	1777	0	0.00536448	2	NA	2	0	0	0
sRsRV4402156		CTGTGTCGATAAAAGCTGGCA	Solyc01g091070.2.1	GAAAAACCCCTCTTGCTATTCTCCACTCCCATAACCATTTTCAAAGAGTTATTGAAAGAATCCATGGCAGGAGGATCAGAAGTGGTTGAAGCTGCTTTATCTTGTGCGAAATGTGGCAAGCCTGCTCATCTTCACTTATGTGTCCTAAGTGCGTGGAGTTAAAGCTTCCTCGTGAAGGAGCTGCTTTCTGCACGCAGGACTGTTTTAAGGCATCATGGAGTTCTCACAAGTCTGTCCACTTGAAGGCAAAATTATCATCTCTGGCAACTGAAAGTTTAGGTGAACAAAATGCAGCCTCACCTAGTGATGGTTGGCTTTATTGCTTGAGGAAAGGACAGGCTCGAACACCAAAAATTCCGCATTTTGACTGGACTGGGACACTAAGGCCCTATCCAATAT…	1400	1420	4.5	AAUGAGCUUUUAUCGACUCAG	ACGGUCGAAAAUAGCUGUGUC	||||||||||||| |||	1411	0	0.00873773	2	NA	2	0	0	0
sRsRV4442205		CTTCCTTTCTTCGGGTGTCCTT	Solyc10g076420.1.1	ATGGATCAGATATTGAACAAAGTGGGTTCTTACTGGATAGGTAAAAGAGCCAACAAGGAGATCAATTCCGTCGGCGATGACATTAATTCATTGCAAAGCAGCATTGAAGGAGGAACCAAGTGGCTAGTGAACAAGCTTAAAGGAAAAATGCAAAAGCCATTGCCAGATCTTCTGAAGGAATATGATGTTCCAGTAGGTATTTTTCCTCGTGATGCCACCAATTACGAGTTCAATGAAGAAACACGAAAGCTCACAGTCTTTATACCCTCTGTATGTGAAGTTGGCTACAAGGATTCATCTGTATTGCGCTTCTCTACAGCTGTTACTGGATATCTGGAAAAAGGAAAGCTAGTCGAGATTGAAGGAATGAAAACAAAGGTGATGGTGTGGGTAAAAGTT…	448	469	3.5	AAGAAAACCCGAAGUAGGGAAG	UUCCUGUGGGCUUCUUUCCUUC	||| | |||||||| | |||||	460	0	0.0430694	NA	NA	NA	0	4	1
sRsRV4519734		GAAAGCTGCCAGCATGATCTGG	Solyc02g037530.2.1	ATGAAGCTTTCAACATCAGGAATGGGTCAGCAGGCTCATGAAGGAGGAGAGAAAAAGTGTTTGAACTCAGAGCTATGGCATGCTTGTGCTGGTCCTCTGGTGTGCCTACCAACTGTCGGAAGTCGAGTTGTTTACTTTCCTCAGGGTCATAGTGAACAGGTAGCTGCAACAACTAATAAAGAAGTTGATGCACATATACCCAATTACCCAAATTTGTCGCCGCAGTTGATCTGTCAACTCCACAATGTCACAATGCATGCAGATGTTGAAACAGACGAAGTGTACGCACAAATGACTTTGCAGCCCTTGACACCGGAAGAACAAAAAGATACATATCTTCCTGTTGAGTTTGGAATCCCTAGCAAGCAGCCTACTAACTATTTTTGTAAGACGCTGACT…	2279	2300	4.5	AAAGAUCAGGCUGGCAGCUUGU	GGUCUAGUACGACCGUCGAAAG	|||||| |||||||||||	2291	0	0.00571582	2	0	2	0	0	0
sRsRV5693608		TCCAAAGGGATCGCATTGATTT	Solyc09g074520.2.1	CACATACACTCTCTCTCTCCTCTTTCTCTCTCTAAACACAGCAAATCTAAGCTCGTTAATGTCGATTCAGATCTGAGAGAAGAAGAAGGAAGGAACAAGGAACTACTGTGAATCTCTCAACTCACTGTGAAATTTACACTTTTGCCCTTCCCACCTCCATTACCGTCCAACAATGGCGTACTCATTCCCGGAGGAAGTACTAGAACACGTCTTCTCCTTCCTCACCACCGACAAAGACCGTAACGCGGTATCTGTAGTCTGCAAATCGTGGTACGAGATCGAACGGTGGTGTAGGAGGAGAATATTCGTCGGAAATTGCTATGCTGTTAGCCCTAGGATCATGATCCGACGGTTTCCAGAAGTCAGATCTGTTGAGCTTAAAGGGAAGCCTCATTTTGC…	1676	1697	2	GAGACAAUGCGAUCCCUUUGGA	UUUAGUUACGCUAGGGAAACCU	| ||||||||||||||||||	1688	0	0.00381419	0	0	2	4	NA	NA
sRsRV5768554		TCGAAATCTGGTCAGCACTATC	SLV.20807.1	TGTATATTTGGATCCACAAAATCATTATTCTATCATCAATTTGTTGAATGGCTTTGTTACAAGAAGAATCTTTCACTACCCTTTCGTCCTCTCCCCAAATAGCACCCACCCCACTGAAAAAGACACCTTTTTTACCTATAAAAATGGTTGCTTTGTAGTATTTCTTTTTGTTTGTGTAAATCTTTACTGGTTCAGAGAGTGTACTTTTGTTTTGATTCATATTTTGAGGTTAATTATAGGGGTGATGCAGGGGCACAGTATTTTCATTTGAAGGAGAGGCGGAGTACGAGAAAGTATTGAGCTTGTAGAGGGTTAGACGGGATATTGCTTATAATGGCTTTCAAGCCATCGGATTGGTATTGCCAGCCAGTGGCAAATGGTGTGTGGTCAAAGGCTGTG…	5338	5359	5.5	AAUGAUGAGGACCAGAUUUUGA	CUAUCACGACUGGUCUAAAGCU	|| || |||||||||| ||	5350	0	0.000977842	2	NA	2	0	0	2
sRsRV5768554		TCGAAATCTGGTCAGCACTATC	SLV.20807.2	TGTATATTTGGATCCACAAAATCATTATTCTATCATCAATTTGTTGAATGGCTTTGTTACAAGAAGAATCTTTCACTACCCTTTCGTCCTCTCCCCAAATAGCACCCACCCCACTGAAAAAGACACCTTTTTTACCTATAAAAATGGTTGCTTTGTAGTATTTCTTTTTGTTTGTGTAAATCTTTACTGGTTCAGAGAGTGTACTTTTGTTTTGATTCATATTTTGAGGTTAATTATAGGGGTGATGCAGGGGCACAGTATTTTCATTTGAAGGAGAGGCGGAGTACGAGAAAGTATTGAGCTTGTAGAGGGTTAGACGGGATATTGCTTATAATGGCTTTCAAGCCATCGGATTGGTATTGCCAGCCAGTGGCAAATGGTGTGTGGTCAAAGGCTGTG…	5358	5379	5.5	AAUGAUGAGGACCAGAUUUUGA	CUAUCACGACUGGUCUAAAGCU	|| || |||||||||| ||	5370	0	0.00130358	2	NA	2	0	0	2
sRsRV5768554		TCGAAATCTGGTCAGCACTATC	Solyc08g006880.2.1	GTTAATTATAGGGGTGATGCAGGGGCACAGTATTTTCATTTGAAGGAGAGGCGGAGTACGAGAAAGTATTGAGCTTGTAGAGGGTTAGACGGGATATTGCTTATAATGGCTTTCAAGCCATCGGATTGGTATTGCCAGCCAGTGGCAAATGGTGTGTGGTCAAAGGCTGTGGAAAATGCCTTTGGAGCTTATACCCCATGTGGAACAAACACCCTGGTTATATCTGTTTCTTATCTAGTCCTTTTGGCCTTGTGCTTAAACAGAGTATGGAAAATGATGAAAGATCTTTCAGTCCAAAGGTTCCGCTTGAGGTCAAATTACTATAACTACTTGCTGGGTCTTTTAGCTGCTTATTGCACTGCTGAGCCCTTGTTTAGATTGGTCATGCAAATATCAGCC…	5130	5151	5.5	AAUGAUGAGGACCAGAUUUUGA	CUAUCACGACUGGUCUAAAGCU	|| || |||||||||| ||	5142	0	0.00423042	2	NA	2	0	0	2
sRsRV5930399		TCTGGATGACACAGGTGCCACT	SLV.17146.3	AGCGAATTGAATCAATTGGAGCTCCGAAAAATATCAAAATCTTCAAAAGAAGGCCAATTCCGTTCTCCTCTCTTTATCGTGAACACTTTCGCCGGTTGATTTCATCGATCGTCGTTCAATCATCACCTGCAAATGGAAATGGGAATAGAATCGGCTACTCCGAAGTCCGATCACGTCGCCGGAATGGCTTTGAACATTCCGGTGAATGATTCGAATTATGCGACGGCGTTGTTCCTCCCTAGACGCCTTCGCCGACGCCTTCTTGAAACCAAAACTCCTTCCATTATTACCGCCCAAGATATTGAAACCAAGCTTAAGGACGCCGAATTACGTCGTCAGGATGGGGAGCTTAGAAAGCAACTAGAAGCCAAGCTTCTTGCTGCTGAAAAGAAGAGGTTG…	3282	3303	3	UGUGGCAACUGUGUCAGCCAGA	UCACCGUGGACACAGUAGGUCU	|||||| |||||||| |||||	3294	0	0.000954914	0	0	0	2	0	NA
sRsRV6549913		TTATCGGGAAGTTTCACCTAA	Solyc04g051410.2.1	ATGATTCTTATGTGTAAGTCTATTTTTAGCAAAGCCGCCTTGAGGTTTTGGGTGAGGGAGTTTGAATTATGTACTGTGCGACATGGAAGAACTGTTCTAAGTCCAAGGAGATTGATGCATGCCATGACTTCTCACATTCCTGGTTTCAATCTAACTAGCCAGCAGGATGCAGAGGAAGCACTCTCCCATCTTTTATCTTCTTTAAGAGCCGAACTGTCAGAATCTTTTGTTCATGATCACAGCTCTTTGGCGGATGTAATTACACTTCCTAATTCTAGGATTGTTACACAAAGGATGAAAGGAGAAAGTGAACAGGAGAGATGGAGGCAGAGTTTTCTTGGGCCTTTTGATGGGATTCTTGGTAGTTTTTTAAACTGCCAAACTTGTTCGTTTCAGATC…	1129	1150	4.5	CAGGGUGAAACUUCCCGAAUAA	AAUCCACUUUGAAGGGC-UAUU	|||||||||||||| ||||	1140	0	0.0074724	2	3	2	0	0	NA
sRsRV6717850		TTCTGCTTCAGTGTCAATAAG	SLV.264.2	CAAACAACAAACTTTGTACATTACCCTTCTTTACTTACCCCCCCTTTTTTTTTCTCTTTGCTTATCTCTCTCTCTCTCTCTTACATTTGTAAGTGTATTGTGTCTTTCCATTTTAGCTCCAAATAGTCCTTTTGCAACCAAAATCTTGTCTGAGATTTTTCTATATTTGGGATTGATCTAAAGATATGGTTCGAGGTAAAACCCAGATGAGGCGTATAGAGAACGCCACAAGCAGACAAGTTACTTTCTCAAAGAGAAGAAATGGTTTGCTAAAAAAAGCTTTTGAGCTTTCTGTCTTATGTGATGCTGAAGTGGGATTGATTATATTTTCTCCAAGA	296	317	5.5	CUUAUGUGAUGCUGAAGUGGGA	GAAUA-ACUGUGACUUCGUCUU	||||| |||oo||||||oo|o|	308	0	0.0108321	0	0	NA	NA	NA	NA
sRsRV6717850		TTCTGCTTCAGTGTCAATAAG	Solyc00g179240.1.1	ATGAGGCGTATAGAGAACGCCACAAGCAGACAAGTTACTTTCTCAAAGAGAAGAAATGGTTTGCTAAAAAAAGCTTTTGAGCTTTCTGTCTTATGTGATGCTGAAGTGGGATTGATTATATTTTCTCCAAGAGGAAAACTATATGAATTTGCTAGTTCAAGGNNN	90	111	5.5	CUUAUGUGAUGCUGAAGUGGGA	GAAUA-ACUGUGACUUCGUCUU	||||| |||oo||||||oo|o|	102	0	0.0222945	0	0	NA	NA	NA	NA
sRsRV4143525	sly-miR390a-3p,sRsRV4143525	CGCTATCCATCCTGAGTTTTA	Solyc08g005190.2.1	TCTCTCTGTTTTTTCTCAATTCCAAATCCAAATCGGGAACTTTCGCCGGCGCCGGCGAGGCTAAAGGTCCCGTTTTCTTCACATAGATTCCGGCGTTTGTTGTAGTGGAAGTGTTCCTGGAATTCATCTATTACTGTATGTAGACATCGTTGTGCGCTTTAGATAATTGATTATTGAATTTTGTGATTGGAAGCACAAGTTGAGCTTATGGAGAAGGATTTGAGTGACAATAGACATTGTAGGAGAAGGAACGATGAGGATGTGAAGAAAGTTGAGCGGCAACGATATAGGGATAGAAGCAGCTCGGATGATGATGGCGGAAGAGGTGATAGGAGGGCGAGGAGGCGAACAATTGAACATGAACGTGGTGATGATGATGATGATGGTGGTGGTGGTGGT…	447	466	4.5	UGGAACUAGGGAU-GAUAGCG	AUUUUGAGUCCUACCUAUCGC	|oo|||| o|||| |||||||	458	0	0.0139247	NA	NA	NA	0	4	4
sRsRV4333328		CTCTGTATGATGTTCTTGTCTA	SLV.29060.2	GTAAGGTGGTGGCACACCCGTGATGTTAAACATACCGTGTGTTTGCTTGGAGTTGTTGAAAAGTACAAGGAGTTGTCCAAGTATAACTTGAGGCAGCTTACCTCTAAAAACTAATTCTACCGAGACATCATACAGAGTTCATTCAGTTGAAGCATCGGGATCAAAAGAGAACTCTGCTGGATGCTTTAATATCTGCTGTCTGATATAGTTTTTGAACTCCTTAGAGAACCCTCTGAAGGAGGTTATGCATTCAATGATCATGTTTTAGGTTAGGTTTATATCAATGTTTTAGGTTAGTTTGAAATTTTACTACAAACTTTATGTTAAAGATTTGATTTATGTTTTCAGCTCACCTTCTGGCAGTAAGTATCAACTTTGTGTCTCTCTGTTGCCTTTGCT…	116	137	5	UCUACCGAGACAUCAUACAGAG	AUCUGUUCUUGUAGUAUGUCUC	| || |||||||||||||	128	0	0.0122584	NA	NA	NA	2	0	2
sRsRV4442205		CTTCCTTTCTTCGGGTGTCCTT	Solyc02g068080.2.1	TATCTGATTTTTTAAAAACACCCAAGTTGTGCCTATAATCTATCAACTCATGTTCAAGAAGAAGACAAACGTACATGTGAAAACAACCAATATGATTCTTGCTCTTCCCTGCCTTTGAATCCCCAAAAAAAACAGGATAAAACAACTTGGTATCTTCTTCTGAACCAACCAGTGGAGGAGCTCTAGATTTTTTTTTGGCAATTTATTATCTATTATGGAAGAACCAAGATTAGTAGAGGAAGCAACAACAAATGACATCAATGGACAACTCAATGAAGAAGAAAGAGATCCAGAGAGCAATTCATTGCGACAGCCTCTACTCAAAAGAAACAGGACCCTGTCATCCAGTCCATTTGCTTTGGTTGGAGCTAAAGTCTCACATATCGAAAGTTTAGACTA…	2696	2718	4	AAGAGACACCCGAAGAGAGUGAG	UUC-CUGUGGGCUUCUUUCCUUC	||| |||||||||||| || ||	2709	0	0.0237764	NA	NA	NA	4	4	0
sRsRV6884296		TTGTCAAGTATTATTATTTTC	SLV.28714.1	GCTTCTGGTTTTGGCCATCCTGCCATGGCTAATAATTCTCAATTCACTGGCATGCAGCCTCCTATACCTCCTCTGGCTGGTCCTCCTCAGGGTTCTATTCCATCCATGTCACTGCAGGTAAAGTTGTGGAGTTTTGGGATTAATGATTTTTGAGTTCAACAATCGCACGATAACTATTTTCCCCACATTTTTAGCAGTTCCAGCCTATGCTTCCACCCCAGCAGGCACAACCATATGTTTCTGGTTCATCTCAACACTTTCAGCCACTTGGACATGCAAATGTTGTGATGCCTCCTCAACCCCCACAAATCCAATTTCCTCAGCCTATGCAACAGGTTGCTGGTAGACCTGTAGTAGGAGGGCATAATATGTCTCAGGGACCACCTAATCCCCATGATT…	3356	3376	5.5	AGAAAUCAUAGUACUUGAUGA	CUUUUAUUAUUAUGAACUGUU	o|||| |||o|||||||oo|	3367	0	0.0425523	NA	NA	NA	4	4	1
sRsRV6884296		TTGTCAAGTATTATTATTTTC	SLV.28714.2	ATCCTGCCATGGCTAATAATTCTCAATTCACTGGCATGCAGCCTCCTATACCTCCTCTGGCTGGTCCTCCTCAGGGTTCTATTCCATCCATGTCACTGCAGTTCCAGCCTATGCTTCCACCCCAGCAGGCACAACCATATGTTTCTGGTTCATCTCAACACTTTCAGCCACTTGGACATGCAAATGTTGTGATGCCTCCTCAACCCCCACAAATCCAATTTCCTCAGCCTATGCAACAGGTTGCTGGTAGACCTGTAGTAGGAGGGCATAATATGTCTCAGGGACCACCTAATCCCCATGATTTTCAGCGAAACCCTCCGATGTCAAATAACCACATGACTGGTTCTGGTGGCCCAGGTTTTCCGCTATCTTCTTCATATAATGTAAATGCTGATTCAT…	3257	3277	5.5	AGAAAUCAUAGUACUUGAUGA	CUUUUAUUAUUAUGAACUGUU	o|||| |||o|||||||oo|	3268	0	0.0429644	NA	NA	NA	4	4	1
sRsRV6884296		TTGTCAAGTATTATTATTTTC	SLV.28714.3	ATGAGGGCAGATGCATCAACTGACTGGAGAGAATTTACAAGTCCTGCGGGAAGAAAGTATTACTACAACAAGGTTACTAGAAAGTCAAATTGGAAAATGCCTGATGAAGTCAAGTTGGCTCGTGAAAAGCACACTGATTCGCACGCCTCTGATTTTGGATCCATTTCTAGTGTTAAAACATCATCCCCGGGTGCAGATGGCTCATTTGTCTCGGCACAAGGAGCTATGACAAGCCCAATTGCTGTGTCACCAGTTGCTAACTTACCAACTATCGTGGCTTCAGAATCAAGTTTATCTGGTAAGCTTTCTTCTCCGACGGTTGACGCAGTCGAAATGCAGAACTCTTCAGAACCTGCTTCGCCAGCTGTTGCTAATTCAGAGAAAATTGGAATAACAGTA…	2649	2669	5.5	AGAAAUCAUAGUACUUGAUGA	CUUUUAUUAUUAUGAACUGUU	o|||| |||o|||||||oo|	2660	0	0.0433763	NA	NA	NA	4	4	1
sRsRV4442204		CTTCCTTTCTTCGGGTGTCCT	Solyc02g068080.2.1	TATCTGATTTTTTAAAAACACCCAAGTTGTGCCTATAATCTATCAACTCATGTTCAAGAAGAAGACAAACGTACATGTGAAAACAACCAATATGATTCTTGCTCTTCCCTGCCTTTGAATCCCCAAAAAAAACAGGATAAAACAACTTGGTATCTTCTTCTGAACCAACCAGTGGAGGAGCTCTAGATTTTTTTTTGGCAATTTATTATCTATTATGGAAGAACCAAGATTAGTAGAGGAAGCAACAACAAATGACATCAATGGACAACTCAATGAAGAAGAAAGAGATCCAGAGAGCAATTCATTGCGACAGCCTCTACTCAAAAGAAACAGGACCCTGTCATCCAGTCCATTTGCTTTGGTTGGAGCTAAAGTCTCACATATCGAAAGTTTAGACTA…	2697	2718	5	AGAGACACCCGAAGAGAGUGAG	UC-CUGUGGGCUUCUUUCCUUC	|| ||||||||||||o|| o||	2709	0	0.0434735	NA	NA	NA	4	4	0
sRsRV6090117	miR171	TGAGCCGTGCCAATATCATCT	SLV.12958.1	CTCAAACACAGAGAAGAAGAAGAGTGTGTGTATATAATGAAGAGGTTATGTGCTTTCAGCTTTGCTCGTCGACTCTTCAAACCTCGTACAACACATTCCCAGGAATCAAAGGAGAAAATGGAGCAATCACCAATTGTCAATGTCGAGGACAACTTTGATTTGCAGGAATCAAAGGAGAGCATGGAGAAGTCACCAACGGTCACTGCCAACAACAACTTTGATACTCAGAGTGCAACAGAAAATGAGAAAGAGAATGGGAGTTATGCTGCTACTAACATCATCCTAAACCATGAATTCTCGGATGGGCTGCACTCGTGGCATCCCAATTGTTGCGATGCTTTTGTGGTTCCAGCAGGTTCTGGATACCATAAAGGATTAGCGGCGAAGGAAGGCTGTTGT…	2132	2150	5.5	AGGUGGUG--GGCACGGUUCA	UCUACUAUAACCGUGCCGAGU	||o||o|o |||||||o|||	2141	0	0.000848942	NA	NA	NA	NA	4	0
sRsRV6090117	miR171	TGAGCCGTGCCAATATCATCT	Solyc04g077190.2.1	ATGAAGAGGTTATGTGCTTTCAGCTTTGCTCGTCGACTCTTCAAACCTCGTACAACACATTCCCAGGAATCAAAGGAGAAAATGGAGCAATCACCAATTGTCAATGTCGAGGACAACTTTGATTTGCAGGAATCAAAGGAGAGCATGGAGAAGTCACCAACGGTCACTGCCAACAACAACTTTGATACTCAGAGTGCAACAGAAAATGAGAAAGAGAATGGGAGTTATGCTGCTACTAACATCATCCTAAACCATGAATTCTCGGATGGGCTGCACTCGTGGCATCCCAATTGTTGCGATGCTTTTGTGGTTCCAGCAGGTTCTGGATACCATAAAGGATTAGCGGCGAAGGAAGGCTGTTGTTATGCTGTTGTCTCAAATCGTAAGGAATGTTGGCAA…	2096	2114	5.5	AGGUGGUG--GGCACGGUUCA	UCUACUAUAACCGUGCCGAGU	||o||o|o |||||||o|||	2105	0	0.0107002	NA	NA	NA	NA	4	0
sRsRV6312368	miR1919	TGTCGCAGATGACTTTCGCCC	SLV.21994.2	ATGGGAGCTAAACTCACAGTTATAGAAAACAGGTGCAACCATGATATTGAAATCAGAGTTTGGGTTTCTCCGGCTCGACCTGACAAATTTCAAAGCATAATTAGAATTGAAGGTGAAGGTGGATGGAAGGAAGTAAATTCCAAAAATTTCATCCACGCAGACGCTACAATTCTTGATGATAATGATGATGATATCGAATTTGTATCGTCTACCTTGCTAATGATTTACATGGATGGTGTTTATACAGGATATTACTTTCTTCCAATTCACTTAGTGAAATACGCGAAAGTCATCTGCGACATTAATGAAGATGGACTTTTTGTTGTTCAAGGAATCAAACCAACATTCAATTTCTGCAGATTCAAGTAATTTTGTTACAACTTCATACGTTACACTTGT…	281	301	2	ACGCGAAAGUCAUCUGCGACA	CCCGCUUUCAGUAGACGCUGU	|||||||||||||||||||	292	0	0.00298563	NA	NA	3	4	0	4
sRsRV6312368	miR1919	TGTCGCAGATGACTTTCGCCC	Solyc08g067560.1.1	ATGGGAGCTAAACTCACAGTTATAGAAAACAGGTGCAACCATGATATTGAAATCAGAGTTTGGGTTTCTCCGGCTCGACCTGACAAATTTCAAAGCATAATTAGAATTGAAGGTGAAGGTGGATGGAAGGAAGTAAATTCCAAAAATTTCATCCACGCAGACGCTACAATTCTTGATGATAATGATGATGATATCGAATTTGTATCGTCTACCTTGCTAATGATTTACATGGATGGTGTTTATACAGGATATTACTTTCTTCCAATTCACTTAGTGAAATACGCGAAAGTCATCTGCGACATTAATGAAGATGGACTTTTTGTTGTTCAAGGAATCAAACCAACATTCAATTTCTGCAGATTCAAGGGTTGTGCCTATTTCCCTTATCTTAGAGGGAAC…	281	301	2	ACGCGAAAGUCAUCUGCGACA	CCCGCUUUCAGUAGACGCUGU	|||||||||||||||||||	292	0	0.0159433	NA	NA	3	4	0	4
sRsRV6312368	miR1919	TGTCGCAGATGACTTTCGCCC	Solyc08g067580.1.1	ATGGGAGCTAAACTCACAGTTATAGAAAACAGGTGCAACCATGATATTGAAATCAGAGTTTGGGTTTCTCCGGCTCGACCCGACAAATTTCAAAGCATAATTAGAATTGAAGGTGAAGGTGGATGGAAGGAAGTAAATTCCAAAAATTTCATCCATGCAGACGCTACAATTCTTGATGATGATATCGAATTTGTATTGTCTACCTTGCTAATGATTTATATGGATGGTGTTTATACAGGATATTACTTTCTTCCAATTCACTTAGTGAAATACGCGAAAGTCATCTGCGACATTAATGAAGATGGACTTTTTATTGTTCAAGGAATCAAACCAACATTCGATTTCTGCAGATTTAAGTAA	272	292	2	ACGCGAAAGUCAUCUGCGACA	CCCGCUUUCAGUAGACGCUGU	|||||||||||||||||||	283	0	0.0163111	NA	NA	3	4	0	4
sRsRV6312368	miR1919	TGTCGCAGATGACTTTCGCCC	Solyc12g017620.1.1	ATGGGAGCTAAACTCACAGTTATTGAAAACAGGTGCAACCATGATAATGAAATCAGATTTTGGGTTTCTCCGGCTCGACCTGACAAATTTCTAAGCATAATTAGAATTGAAGGTGAAGGTGGATGGAAGGAAGTAAATTCCAAAAATTTCATCCATGCAGACGCTACAATTCTTGATGATAATGATGATGATGATGGTATCGAATTTGTATCGTCTACCTTGCTAATGATTTATATCGATGGTGTTTATACAGGATATTACTTTCATCCAATTCAGTTAGTGAAATACGCGAAAGCCATCTGCGACATTAATGAAGATGGACTTTTTGTTGTTCAAGGAATCAAACCAACATTCAATTTCTGCAGATTCAAGTAA	287	307	3	ACGCGAAAGCCAUCUGCGACA	CCCGCUUUCAGUAGACGCUGU	||||||| |||||||||||	298	0	0.0177806	NA	NA	3	4	0	4
sRsRV3281229	miR398	ATGTGTTCTCAGGTTACCCCT	Solyc04g050820.1.1	ATGAGAGCCTGGCAGTTTAAGGAGAACAACAAAGTGGACAAGGTGGTGGTCCTGTGGACTGCCAACACTGAAAGATACAGCAGTGTGGTTGTTGGCCTTAATGATACCATGGAAAACCTCTTTGCTTCTGTGGATAGAAATGAGGCCGAAATATCTCCTTCCACCTTGTATGCTATTGCTTGTATTCTTGAAAATGTACCCTTCATCAATGGAAGCCCACAAAATACTTTTGTCCCAGGCCTCATTGATTTGGCCATCAAGAGGAACACTTTGATTGGTGGTGATGACTTTAAGAGTGGTCAAACCAAGATGAAGTCAGTGCTGGTTTATTTCCTTGTTGGACCAACATCAATCGTGAGCTACAACCATTTGGGTAACACTGATGGAATGAATCTGTCT…	814	835	5.5	AGGGCAAUGCUUGAGAACAUAU	UCCCCAU-UGGACUCUUGUGUA	|||| | | |||||||| ||	826	0	0.00817632	NA	NA	NA	4	NA	0
sRsRV6869226		TTGGTTCCGACTGTTGTTCTA	SLV.13713.2	CTTGAATAGTGATATCGGAAACAACCTCTCTACCTCCCTAGGCAGGGGTAAGGTCTGACCCCACTTGTGGAATTACGCGGGGTATGTCGTTGAATCTTGAATAGTGATAGTGCATCATTATGACAATTTTTTCGATAACTTGATTTAATCAGGGAAGGCAAGGAGGACAATGAGAATGGTATCATTAGGACTTCCACCATATCATGTTTTCACTTTAGAGGAAATGGAAGAAGCAACAAACAGTTTTGATCCAACTAATCTGGTTGGAGAAGGTTCCCAGGGTCAGCTATATAGAGGTTGGCTTAGAGATGGATCAGTGGTCCTAGTAAAATGTCTGAAATTGAAGCAGAAGCATTCACCTCAAATTCTGCAGCAGCACATGGAGATGATATCAAAGCT…	1081	1102	5.5	UGGAAACCUCAGUGGGAACCAA	AUC-UUGUUGUCAGCCUUGGUU	|o| ||| |||| ||||||||	1093	0	0.000747246	NA	NA	NA	4	0	NA
sRsRV5701770		TCCACCGGGTAATAGCCGAAG	SLV.17329.1	GCCTTATTCTATTTTGGGCCTACTCTTATAAATAGGGACTACTTGTTTGGCTTCTCTTCATTGCAGTTGAGTACCATTTCTCAAAGTTCACTAGTCTTTCATCCATCTCTGAAGAGAGTGATATGAGTTATTTAAACCCTTCAACTGGCTCTGGAAGTAGAACTTCTAGGATGACATTCGAGTTTGGAAGGACATATGTCGTGAGGCCCAAAGGGAAACACCAAGCTACAATAGTTTGGTTGCATGGCCTTGGAGATAATGGCTCCAGTTGGTCCCAACTTTTGGAAAGCCTACCCCTTCCTAATGTAAGCAAAGAGCTCGGATAACTTCTTAAATTATGCTCGACTTGGTTATATCTATACAACTCCTTTAACCTAGACTTTATCTTAAATCATTGTT…	457	476	5.5	CUGUAGCUA-UACUCGGUGGA	GAAGCCGAUAAUGGGCCACCU	|| |||| ||| |||||||	467	1	0.000823661	NA	NA	NA	NA	4	1
sRsRV3886839		CATGTCATGTAGGACACGTGTG	SLV.21808.1	TAGAAATCTCCTATAAATACTTATCTTTTCCATTCATTGGTGGGAGGGAGGGGGTTAGAGAAAAATTTTGGGGAAGAAAATAGAGGTCGAAAGAAAAGGTTTGACCAACAAGAATATACATAGAGAGCATACAAATATATACGAATATGGAGTGGTGATGCAGAAGGACACACTAGATATAGAAGCCAAAATTAATTTGAACAAGGGAAGATCGAGTACTCAACCATATATTCTTAAGTCTAGATTTTAGTCTCTTCCATTCTTCACTGGAATCGGTTCAAGGGTGGTGGTGGAATCCTGTTCAAGCTTCGTTCGTCCCGGGATGCTGCTCCAAAGAAGGTAACCTCTTCCCCCTTAAATTTGTTTTTTCCATTTCGGCTAAATTTATATGTATGCAAT…	952	973	4.5	CACAUGAGUCCUACAUGACAAA	GUGUGCACAGGAUGUACUGUAC	||||o| |||||||||||||	964	1	0.00239278	NA	NA	NA	4	1	NA
sRsRV4218781		CGTTTGTGCGTGAATCTAACT	SLV.9294.4	GCCCATTGTTTTTGGTTGGTGTAGAGCTATCTTTTCCCTGGGCGAGGGTGGAGAGGAAAATGTGTGTCTGTACTTGAATTCTCTTAGCTTCTGTCACAAGTGTTTTATTTGTAGCAATTTTGTGATTTCTTATTTTCGATCGATGCAGGGAAATATGATGAAGCATCTAATCTATTTGTCAGAATGCAGGAAGCAGGGATAAAACCTGGACAGGTGAGCTGCAACGTCATGATGAATGTATATGCGGCTGCTGGACTTCATCAAGAAGCTGAAGTCCTCATGCATAGCATGCGGAGCAGTGGTTGTAAACCTGACTCCCTAACCTATCTTGCACTTATTAGAGCATATACAAGGGTGGTAGAGTGCTCAGAGGCTGAAAAGGCCATTGATTCTATGCAG…	1153	1174	5.5	AUUUAGGUUUUAUGUACAAACG	UCAAUCU-AAGUGCGUGUUUGC	| |||| || | | |||||||	1165	1	0.0027429	NA	NA	NA	NA	2	1
sRsRV0305834		AAAGCCGAACTGTGTCACATA	Solyc03g078060.2.1	GACCTGGTGGCTACTGGGTGCTTTCTGGCCCTCATATCAGTTGGAAGACTAATTATAAGGCCTGACAAAGCACTATGGAGGACCTTCAAGAAGAACAAAGGAAAATTGAAGAGATTGCAAAACTTCTTTGCTGGCATAAGAAATCTGAAAAGGGTGAGACTTCTATTTGGCAGAAAAGGATGGATGTCGACTCATTCCGTTCTACACAAGAAGATTCTGAAGCTACACTTCGTAAGTCCATAGATGCAGATGATGTCTGGTACGACGAACTGTGTTTCAAGAGGGTCTCAGTATGCGGAAAGATATCTGGAAGTCTCTATACTTACAGTTTTGTGATATCTGATATGGTGGATAATTACCATGTAAAATTACCATCCAAAGATGTTGGTGCAAGGTACA…	805	826	5	UAUGUGGUAUAGUUGUGGCUUU	AUACACUGUGUCAA-GCCGAAA	||||||oo|o|||| o||||||	816	1	0.0043708	NA	NA	NA	1	4	NA
sRsRV6847343		TTGGCATCATAGAAGCATGGC	SLV.25568.1	CTCATTTCTAATACCAAACAACTGATTTCTTCAGGGAGAGTGCACACTATTGAGAGAGATGGCTGATGCTGTTGTCGAATTTCTCTTGTTAAATTTGAAACAACTACTCCTTTATCATGTGGATTTGCTTTCAGGAGTTAAGGATGAAGTTGAGTCTCTTCACAGAGAGCTTAGTTTGATGAAAGCTTTTCTTAAGGACTCTCGAGAGAAGCGGAGTGAGTATGAATATGTCAGAGAGTTGGTAAGCCAAATCACTATTGTGGCTTATGAGGCAGAGGATATAATTGACACGTTCGTGACTAATGCAGCAATGCAAAAGGCTAGGAGCACTGTCAGGCGAGCCTTTCACGTATTTGATCACTCGTCAAAGCTTCGAAATGTTGCAAAGGAAATTGAATC…	2987	3008	5.5	CCCAUGUUUUUGAUGAUGCCAU	CGGUACGAAGA-UACUACGGUU	|||||o||o| |||||||||	2999	1	0.00460031	NA	NA	NA	1	NA	4
sRsRV3114303		ATGAGTCTGTAAAGTAAAGTCT	Solyc07g049320.2.1	ATGACAATGGCTGATATTTCTCATCCTCCAATGGAACAACTTCAAGACCTTGAGTACTGCATAGACTCTAATCCTCCATGGGTTGAAACCATCTTGTTAGCCTTTCAAAATTACATATTAGTGCTCGGCACAAGTGTGATGATCCCCTCAGCGCTTGTACCCTTAATGGGCGGATCAGATGGGGACAAAGCAAGGGTTATACAAACGCTACTCTTTGTGGCTGGAATAAATACACTTCTCCAAGCATTGTTTGGAACTCGGTTGCCCGCTGTTGTTGGAGGTTCCTTTGCATATGTCATTCCTATAGTCTATATAATTAGCGACTCACATCTTCAACGAATTAGTGATCCACATGTAAGATTTGTACATACAATGCGAGCTATTCAAGGAGCTTTAATT…	1647	1667	3.5	UCAUUUUA-UUUACAGACUCAU	UCUGAAAUGAAAUGUCUGAGUA	| |||| |||||||||||||	1658	1	0.00910532	NA	NA	NA	4	1	NA
sRsRV1328492		ACAACATATTCTTAGATCGTGT	SLV.3452.1	CTTTCGTCAATGCGATACGCAATGCCTGATGCGTAAAAAAAGAAAAAGAAAAAAGAAAAATAGGGGTGGTGAGACTATTAAAGTTCGTCAACAACAATAATCAAAATTAAATGGTGATAATGAAGATGAGTGTTCACCTCTTTGTGTTCCCCAGCTTAGTGGCTTTCTTCTTCTGTCTCTCTCAAGCAAAATCAATTACTTCAACTTCAACAAAACCCCTAATTTACATCGAAACCAATCAGAGCACCGCTGCTGCTGCTAGAAGCTGCTCATACACATTGACAATCAAAACAAGCTGTTCTTCACCTAAATACACCAGAGACAGAGTCAGTATTGCTTTTGGAGATTCTTACGGTTTTGAGGTTCACGCGCCAAAGCTAGATGATCCGTCGTCGAAGA…	605	628	5.5	ACGCUCUCUCUAGGAAUAUGUUGU	UGUGCU--AGAUUCUUAUACAACA	||o| ||||o|||||||||||	619	0	0.0100584	NA	NA	NA	0	NA	4
sRsRV6727751		TTCTTATCGGGAAGTTTCACC	Solyc01g066860.2.1	CAAGCCAAATTTCATATTGTATTCATAAAAAAAAAGACAATATATTGTTAATAAGCTTTTTATCATGGCTGACTCAAATTATGTTGATAGGGAGAAGCAAAAGCAAGCAGACAATGATATCAAGGACATGATCTCTTCTCTGACTAAACGTCTAGCCGGCCTCCAACGCGTGCACAAGGCATCAGGAGGAGACTCAGGCCAGAATCTTCAAGGTGATGATGAAGATGATCATGGCACCAGAATCATCACTCTAGCTGGAACCAATGTGGGAGCCAGCATGCGCGGTGAGATGGATGAGAAAGCTGGGATCGAAGGTGTTTCACCAGGGGAAAATGAGGCCTTAAAAACATATGTCAACAGCAATTTCCAGTCCATCAACAATTCCATCATGATGGGTGG…	660	679	5.5	CGUGGAA-UUCCUGACAAGAA	CCACUUUGAAGGGCUAUUCUU	||| || |||| || |||||	670	1	0.0109265	NA	NA	NA	NA	4	1
sRsRV3257102		ATGTGAAATGCTTTGTGCATCA	Solyc06g069300.1.1	ATGGCAAAGAGTTCCCAAGATTTGTCCTCTAAGAAACAGTTCAACTGGACAACTAAAGTGAGCAATGAAGAAGAACAACATGAAGTAGTTGAAGAAGATGCATCTCTTAAAATCGCATCAAACACAAACAACACGAAAGATGGAAAAACAGATAGCATTAAGATATCTCCTTTGAAACTCCCACAAGGCTCAATAACCAAATCTCCTTCTTTAAACACCATCCATGAAGAGAAGACAGACGATGCAAAGTTAATTCAGGAATCAGAAACATCAGCTTCAGCATCTGCATCAACAAGGAGAAAAGCAGTAGTAGCCAAGCTGAAATCAGTACTAACATCACTTGGTAAAAACAGAGGAAATCTCCAACCAGGCTTGGGAACCAAAGTTGTAGGTACACTT…	795	815	5.5	AGAUUCA-GAGGCAUUUUACAU	ACUACGUGUUUCGUAAAGUGUA	||| || | |||||| ||||	806	1	0.0141812	NA	NA	NA	NA	2	1
sRsRV7111367		TTTGTAGAAAACTCGTGTGCT	Solyc02g067540.2.1	TATAATTCCCCAGTTTTCCACTCTATCTAAACAGTGTCTCCCCAATTTAAAAATGAACAAGGCTTAAAATCACTTCAACCAAATTTTGCTTTTTGCAATTGGGGTTTTACACAAATGGCGGTTTCATCCTCACACACTGCATTTTCTTTTCTCTCACCTCTTCGGTCTCACTCAATCGTTCCGGAGACCAGTTTGCTTAGCTTCAATCCTGCTCTCGTCGGATATCCTTTCACAGCCACCAATCGTCGCCGGCCGTTCATTATCACAGTCTCTTCCAAATCCAAAAATGAACTCTCAGTTGATAAGAAAAGGCAGTTACTTGAACAATACGGGTTAAATCCGGATGAGTACTTATCTGAACCATCTCCAAAGACAAAGAAGAGAAGAGAACAATCCAAG…	1334	1355	4	GGCAUCACGAGUUUUCUGCAGG	UCGU-GUGCUCAAAAGAUGUUU	o||| ||||||||||||o||oo	1346	1	0.0179647	NA	NA	NA	4	NA	1
sRsRV5948230		TCTGTTCTTGTAATAATCATA	SLV.27735.1	CAAGATTTGGATAGCCTTTACTTCATCTTCTTTCTTCCTATGTCACAAGTTCACAACTTTCCATAGTCATTCCCCCAATCAAGAAGCTAAAAAAAAGACTCAAATAATGGCAATGCATCACTATTTTCGTACAAGAAGTACTACGTCTAATCAGTGGTGGTGGAGTCAGAATTTTGTCCATGACAACAGAGTCAGAACATCCACTAAAAGGATTCAAATATACATGACTCATGAGTCGTCCTCAGATAACCAAAACGACACAATCCAACCCAATCAATTTTCACCACTCGAATCAGTTTTCAGGCGGCGTTTACTTACTGGCATTGCCACAGCTTCTATAGTAGCCTTGGGTGCCAATTTTACTGGCATTACTAGTTCCTTACTAGGCCTATCCCCCGA…	743	763	4	GAAGAUUAUUACAGGAUCAGG	AUACUAAUAAUGUUCUUGUCU	| |||||||||| || |||	754	1	0.0182344	NA	NA	NA	NA	4	1
sRsRV4492737		CTTTGGAGATCTGATTAAGCTT	Solyc10g081810.1.1	ATGGCGGTGAAATTGATCGTTATTCTCGTGTTGTCAATGTGTATTCTCCTTCCATTTTCATCAGCCAAATCTACCGACTTCCATTATTGCAATAAGAAGGCCGATTATGCTGTTAAGGTGAATGGAGTAGATATAACACCTTATCCTGTTAAAGGGGGTAAAGAGGCTACTTTCAGTATTGCTGCAATTACAGATGATAATATCAGTGGCGGGAAGTTGATTATTGACGTCAAGTATCTATTCCTTCACGTACATCATGAGACTCGTGACATTTGTAAAGAGACATCTTGCCCCATTTCTGGTGATTTTGTGCTTTCACACTCTCAAGCGTTACCTGGATTCGCTCCTCCAGGCTCGTATACTCTTACGATGAAAATGGTGGATGGAAACAATCAGGAA…	429	451	5	GAGUUUAAUUGCAGA-CUCCAAAG	UUCGAAUUA--GUCUAGAGGUUUC	o||o||||| |||| ||||||||	443	0	0.0223935	NA	NA	NA	NA	4	0
sRsRV5683584		TCATTCAAATCGATCTGTTGG	Solyc01g107620.2.1	AAAAATTAGAAAGAAAGAAAAGAATACTAGACTTTACCTTTTACCTTTAGCATAACGTCTTTCTTTCTGATCGGAGTATTTTATTTCGTCGTCCTTTAGATTTATTATATGTTAAGTATTGTTTAATCCATTAGTACGACTGGCATATTTGAAGTTGAACTGATTTACCAAAAATTACCGTCGTCGCCCTTCCCTGCGATTTCATCACTGCCCTCCTTCTTCGGTTGCAGACTAGGCAGAAACCCTAATCGCCATGGGAGATAATCGTCAGTCTTTTGTACATCATGCTCTTGGTGGCGGCTCAGTGGCGGATGTACTGTTGTGGAGGAGATGGTGTGCTAGTGTTACTCTGCTAGTCAGTTCCACTGCGCTTTGGATTTTGTTTGAGCGAGCTGGATA…	1356	1376	5	CUAUUUGAUUGAUUUGAAUGU	GGUUGUCUAGCUAAACUUACU	| | ||| ||||||||||	1367	0	0.0235247	NA	NA	NA	0	NA	4
sRsRV6785605		TTGAGGTTATTGTGTACTTTA	Solyc03g113670.2.1	TGTGGAGGTGAAGAGTTGAGTGCTATGGGGGTGGTGAGTAAAGCAGGAGATTGGGCATTTAAAGCCTTCTCGGCGGGGCTGGGTGTTGCCACCGTTTTCTTCGCCGCTTCTTTCTCCGCCAATGTCTACCGTGGTCTCTCTTGGCATAATCGACAATCGAGGGTTGAGAAGGAAGGACCTAAAGTTCTGCAACAGCAAGAATGACGGTTTGAGAAGTTCTACACTTCCACATCGCGTTGCTAGCTGAGGTCATGCTATAGGTTCTGAATCTTTTTAAAGTGATGCAATAACTTTAACACGAGTATGGTTTACATCCCGTCTTAACTGTTCCCGGCCATATAATTGTGGAGATGTAATTCTGAGATACCTTTTGGATGATGTTTGAAATTCATATGCGTG…	275	296	4.5	UAAAGUGAUGCAAUAACUUUAA	AUUUCA-UGUGUUAUUGGAGUU	|||||| | ||||||| | ||	287	0	0.030189	NA	NA	NA	0	NA	4
sRsRV5233675		TACACGACGCTCTTCCCATCT	SLV.1349.1	ATGACAGTCAAAAATGTGGTTAATCAAACATTTATTGAGAAATCGTATTGGGGCGACTGCTACCTTTTTCTTTTAGATGTTGATGCACCTAAAAGTTATGTTCCTTCCGTTTCAGTATATATGATGCTCTTTTCATTTCTGAGCCGTTCCAAAATGGAATTTGTTCCTTTGTATGTGATTGTTGTATGGAAATATTTTCCTTGCAATAGGTACATTCATGCAGATCTCCATGGAGCTTCCAGCACTGTGATCAAGAATCACAAACCTGAGATGCCAATACCTCCTCTCACATTGAACCAAGCGGGATGCTACACTGTTTGCCAAAGCCAGGCTTGGGACTCAAAGATAGTGACTAGCGCATGGTGGGTTTATCCTCATCAGGTCAGTAAAACTGCTCCT…	1197	1218	5.5	GGAUGAGGAGGAGCGUCGUAUU	UCUAC-CCUUCUCGCAGCACAU	|||| ||| ||||||||| |	1209	0	0.000326054	NA	NA	NA	0	2	NA
sRsRV4906792		GTATGTGTCGGCCAGGTTTGGC	SLV.17776.2	CCTATAGCTGTTTGTTTCGGAACCAAACAACTCCTACTAGATCAGTGACCTTACGGCGTCGTTTGTTCATCTTCTCCGCAATTATTCTATTCTTCATTCGGATTCAGTTTCTTTGGAGAATTTACTTGGGTTTTTTGCTTAGTGTTAATTCCCTGGTTAGAAAAAAACCGCTTTCAATCACAGCATCTTGACCTCTGAACTATGGACTCAACCGTGGAAAATGTAGCTTATTCTCCCAAAAATGTATTCATTCTATCTGGGCAAAGCAACATGGCTGGTCGTGGTGGAGTAGAAAAGCATCACTGGGATGGCGTTGTACCAAACGAGTGCCATCCAGATGCTTCTAGAATTTTCCGTCTTAGTGCACACCTCCATTATGAGGTGGCACGTGAGCCACTC…	893	915	5.5	GCCAAAUGUUGGCUGAUGCAUAC	CGGUUUGG-ACCGGCUGUGUAUG	||||||o ||||o||oo|||||	906	1	0.000460986	NA	NA	NA	1	2	NA
sRsRV5372189		TAGTACTGAGTTGTTGTATACT	SLV.9992.1	CTTCTTCAGTCAGAATTTCATCTTTAACATAAGCCTCCCTTCAGATATTTTGACTCCTTTGTGTATGTTACTTACCTGCTTCCCATGAACCCTTTTGATCGACACCTTTGAAGCTCTACTAATACATACAACTCCTATCGAACTATAAATTTCTTTAACTCTCCAGAAGTAGAAAACATATTTTCTCCATGTCGGCTGATGATAATGCAACCGGCCTTCGTGTTGCATCATTTTCCTGTTACCTCAGCAACCCCGAGGAGAGCTTTGTACACAAACTGAATGGGGGTGCAGTTGAGCCTGCTTTTATTTCACCCCCTGAGACACCATTTTCTGTTACTAAGGCAGCTACTGCAAAGCCATCCTTAAACGGCACCAAAGATAACCTTGCCAATCTTCGAA…	1252	1273	4.5	UGUCUCCAACAACUCAGUAUGA	UCAUAUGUUGUUGAGUCAUGAU	|| | ||||||||||||| |	1264	0	0.00451937	NA	NA	NA	NA	4	0
sRsRV5234678		TACACGACGCTCTTCCTATCT	Solyc01g057840.2.1	ATGACAGTCAAAAATGTGGTTAATCAAACATTTATTGAGAAATCGTATTGGGGCGACTGCTACCTTTTTCTTTTAGATGTTGATGCACCTAAAAGTTATGTTCCTTCCGTTTCAGTATATATGATGCTCTTTTCATTTCTGAGCCGTTCCAAAATGGAATTTGTTCCTTTGTATGTGATTGTTGTATGGAAATATTTTCCTTGCAATAGGTACATTCATGCAGATCTCCATGGAGCTTCCAGCACTGTGATCAAGAATCACAAACCTGAGATGCCAATACCTCCTCTCACATTGAACCAAGCGGGATGCTACACTGTTTGCCAAAGCCAGGCTTGGGACTCAAAGATAGTGACTAGCGCATGGTGGGTTTATCCTCATCAGGTCAGTAAAACTGCTCCT…	1059	1080	5.5	GGAUGAGGAGGAGCGUCGUAUU	UCUA-UCCUUCUCGCAGCACAU	||| |||| ||||||||| |	1071	0	0.00487966	NA	NA	NA	0	2	NA
sRsRV5372189		TAGTACTGAGTTGTTGTATACT	Solyc03g116160.1.1	ATGTCGGCTGATGATAATGCAACCGGCCTTCGTGTTGCATCATTTTCCTGTTACCTCAGCAACCCCGAGGAGAGCTTTGTACACAAACTGAATGGGGGTGCAGTTGAGCCTGCTTTTATTTCACCCCCTGAGACACCATTTTCTGTTACTAAGGCAGCTACTGCAAAGCCATCCTTAAACGGCACCAAAGATAACCTTGCCAATCTTCGAATGGAGTCTTTCTCTTCTTATCTCAAAACCGGGGAAGACAACTTTGCTTTTAAGGCTTCAGGAGCTCCAGTTCGAGATCCTACTATTGCTTTTGTATTTCCTCAACAGCCTTCGTTTCATAGTGCAACGCAACTGGAACAAATCAAGTCCAAAGATGGAGAGATTAGCATATTTGGTGCTGACAAGTAC…	1064	1085	4.5	UGUCUCCAACAACUCAGUAUGA	UCAUAUGUUGUUGAGUCAUGAU	|| | ||||||||||||| |	1076	0	0.00649017	NA	NA	NA	NA	4	0
sRsRV3462218		ATTGAGTCTGGAATGTCGACT	SLV.18647.1	AGCCTCAAAGTCACTGGCTATGGAGAGGAATCTGGAAGTCAAAAATCCCACTCAAAGTGGAATGTTTTGTCTGGTTGTTAGCCAAAGAAGTTGGACTAATTCAAGACAACTTAAAGAGGAGGGGGGTACCATTATGTTCTAGATGTTTCTTTTGTGGGGAAACTGGTGAGATAGTTAACCGTCTCTTTCTCACTGCAAGATCACTGGCTAACTATGGAGGTTATTCCTGAATTTTAAGGGTATATCATGGACCATGCCTGCCAAGATCACAGAAGCAATCCGGAGTTGGGAGGAAGCAGGAAAGCAAACCAAGAACAGAGACAGATAGAAGATTGTCCCAGCTAGTATATGGTGTGCAATATGGAAGGAAAGGAACTCTATAGCTTTTGATAGTATAGA…	484	504	5.5	AAUUGAUGUACUAGACUCAAU	UCAGCUGUAAGGUCUGAGUUA	| | || | | |||||||||	495	0	0.00744738	NA	NA	NA	NA	0	4
sRsRV5554322		TCAAAGTGGAAGTTGCGATTTC	Solyc06g063090.2.1	TGTTCTTTAAAATATGCGTAGATTCATATCACACAAAACCATAAATCTCATCAGCAAAACCACAACTAGTACTATTTCGTCTTCTTCTTCTCCAAATTCTCCATCACTTTCTCCTAATTCTCCATTAAATTCTCTTCTTCGTTTCTTCTCCGCTCTTCCTGCTTATTCTCCTGATTCAATGGCTTCAGATTATTCAGCAACTCACATCACTGTTGATAATATTAATCCAAAGGTTTTGAAATGTGAGTATGCTGTTCGTGGAGAGATTGTATCAATTGCTCAGACATTGCAGCAAAGGCTCAAGGATAATCCAGGTTCTCATCCTTTTGATGAGATCTTATATTGCAATATTGGAAATCCTCAAGCACTTGCTCAGCAGCCTATCACTTTCTTTAGAGA…	1926	1946	4	UGAAUAGU-ACUUCCACUUUGA	CUUUAGCGUUGAAGGUGAAACU	||| | |||||||||||||	1937	1	0.0128264	NA	NA	NA	NA	4	1
sRsRV7037822		TTTCTCTCCCTGATGTCAACA	Solyc00g036750.1.1	ATGCCACTGATCGGTGAAGATGGGGTCCTTGATGTTGAACTGCGCCATCATCTCTGCGGTCTTTGCGGTGGGGATGACGGGCGGTCGTGGGCCCGGTTCGGGGTCTCTTACACGAAATGGCCAGCCGTCAGGGGCGGGGATGGGGTCGCGCTGTTCCGGGTAGAGGCTCGCGAGCCGAGCGGCGGATGTGAGACCATCGCTGGAGGACGGGATCGTGGTGCTCCGGCACATCTGCTCTTGCTTCGAGAGGCGATGCGGAGGACGATGCTCGCTTGTCGAGCGCCGGTGCTTGGTGTGAGGTTGGCTTCTCGGAGCGGAGGAGCCAGTGATGCGGGAGCTCTCCGGCGCGCTCGACAAAGTCTGCGTCGAGAGCGTGTGCAACGTCGCGCGGATCGACGT…	651	670	4.5	UGUUGGCA-CAGAGAGAGAGA	ACAACUGUAGUCCCUCUCUUU	|||||o|| ||| ||||||o|	661	1	0.0166297	NA	NA	NA	NA	1	4
sRsRV5945788		TCTGTGTGCACTTCAGGGATA	SLV.17191.2	CAATTATGTCGTAAAAGATTTAATAATTATCCCCCTAACACTAGAATAACAAAAATAATTTTTTTGTTGAAAAAAAAAGAATTTTTGTGCCCTATTCCAAAAAAAAAGAGTTAGGTTGTAATTGTATAGCCCATAGAAAAATGATGTCTCCATTGTTCCATTTGTCAAAAGGTAGCAGCCAATTTCAATTTGACTACACTCTTTCTTCACCTAATTCCTTTCATCTTCTTCTTCTTCTTCCTGTTTCTTCTACGTGCTTCTAACTCCTATATCACAGATCAAAAATCCGGCGGCAGGGTGCAGAAGAATGGGTGTTGGACGTGAAGTAGCAATTTCATTGGATGGAGTTAGGGACAAGAACATGATGCAACTCAAAAAAATCAACACCGCTATTTTCCC…	958	977	5	UAUCUUUGAUGUGCA-ACAGA	AUAGGGACUUCACGUGUGUCU	|||| ||| ||||| |||||	969	0	0.00260546	NA	NA	NA	0	NA	2
sRsRV5945788		TCTGTGTGCACTTCAGGGATA	Solyc06g065570.2.1	AATGATGTCTCCATTGTTCCATTTGTCAAAAGATCAAAAATCCGGCGGCAGGGTGCAGAAGAATGGGTGTTGGACGTGAAGTAGCAATTTCATTGGATGGAGTTAGGGACAAGAACATGATGCAACTCAAAAAAATCAACACCGCTATTTTCCCAGTACGCTACAACGATAAGTATTACACTGATGCCATTGCCTCTGGTGATTTCACCAGGCTAGCATATTACAGTGATATCTGTGTAGGTTCGATTGCATGTCGCATTGAGAAGAAAGAAAGTGGGGCTGTTCGTGTTTACATAATGACTCTGGGTGTTTTGGCTCCATATCGTGGGTTAGGGACTGGTACAAAGCTGTTGAATCATGTCCTTGATCTTTGTGCCAAGCAGAATGTTACCGATATTT…	713	732	5	UAUCUUUGAUGUGCA-ACAGA	AUAGGGACUUCACGUGUGUCU	|||| ||| ||||| |||||	724	0	0.0200156	NA	NA	NA	0	NA	2
sRsRV6346964		TGTGGTCCGTGATGTGGCTAT	Solyc00g206460.1.1	ATGGTGGATCCTTCTAAGATTGAGACAGTGAAGAATTGGGTAAGACCTACTAATGTGTCAGAAATAAGGAGCTTTGTTGGGTTAGCTAGCTACTACAGTCGATTTGTCAAGGGATTCTCTTCTATTGCTTCCCAATTGACGAACTTGACTAAGCAGAATGTTANNNNNNNNNNNNNNNNNNNNNNNNNNNNNNNNNNNNNNNNNNNNNNNNNNNNNNNNNNNNNNNNNNNNNNNNNNNNNNNNNNNNNNNNNNNNNNNNNNNNCGTTGTATTGACCGCCTCTGATGTTGCGGTTGATGGGTTCTGTGTTAATCGGTGTGGAACTCACGGGGCTTCTAAGGGTGCTGTGATTAAGGGGAAAACTTATAAATTTGCTTATATTTGGGTGGGTAACTCAGAG…	435	455	5	CCAGCC-CAUCUACGGACCACA	UAUCGGUGUAG-UGCCUGGUGU	|||| |||| ||||||||||	446	0	0.00653733	NA	NA	NA	1	4	NA
sRsRV5307741		TAGAAGTTGGAATCTTACCTG	Solyc04g008580.2.1	CACATTAATTCATAATAAGGAGGGGTTAACATCGTTGTGCCTTATTCATAAGTTTCGCCCGCCGTCGCCGTCACCGCCGCGCCGTCACCGCCGTCTCCATCACTGTATCGTCGAGCCGTTTTGCTGCAACACTTAGTATCAGGTATGGGAGCTGACGAGGTTACAGTGGAGCAGACTCCTTCTGGAACAACGTCTGAATCTATTGAAGCCTTGCTTGAGGCTGCCAGATATGATGATTTGGATGATGTCATGAGCTTAGCATCTTCTGGTGTTTCTCTTGATTCAAAGGATTCCGAGGGACGAACAGCACTTCATATGGCTTCAGCAAATGGGCATTGTGGCATTGTAGAGTATCTTATTCGTAATGGAGCGGATGTTAATGCTTCCAATGTGGAGAAA…	701	721	5.5	UAUGUAAGGUUUGAACUUCUA	GUCCAUUCUAAGGUUGAAGAU	| ||||| || ||||||||	712	1	0.0230161	2	NA	NA	1	4	4
sRsRV5618577		TCACTGTTGATTGTGTTATACA	SLV.9289.2	TCAGAAGCAACGTTGCTATGCTGTAGGCCTCTTCTTTGAAATCAGTCTTCTGCGTTCGTCTAAATCCCACGATACCGAGCAGCTAATTGTTTCATCAATTGACAAGGGTGAAAATTCGTCTAGTGAGATCAACATCGTCCGAGAGCCACTTCTAGAAGGCGAACATCATGCTGAGAATTACTCAGTACTCTCCGCAGTACTCCCTTTTCTGTTCCCCGCCTTTGGAGGACTGCTTTATGGTTATGATATTGGAGCCACATCCTCTGCTACAATTTCCATAGAGTCAGCTACATTAAGTGGAATTTCTTGGTATGATTTGTCTTCTGTGCAAACTGGTCTCATAACTAGTGGCTCACTGTATGGTGCTTTAATTGGATCTGCTGTTGCTTTCCAAATTGC…	2144	2166	4.5	AGUAUUAUGUCAAUCAACAGUGG	ACAUAUUGU-GUUAGUUGUCACU	|||| |oo ||||||||||||o	2157	0	0.0110521	2	NA	NA	4	2	2
sRsRV6622287		TTCATCGTGTGCTTTTACAAA	Solyc09g057790.2.1	ATGTTCATTTGCACGTTCCTTTTGTTTAAAGAATCATCGTCGTCATCATCGGTTCCGAACACGAACTACGTGGTGCCACAAGACAAGGCTTCGTCTTGCATTACTCATCCCTTGGCCGAGATCCTACGTGACCTGAACAAGAGAATTCCTGATAACAGCATCAAAGCAGGTAATAATGATGATCACTCCACCTTTATCACCTGGTACCATGCTAACCGGATGTTGAGCTTCTACGCTCCAGGCTGGTATGTAGAGGCACACCGTGAATCAACTGGAACAGTATCACAAGGCAGTGGACAGTACACAGATGTGGTTGCTGCTGCTGAGGAGATAGCATTTTGCAGAGCATGTGCTCGTTTCGGGCTTGGCTTGTATCTGTATCATTAATGAATAAGCTAC…	247	267	5.5	UAUGUAGAGGCACACCGUGAA	AAACAUUUUCGUGUGCUACUU	| |||| | |||||| ||||	258	0	0.0312704	2	NA	NA	2	0	2
sRsRV7184412		TTTTGATGCATTGTGTTGATG	Solyc04g008260.2.1	TCAACATTTAAATTTCAACCCTAATATACTTCTTTCTAAAATTATATGGCTACCATGAAAAAACTCAACAATTTCATTAGTTTCATATTGTTGTTACTATTTCCGGTGGCCATGGCTGAGCTCCACCGGTTAGAACATCCGGTGAACATCGACGGATCGATTAGCCTTTTGGTCGTCGGAGATTGGGGAAGAAGAGGAACCTTTAACCAATCTCAAGTTGCTCAACAAATGGGAATAATTGGAGAGAAATTAAACATAGACTTTGTTGTATCAACTGGAGACAATTTCTATGATGATGGATTGACTGGTGTGGATGATCCTGCTTTTGAGGAATCTTTTACCAATGTCTACACAGCTCAAAGCTTACAAAAAAATTGGTATAATGTTTTGGGGAACCAT…	991	1011	5	CAUAAAUGGAGUGCAUCAAAA	GUAGUUGUGUUACGUAGUUUU	||| || | ||||||||||	1002	1	0.0411617	NA	NA	3	4	1	4
sRsRV6481444		TTACTGGAAGAAGGTATCTTC	SLV.12065.1	AATATATAGTTGCTCTTAAAACTTTGGTTTGATCACTATAGATTGCTAAAGTTATGATAAAGACTGGAAAGTTGTTGTCTGCAAGTCCAGTATCTGGGGTTGATGTTGAAGAATTTAAGCAGCAAACCAGGATGTTCAAGTTTGGGGATCTTCAGGTTGAATTGACCTCTGGAAAGGCCTACACTGGAGCTGCCATTGCATTCATCTTTAGTTTTCTTTCTTGGGAATTGGGCCAAGGCATACAGAGCATACCGGAGAGCTCATTACAGTATGCAAATGACAATGCTTTATTGCTTGCTAAGTCTCTGCGAGCATCTCTGCTTGTGATGTCCTATTCATCAACCGTTTTAGCTGCTTTTGCAATGGTGGGACTTATTTTACTTGGGGGACAACTTAAGT…	666	686	5.5	GGCCAUGUCUUCUUCCAGUCA	CUUCUAUGGAAGAAGGUCAUU	| || ||||||||||| |	677	0	0.00410295	NA	NA	2	2	0	4
sRsRV6481444		TTACTGGAAGAAGGTATCTTC	SLV.12065.2	TATGATTGGGTAAGGCAAGATGCGAAGTGGCGAAAGAGAAGGACAACCACGCAACCAAAAATATGGCTCTCGCCCAACTCCAGTTGTCAAAAAATAATACTAGTAATTCTCTTCTCTTGTGCTTCAATGGCTTCCTCTATCTCACTTCATCAACACTCGTCTATCTATTGTCTCTTTTCTACTCCTACTCTTCGTTTTGGCAAACACCCACATCATATCATCTCCATCCTTCCATCATTTCGCAAGAATTTCCTCAAATTTCATACACGTACAACAGTACCGTTTGCTGTTACTGAATCTGATTCCCCCAAATCTCTTGAACCAAACCCTCAAACACTTGTACAGGAAATCGCTGAGAGTTTTGTTCTACCTGCAGACTTTTTTTCGCAGCTTCCCAGT…	1290	1310	5.5	GGCCAUGUCUUCUUCCAGUCA	CUUCUAUGGAAGAAGGUCAUU	| || ||||||||||| |	1301	0	0.00447511	NA	NA	2	2	0	4
sRsRV0610582		AACGTGCTAATTGGATTTTGG	Solyc08g081270.2.1	CATGTCTGAAACCGCCCTATTCAAATTTCTCTTTACATTTTCTTCTCAGTTCTTCACATATATATGTAAAACCCATAATCTGAAATCCAATTGCACTGTTAATTCAATCGATAAAAGCAAAAAAAAGAGGAAAAAAAGAAGAAAAAAGGAAGAAAGAATAAGGAAGTAATCGGAATCATGTCTTCCCCTAGCAAACGCAGAGAGATGGACTTGATGAAACTGATGATGAGTGACTACAAAGTGGAGATGATCAATGACGGAATGCAAGAATTTTTTGTGGAATTTCATGGACCCAAAGAGAGTCCTTACCTGGGAGGTGTGTGGAAAGTGAGGGTAGAGCTCCCAGATGCCTATCCTTACAAGTCACCATCCATTGGTTTTGTTAACAAGATTTACCAT…	80	100	5	CUGAAAUCCAAUU-GCACUGUU	GGUUUUAGGUUAAUCGUG-CAA	|oo|||||||||| |||| |||	91	1	0.00847852	NA	NA	2	4	4	1
sRsRV7048616		TTTCTTGCTACCCTTGTTGGAG	Solyc03g031690.2.1	TTTTAATATTTTATACTAGTATTTTTATTTTTTATTTTTGGTAAAGAGTACGAAGAAATTGACAAACCCTCCTCTCGTCGCCATTACTGCTAACACCTGTTGTTCAAAATGGTTGAAACTCTGTTTGAAGATATATTTACAGTCACTCAGAAAGATCCTGATGGAAAAAAATTTGATCGAGTGAATCGCATTGAAGCACGGAGTGAGCAGTTTGATATGTTCATGCTACTGGATGTAAACACTGAGATATATCCTATGCGCGTTAAGGATAAATTTATGATGGTTTTAGCTTCTACTTTGAACTTGGATGGGACACCAGATACTGGTTATTTCATTCAGGGTAACAAGAAATCACTTGCTGACAAGTTCGAATATGTCATGCATGGTAAGCTATATAGG…	330	351	5.5	UUUCAUUCAGGGUAACAAGAAA	GAGGUUGUUCCCAUCGUUCUUU	| || |||||| |||||||	342	0	0.0142463	NA	NA	2	0	2	3
sRsRV2440048		AGTGTGTCTCTGAGATTTCGA	Solyc03g118690.2.1	AGGTTTCCACTGCTCTATCCTCACCCCCACCCCCACTGTGCGGAAGAACAATCCAAGAAAGTATTATAAACAAACCCCCAAACTGAGCGTCGCTACGAAAAAAGTCAATCTTTGAGCAAATACAGAGTTTATTGGTGAAGAAATGGCGTCACAGTCAGCAAATTTATGGGTTTTGTTGGGATTAGGATTGGCTGGAATACTTTTAATGACCAGAAAGCTAAAGAAAGCTGTTAAAGCTGACTTTGGAGCCTTTGTTGAACGTCTTAAGCTTCTGCCACCGCCTCAGCCTCCTCCACCTAAAGCTCCTCATCCTCTTACTGGCCTTACTTTTGCCATCTCCGATGTATTCGATGTCAATGGATTTGTGACAGGGTTTGGGAACCCAGACTGGTCAAGGAC…	1827	1848	5	UUGAAGAUUUCAGAUACGCACU	AGCUU-UAGAGUCUCUGUGUGA	| ||| || ||||| || ||||	1839	1	0.0213301	NA	NA	2	2	1	4
sRsRV7107738		TTTGGTGTTATTCTGATGTGG	SLV.3949.1	TGAACTTATTTTGATTAAATTATTTCGAATTTGCTTTTACTTTATCAATAAATCAAAGCGTAAACTGGGAGTAGGTGGAGTCGGGTCAAACCATATATTCCATCGGATCATTCTGCTCTGTTCTTCACATTGAAACTGAAATACCCTTTACTCTTCTCTTTCTCATTTCGCAAAATTCATACTTCAAACTCTGCATCTCCAATGGCTTCTTTGGCTGCGCTCAATTCTAACCTCTTCAATGGAGGTTGCCTTTGGAAGTATCAAGACGAACTGAAGGTTTCTAAGGCTGGTAAGCTCAGAATTAGAGTTACTTCCATGGCGTCATCATCACCAGCGCAAAGCTTGCAGTTTGCAGATGGTAAAGCTAACAAATTGGACAAATTGCGTGTTGGTGTGCTA…	1694	1714	4.5	UCAUAUUUGAAUAAAACCAAA	GGUGUAGUCUUAUUGUGGUUU	|| || |||||| ||||||	1705	0	0.0256074	NA	NA	0	4	2	4
sRsRV6636452		TTCCATGAAAGAGTTTTTTTT	SLV.29408.1	ATATCCTCACTTTCTTACCCTATCTTTATTATTCCTCTCTTCTCTACAAAAACCACTTCTTTTTACTTCAATGGCATTTTCAAGGGTTTAAGGGCTTTTTTTTTTGTTGCAAATAAGAAGATGACTATGGTTGAACATGGTGGTGGTTATATGGATGAAATTCCTACTGGTCCTATTGTTGATGATGACTTTGATGACATACTCAATTTCTTGGATATGCCAATGGAAAGTTTGGAAGGAGACGTGCTAGGTGGTGTTGAGTGGGATGTTAGTGAGTCCAAAGGTTTTGGACCAATCCCGACCGAAGCTCTAATGGATTTTCTGCCCTTGCCTCAAAGCAACATTGGCAATCGTCGGGTGAATGCAGTGGCAAATTCACATCCTCCGATCAAATTTACC…	966	985	5.5	GAAAAAGACUCUGU-AUGGAG	UUUUUUUUGAGAAAGUACCUU	||||| ||||| | |||||	977	0	0.0270872	NA	NA	2	2	2	0
sRsRV3136407		ATGATGTTGTTGTGTTAACAG	Solyc01g102940.2.1	CGGGGGAAGTTTCATCTAAAACTTGACCTCGAAAGACACACTCAGCTACCCCATTCTTTTTCACATTTCCCCAAAACACACACACGAGAGTTTCAGACGAAACTCATTTCTCCGATTTTTTGCAGAAATGGCGGTGAATGGACTCTGTACGTCGATCGATGACTTCCTCAAACGGTGTGAGCAGTCCGGTGATACTGCTTACAGTATGCTCCGATCACTCCTTGAACGACTGGAGGATCCGGTTACCCGGAAAGAGGCTCGGATCTTCCTAACGCTTCTTCAGAAACGTTTTGCTACTAAAGAAGCCTCCGATCAATGCCTTCAAACTTACCATTTCCAGATTCAGGATATTGTCCTTGAGCAATATGAAGGTTTTCAGAAACGTAAGAAACTGACAAT…	3501	3520	5.5	CUGUUUUUGCAACAACA-CAU	GACAAUUGUGUUGUUGUAGUA	||||| |||||||| |||	3512	1	0.0335453	NA	NA	4	1	2	2
sRsRV6939519		TTTAAGCTGAGCCAAACAGGCT	SLV.19417.1	CTAAGAGCCTGTTTGGCTCAGCTTAAAAGCTGGTCAAACTGACTTAAAAGC	6	27	0	AGCCUGUUUGGCUCAGCUUAAA	UCGGACAAACCGAGUCGAAUUU	||||||||||||||||||||||	18	0	0.000815315	NA	NA	4	1	4	4
sRsRV6939519		TTTAAGCTGAGCCAAACAGGCT	SLV.3747.1	ATTTGTATCATCAAACTTGTTCTTAATCCCTTTTCTTTAAAAGAACATATTGTCACTTTCATTTTTAAATCTTTCAATCTTCAACATATAATAAGGTGTGTGACAGGTGATTGAAAGCTATGGCTTCCAAGGTATCCATCATTTCAAAATGGACGGTTAAAGCTGAGGGAAAAAGTCAGCACCATACAGATAATTGTAAGATTATTGAGTTGACACCATGGGACATTCTTGAGCTTCAAATTGACTACTTTCAAACTGGACTCCTCTTCCTCATGCCTACATTTGAACAAGTAAGAGATCTACTAAAAACAACCAACACCAGTTCCTTAATTGATCATCTTAGAGTTTCACTATCTCGAGCTTTAGAGCCTGTTTGGCTCAGCTTAAAAGCTGGTCAAA…	367	388	0	AGCCUGUUUGGCUCAGCUUAAA	UCGGACAAACCGAGUCGAAUUU	||||||||||||||||||||||	379	0	0.00285069	NA	NA	4	1	4	4
sRsRV6939519		TTTAAGCTGAGCCAAACAGGCT	SLV.4271.1	GTGCATACAAGTTATATATACTTTGCTTGTTACAAATGTAATTAATATGAGGACCAATGAGAGGCTTGATGAAGATATCTGCAAGTTGATCACTTGACTCACAAATTTTGTAACAATATCTCCCGACTTCCCAGACCAAGCTTGAGAAGAACGTTTCATATCATCGAGTGACTTGCACAATCAACATATAAGGCTGCTAGACTCCCTCGGAGCAATAAGACCAAGTGGTTGCTCCATATATACTTCTCCATCGAGATCCCAGCCCAAATATGTAAGTATATCCTTTTGGATAAAGTGAATCTAAAACAAAGAGAATATTGCTTGAAAACTTGGATTTTTTTGGGAACTCGGATATGTTGGACTTTGCACAACATTGACAAAGTTGAAACTATTTAAATC…	778	799	0	AGCCUGUUUGGCUCAGCUUAAA	UCGGACAAACCGAGUCGAAUUU	||||||||||||||||||||||	790	0	0.00325727	NA	NA	4	1	4	4
sRsRV4514633		GAAACCTGGAGCGAACTGGCAA	Solyc02g063050.2.1	GTTGAAAACTTCATTAAATAAATAAAAATGTGCTCTCTTTAAAAGCTTTACTTTTTTAGATCAGGAGAGCTGAAAGGTCAAACTCCTCATTCAGTTGGTCAATTGGATCATCTAAATGAGGCTGATGGAGCACATCCATCAACCTTGGGTTTTGAAAGTCAACTTCCTGAACTTAGAAACATGGATAGTATAGGACGTAATTTGTCTAGTAATCTGTTGCTTGCAAAAGATCCCAGGCAAAATGATTTAGACTTGACTCTGCCTAATCAGGGAGAGAGCCAAACCGAATATAGCAAAGTGAATGGCACATCGAGAGCAATACCTGGTGGCCTGACAACAACTGATAATTCTGGTGTTTCACATTTCTCATCACCTTCGGCATCATTTTCACCCAACAGG…	2270	2291	5	UUGUUAGUUCGCU-CAGGUUAUC	AACGGUCAAGCGAGGUCCAA-AG	|||oo|||||||| |||||| ||	2282	0	0.00459186	NA	NA	0	2	4	2
sRsRV6636687		TTCCATGATCTTCTGAGCTCC	SLV.12769.1	CTCCATTTTCTCTCCCTATCGCTCCCATAGACTCAATACTGACGAACTGAACATTCTACCAGAAAACCTACTTTAGCTATTGTCTTGGTCTAAGTTTGGCCCATCGGCCGCCGTCGCAGCTGAATTCAGCCATGGCCGCAGTCGATACCTCTAATGTTGCATCCTTATCTGAGCAATACTTACTGAAAGACCAAGAAGAGAAATCCCCAATGACCGCAAAACCGGTTGAAGAAACTGAGGTTAAGACCCCTTCAGCTGCTCCAGCTGAAGAAGTTCTTTCCAAAACTGAGGAGGCTCCAGTGGTTGAGAGCATCAAAACGGCCCCTGCACCTGAGGAAAGCAGTGAAGCTGTAACTGAATCAGCTGAAGCCTCTCCTCCTGTAGAGGCTTCCAGTGATG…	424	443	5.5	AGACCUCAGGAGAUCA-GGAG	CCUCGAGUCUUCUAGUACCUU	|| ||||| |||||| |||	435	0	0.00592748	NA	NA	2	4	2	0
sRsRV5709772		TCCATCGACTGTCAAATAGAA	Solyc09g061930.2.1	TGCTGAGGGGTAGTCAACAAAGTGTCAGCTTTCCCAAAAAGAAAAAACCCCAAGAAACAAGTTCTTCCACTTCCTTCACTCATCACATTTTCCACTTACATTCAATGGCACTTCTTCTTCTCTCCTTCTACATTGTCTTTTTCATAGTCTTAACTACTACTTCTGCTGCATCTGATGTTCAGCTTCTGTTACAAAACATTAAACCCTCACTTCAGGGTAACACTGATAATTTGTTGTTATCTTCATGGAATATTTCAGTTCCTCTTTGTCAATGGAGAGGTCTCAAATGGGTTTTCACCAATGGTACTTCTTTGCTCTGTAGTGACCTATCTTCACCTCAATGGACAAGTCTTTCTCTTTACAGGAATCCTTCTTTGCATCTTGTCTCTCTACAGTTAC…	1967	1987	5.5	UACUGUAAGACCGUCGAUGGA	AAGAUAAACUGUCAGCUACCU	| || | ||| |||||||||	1978	1	0.00867362	NA	NA	2	4	1	2
sRsRV4514632		GAAACCTGGAGCGAACTGGCA	Solyc02g063050.2.1	GTTGAAAACTTCATTAAATAAATAAAAATGTGCTCTCTTTAAAAGCTTTACTTTTTTAGATCAGGAGAGCTGAAAGGTCAAACTCCTCATTCAGTTGGTCAATTGGATCATCTAAATGAGGCTGATGGAGCACATCCATCAACCTTGGGTTTTGAAAGTCAACTTCCTGAACTTAGAAACATGGATAGTATAGGACGTAATTTGTCTAGTAATCTGTTGCTTGCAAAAGATCCCAGGCAAAATGATTTAGACTTGACTCTGCCTAATCAGGGAGAGAGCCAAACCGAATATAGCAAAGTGAATGGCACATCGAGAGCAATACCTGGTGGCCTGACAACAACTGATAATTCTGGTGTTTCACATTTCTCATCACCTTCGGCATCATTTTCACCCAACAGG…	2271	2291	5	UGUUAGUUCGCU-CAGGUUAUC	ACGGUCAAGCGAGGUCCAA-AG	||oo|||||||| |||||| ||	2282	0	0.00874797	NA	NA	0	2	4	2
sRsRV5577745		TCAAGTACGTTCTCCTGTGTG	SLV.19391.1	CTCCTCTCTGTTTCTCCATTGGCTCTTCCTTCTTCTCCAGCTATCTTCTTCACCTTCAAACTTAGTATTCTGAGTTAATTTTTTCTTCTAAACTTCAATTTTGCATCATTATTGCATAAAATTTTCGAAACTGAATTCAATTTTTTTGTTATTTGCTAAAGAAATTATCGTTTCTGATCAAATAGGAGGATTCGGAGGTTAGATTTCAGGCGTTTTCAGCTATTTCAGATTCTAAACTGAAGTGAACAGAACATCCATTATGCTGGAATGACTTCAAGTACATAAGATCCTATGCATTGAGGATGAAGGGAGGTTTAAAGGTTCCACTGATCTCTCTCATCCTTATTGGATTTGTCTGCGCCAGTATTATTATTTTGGCATACGTGAAAAGCCCTTTTC…	2083	2103	5.5	AAGACAUGAGAGUGUACUUGG	GUGUGUCCUCUUGCAUGAACU	| ||| |||| |||||||	2094	0	0.00410295	NA	NA	2	2	0	4
sRsRV6281600		TGTACGATATGAAGAAATTCTT	Solyc09g007250.2.1	TAATTTTCTCTTTAAGGTTTCAATTCTACCGAAAAACCCTAGCAGCCCccccccccctacccctgcaatggccacCGCTGCCGCCATCCCAACCACCACCGTGCAAAGCCTGGAAAATGATATGGCCACTGACAGCGCCGCCGTTCCCCTTCCCGCCGTCATGAAGGCGCCGATCCGTCCAGATGTAGTCACCTATGTCCACTCCAACATCTCCAAAAACGCTCGGCAACCGTATGCAGTGTCGAGGAAAGCTGGTCATCAGACCTCTGCTGAGTCATGGGGTACCGGACGTGCTGTGTCACGTATCCCTCGTGTTCCTGGTGGTGGTACTCACCGTGCTGGACAGGGAGCTTTCGGTAACATGTGTCGTGGTGGACGGATGTTCGCTCCGACTCAGAC…	1441	1462	4.5	GAGUAUUACUUCAUAUGGUAUG	UUCUUAAAGAAGUAUAGCAUGU	|| ||| |||||||| |||	1453	0	0.0157736	NA	NA	0	2	2	2
sRsRV5577745		TCAAGTACGTTCTCCTGTGTG	Solyc07g042020.2.1	ATGAAGGGAGGTTTAAAGGTTCCACTGATCTCTCTCATCCTTATTGGATTTGTCTGCGCCAGTATTATTATTTTGGCATACGTGAAAAGCCCTTTTCTCTCTTATTGGACATCATCTCAAGACCGTGTCTTCCAGATTTCTCCAGATTATAAAGTGAAAGATGAAGAAGTTTTAAAAGAAAGAAATAGATCAGGGCAATCAGAAGAAAATGTGAACTTTGAATCTGCCATTTCACACTCTTCAATGAAGGATAAGGTGACTGAAGAACCAATTACTAATACTGAGATCGAAGGAAGTGTAGGTATTCCTCTCAACTTTACCCAAAAAGGAGGAGATTTAAAAGCCTTGGGAGAAAAAAATAGTTCAAGAGAACAGGAAAATGAAGTCGCTGCTCCACTG…	1781	1801	5.5	AAGACAUGAGAGUGUACUUGG	GUGUGUCCUCUUGCAUGAACU	| ||| |||| |||||||	1792	0	0.0229068	NA	NA	2	2	0	4
sRsRV3136415		ATGATGTTGTTGTGTTAACAGT	Solyc04g025560.2.1	ATGAAATGGCAATTTAGTGCATCACATTCCCTTTATTTATTTCCTGTCATCTTTTTCTTATTATTACTCTCTCAGAATTTGGCGTTAATCTCAGGCTTCACACTCTCCTTTTTTAGATCCCTCTTCCATAATCTTCTTTCAGGGATCACCAACAAGAAGGAGAAATGGGGATGTCATTCACCAAGCTTTTCAGTCGGCTTTTCGCCAAGAAAGAAATGCGAATTCTCATGGTTGGACTTGATGCAGCTGGTAAGACCACCATATTGTACAAGCTCAAGCTGGGCGAGATCGTTACTACTATTCCTACCATTGGTACGTTTCAATGTGGAGACTGTTGAGTACAAGAACATCAGCTTCACTGTTTGGGATGTCGGGGGTCAGGACAAGATTCGTCCATTA…	331	353	5	ACUGUUGAGUACAAGAACAUCAG	UGACAAUU-GUGUUGUUGUAGUA	||||||o| o|||| |||||||	344	0	0.0298727	NA	NA	2	0	2	2
sRsRV3828333		CAGTGACCATGACAACTTCAT	Solyc06g008170.2.1	ATGTCGAAGCGAGGACGCGGAGGTTCCGCTGGGAACAAGTTCAGGATGTCACTGGGTTTGCCAGTGGCGGCCACAGTTAACTGTGCCGATAACACTGGTGCAAAGAACCTTTACATCATTTCAGTGAAGGGTATCAAGGGAAGGCTTAACAGGTTGCCTTCAGCTTGCGTGGGTGACATGGTCATGGCCACTGTCAAGAAGGGTAAGCCTGATCTGCGGAAGAAGGTTATGCCTGCTGTCATTGTTCGTCAGCGCAAGCCATGGCGTCGAAAGGATGGTGTTTTCATGTACTTTGAAGATAATGCTGGTGTAATTGTGAATCCCAAGGGTGAAATGAAGGGTTCTGCTATTACTGGTCCTATCGGAAAAGAGTGTGCTGATCTGTGGCCCAGGATTGCA…	173	193	5.5	GUGACAUGGUCAUGGCCACUG	UACUUCAACAGUACCAGUGAC	||| | ||||||| |||||	184	0	0.0342917	NA	NA	2	0	2	2
sRsRV2894498		ATCCATCCCATGTACATCAAT	Solyc02g067370.2.1	TAAAATTAAATTCTTTGTATAGTTTGGTCTGTTTGTATTTTTACAAATAAATTTGATTGGAGCAAACACAAGAATCACGCTTCTTTCTTCTTCAGCATTAGGGTTTTAGCAGATCCCTTTTTAGGGTTTCTGAAAAAAAAATGGTGACTGACAATTCCAAGAAAGTGAAGACAGCAGTTGAGGAAAATGCCCAACAAATTGGTACTGGTGTTGGATCCTCCATTGAGAAGCTTCAAGAAGTTCAAGATGAACTTGAAAAGGTGAATGAACAGGCTAGTGAGGAGGTATTGGAAATTGAACAGAAGTATAATGAGATAAGGAGGCCTGTTTACGAGAAACGAAATGAGCTCATCAAATCAATTCCTGACTTTTGGGTGACTGCTTTCTTGAGTCACCCTG…	961	981	4.5	GUGGAUUUACCUGGGAUGGAU	UAACUACAUGUACCCUACCUA	| ||| ||| ||||||||||	972	0	0.0345236	NA	NA	2	2	0	2
sRsRV6083112	miR	TGAGATAAGTTCAACGTGTGAA	SLV.28072.1	AGAACTTACTAGGTTCTGAATAAATTAGATTCTTACATACAAATTAAATATATGATCATATATATAATCGATATTACACAATTTTGTTTGTTTGTTTTTATTTCATAGGAGAAAAGGGAAGAAGAAGAGGCACAAGAGATGGTGCTAAAAGTTGATTTGCACTGTGAAGGTTGTGCTAGAAAAGTTGCAAGAGCATTGAAAGGCCTTCAAGAAATAGATGAAGTGACGATCGATTACGAGGAAAGTAAGGTGGTGGTGAAAGGAAAAAATGTAGATCCACTTAAAGTGTGTGAAAGGGTGGAAAGGAAAAGTGGTAGAAAAGTTGAACTTATTTCACATATGACAAAGCCATTTGAAGAAAATACAAAGGAAGAAGAAATCAAGAAAGAAGAAGAGAAA…	315	336	4.5	UAGAAAAGUUGAACUUAUUUCA	AAGUGUGCAACUUGAAUAGAGU	| | | ||||||||||| |||	327	1	0.0043708	NA	NA	NA	1	NA	NA
sRsRV6083111	miR	TGAGATAAGTTCAACGTGTGA	SLV.28072.1	AGAACTTACTAGGTTCTGAATAAATTAGATTCTTACATACAAATTAAATATATGATCATATATATAATCGATATTACACAATTTTGTTTGTTTGTTTTTATTTCATAGGAGAAAAGGGAAGAAGAAGAGGCACAAGAGATGGTGCTAAAAGTTGATTTGCACTGTGAAGGTTGTGCTAGAAAAGTTGCAAGAGCATTGAAAGGCCTTCAAGAAATAGATGAAGTGACGATCGATTACGAGGAAAGTAAGGTGGTGGTGAAAGGAAAAAATGTAGATCCACTTAAAGTGTGTGAAAGGGTGGAAAGGAAAAGTGGTAGAAAAGTTGAACTTATTTCACATATGACAAAGCCATTTGAAGAAAATACAAAGGAAGAAGAAATCAAGAAAGAAGAAGAGAAA…	316	336	4.5	AGAAAAGUUGAACUUAUUUCA	AGUGUGCAACUUGAAUAGAGU	| | ||||||||||| |||	327	1	0.00735033	NA	NA	NA	1	NA	NA
sRsRV6394880	miR	TGTTTCTCGTGAATCCTTCGGC	Solyc01g006140.2.1	ATGGAGTTCACCGGATCTTCACCGTCCGATCGGAAATCATTACCGGCGAATCCATTTCGCAGTGAAAAATCTGCCGGAGTTGTAGCAATTCCGGTGATGGATCAATGGAGAACTAAAACACCGGAGAAACCGATCCAAAATCGCATGGCGCGATCACTGCAGTCCCTGAAAGACGTCAGAGAAGCTTCTCAGAAGCTCCGGAAACACGATCTGATCCAACGCGAGGTTTCTGATCCGTTATTAAGCTACGGTGAAGTGAAATCTCCATTGGTAGCTGGATCGCCGGTTTCTGAACGGAAGAAGCATGTGAACTCGGTAAAGCTGCCGGAAAAGTATGAAATGTTGGAAAAATTCTTCAATAGCATGGATAGTTCAATTCGGCTGCTACATTTGAAGGGA…	1600	1622	5.5	CCUGAAUGGAUUUAUGAGAAACC	CGGCUU-CCUAAGUGCUCUUUGU	|o||| |||||o|o|||||||	1613	0	0.0107806	NA	NA	NA	NA	0	NA
sRsRV6083112	miR	TGAGATAAGTTCAACGTGTGAA	Solyc11g012690.1.1	ATGGTGCTAAAAGTTGATTTGCACTGTGAAGGTTGTGCTAGAAAAGTTGCAAGAGCATTGAAAGGCCTTCAAGAAATAGATGAAGTGACGATCGATTACGAGGAAAGTAAGGTGGTGGTGAAAGGAAAAAATGTAGATCCACTTAAAGTGTGTGAAAGGGTGGAAAGGAAAAGTGGTAGAAAAGTTGAACTTATTTCACATATGACAAAGCCATTTGAAGAAAATACAAAGGAAGAAGAAATCAAGAAAGAAGAAGAGAAAAAAGATGAGCCTCCTCCTGAAATAACACTTGTGTTGAACGTTCAAATGCATTGTGATGCTTGTGCTCAAGTTCTTCAGAAGCAAATCCGCAAAATCAAAGGTGTAGAATGTGTTACGACAGATATTGAAAAAAGTCAA…	177	198	4.5	UAGAAAAGUUGAACUUAUUUCA	AAGUGUGCAACUUGAAUAGAGU	| | | ||||||||||| |||	189	1	0.0185009	NA	NA	NA	1	NA	NA
sRsRV6083111	miR	TGAGATAAGTTCAACGTGTGA	Solyc11g012690.1.1	ATGGTGCTAAAAGTTGATTTGCACTGTGAAGGTTGTGCTAGAAAAGTTGCAAGAGCATTGAAAGGCCTTCAAGAAATAGATGAAGTGACGATCGATTACGAGGAAAGTAAGGTGGTGGTGAAAGGAAAAAATGTAGATCCACTTAAAGTGTGTGAAAGGGTGGAAAGGAAAAGTGGTAGAAAAGTTGAACTTATTTCACATATGACAAAGCCATTTGAAGAAAATACAAAGGAAGAAGAAATCAAGAAAGAAGAAGAGAAAAAAGATGAGCCTCCTCCTGAAATAACACTTGTGTTGAACGTTCAAATGCATTGTGATGCTTGTGCTCAAGTTCTTCAGAAGCAAATCCGCAAAATCAAAGGTGTAGAATGTGTTACGACAGATATTGAAAAAAGTCAA…	178	198	4.5	AGAAAAGUUGAACUUAUUUCA	AGUGUGCAACUUGAAUAGAGU	| | ||||||||||| |||	189	1	0.0290787	NA	NA	NA	1	NA	NA
sRsRV3686818	miR	CAAGATAGTGCCATGTAAGTCA	SLV.31581.1	CAAGTCTTCTAATGCAGGTGGGAAGCAATTTATCGATAAGCCATGCTTTTACTAGCTGCAAGTGCAATATTCGTTAATGCTGAGAGGAGAAGGCTAATTAATTTGATTCCGGACAGCGTGAGGAAAGCATGGAAAGATTGGGAAATAGAAGTGCTGATTCTAGGAAGCCTCATCTTACAGATTATGCTTATTCTTTTTGGCAAACGCAGGCAGTGTGTGGCGAATTTATGGATCAGAATGACTCTATGGACATCTTACTTACTAGCAGATTGGATTGCTATTGTTTCATTAGGTATCATTGCTCAGAATACGTTGGATAAATGCAAACAAACAAGTGATGATGACAATTTCAAGGATGAATTGATGTCGTTCTGGGCGCCATTTATGCTGCTTCATCTT…	2047	2068	5	UGGCUUCUUAUGGCAC-AUCUUG	ACUGAAU-GUACCGUGAUAGAAC	||o||| o||||||| ||||||	2060	1	0.00738857	NA	NA	NA	NA	NA	1
sRsRV3686818	miR	CAAGATAGTGCCATGTAAGTCA	Solyc12g094650.1.1	ATGCTTTTACTAGCTGCAAGTGCAATATTCGTTAATGCTGAGAGGAGAAGGCTAATTAATTTGATTCCGGACAGCGTGAGGAAAGCATGGAAAGATTGGGAAATAGAAGTGCTGATTCTAGGAAGCCTCATCTTACAGATTATGCTTATTCTTTTTGGCAAACGCAGGCAGTGTGTGGCGAATTTATGGATCAGAATGACTCTATGGACATCTTACTTACTAGCAGATTGGATTGCTATTGTTTCATTAGGTATCATTGCTCAGAATACGTTGGATAAATGCAAACAAACAAGTGATGATGACAATTTCAAGGATGAATTGATGTCGTTCTGGGCGCCATTTATGCTGCTTCATCTTGGCGGTCCTGATACTATCACGGCTTATTCATTGGAGGATAAC…	2005	2026	5	UGGCUUCUUAUGGCAC-AUCUUG	ACUGAAU-GUACCGUGAUAGAAC	||o||| o||||||| ||||||	2018	1	0.0141812	NA	NA	NA	NA	NA	1
sRsRV3140066	miR	ATGATTGTGTAATTTGATTCA	SLV.30149.1	CAAACAATAGGAAGAAAACTCAGCCAACAACTTTCTACAACTACTAATAATAAGCTTACCAAACTCCATAACCCCTCATTATTCAAAATCTTAATTTGATTTTGTTCTTGGTTTGGGAATTTTATTAATCATGGCTCAAGAAACATTAAATCTTGAACAAGAGGTTGTTTTGGTTGAAGAACTTGGAAATGCTAGAGTTGTTACCTTAAATAACCCAAAACAGTTGAATGTCATTTCACCCAAAGTGGTAGTGCTTCTTGCAGCGAATCTCGAGAAGTGGGAGAAAGATGAGAATGCAAAACTTGTTATCATCAAGGGAGCTGGGCGGGCTTTTTCTGCTGGCGGGGATTTGAAGATGTTCTATAATGGCAGGAATTCAAAGGATTCCTGCCTTGAGGT…	1286	1306	4.5	AAAAUCAAAGUACACGAUCAG	ACUUAGUUUAAUGUGUUAGUA	||||||| ||||| ||||	1297	1	0.0123723	NA	NA	NA	1	NA	NA
sRsRV2833520	miR	ATCAATACATGGCAGGAAGAC	Solyc08g068100.2.1	TCACTTTTTCTCTCTCTAAATCTTCATTTTCATCTCTCTCTAAATCTGAACCCCATTTCCTCAAAATCACACCCATTTTTGCCATTTCAATTTTCAAGCCCTAGAGGAGGTAAAACAGTGGAGAAATGGGTTGTGCTCAATCAAGAATAGATAACGAAGAATCAGTTTCAAGATGCAAAGATCGGAGAAACTTCATGAAAGAAGCTGTAAACTATAGAAACTTCTTTGCTGCTGCACATTCAGCTTATTCCATTGCTTTGAAGAACACTGGTGCTGCTTTGAGTGATTATGCGCAAGGTGAAACCCCACCTGAGCTGCCGCCGCCGGCTgttaatgagccgccgccgccaccaccaccgatGTCGAATATGGAAGCTAGCCCACTCCCACCACCCcctc…	2414	2435	5.5	GAUGUUUUGCCAUGUAUUGUAU	CAGAAGGACGGUACAUAAC-UA	| | |||||||||||| ||	2425	1	0.0155341	NA	NA	2	4	NA	1
sRsRV6378921	miR	TGTTCTCCAACTTTGAGTGTG	SLV.29278.1	GTTTTATGTCACGTAGGATATGTGTGTTCTAATTGTTCAACTTTATACTAGTTTAAGTTCGAGTTGTGCACACTCAAAGTTGAAGGACATAGATACAAGTTGATGGCAAGTTATGTATGTATTATATACCTTTTAGCTATGTTGGTTAAAGTATTTGGGTTGTTCAGTAGTAG	69	89	1.5	CACACUCAAAGUUGAAGGACA	GUGUGAGUUUCAACCUCUUGU	|||||||||||||| || |||	80	0	0.0283695	NA	NA	0	3	0	NA
sRsRV3462683	miR397	ATTGAGTGCAGCGTTGATGAC	Solyc11g012860.1.1	ATGGAAAAGAGGAAATGGTTGTGGAAAAGGAGACCTTCCGATAAGAGCCCTGGTGAAACGGAGAGTTCTGGTTCTTTATCTTCATATTCGGAGAGATACTCCGATGAGCAGGATGCACTAAAAGAATTTCCTGACCATGACAAACAGTCACCAGAGGTTACCTCAAAAGCTGCATTCGTTGATGATGAATCCAAGGAAAGCTTGAGATGCTTGACAGAGAAATTATCAGCTGCTCTTGTTAATGTTAGCGCCAAAGAAGACTTAGTTAAGCAGCATGCTAAAGTTGCCGAAGAAGCTATCGCAGGTTGGGAAAAGGCAGAAAATGAAGTTGCAGTTCTAAAGCAGCAACTAGATGCGGCTGTGCAGCAAAACTTGACTTTGGAAGTTCGTGTCAGTCAT…	395	417	5.5	GUCAUCUCGACGGUGCACUCAAG	CAGUAG--UUGCGACGUGAGUUA	|||||| o||| |||||||||	408	1	0.0257559	NA	NA	NA	NA	NA	1
sRsRV3462683	miR397	ATTGAGTGCAGCGTTGATGAC	SLV.13458.3	CGATGACGTGGACCACCGTTCTCATTCAAATACTTCTACATAGCTTCTGCGATTCCGGTACCGGCAGAAGCTCGCAGGGAGACGGAGAAATCGGGCAAATGGCGATTAAGCTGTATACGAGATCTATTGTTTTGATTGTTGTTATTGCTTTCTTATCGGTTTTGCCAGCTACGCTTTGCATCGAAGATAAATGTTCTGCTTGTTCCGCCATTGCTGAGGAGCTCGAGCATGGACTATTGAAAGAAAAGCCAAGAAACCATTTAGACATGAGACATCGCCTGGATTCTAAAGGTCAGCGTGAAGGGAAACTTATTGATTACAGAGGCAGCGAGTTACGAGTCGTTGAACTTTTAGATGACCTTTGTGAAAAGATGCAAGATTATACACTGGAGAAGGTGG…	853	874	5.5	GUCAUCCCAUGUUGUACUCAAG	CAGUAGU-UGCGACGUGAGUUA	|||||| |o|o||o||||||	865	0	0.00402041	0	NA	2	2	2	4
sRsRV3462683	miR397	ATTGAGTGCAGCGTTGATGAC	SLV.13458.4	GACTTCATTTCTTCCCCTTCTTGATAAGCAAGAAGCTCGAGCACATTCAAAAGCGTTGTCATCCTTTTGTGGAAGGTTACTCGAGCAAACTGAAGATGAGGTAAGATGATTTTCTTACAACAATGATGCTTCCGCGTGGTTGAAAGCTACCTGTACACTAATGCTGTCCTGTAAATAACAGTTGGCAGAGTTGATAAAGAAAGGATCTGTCCAAGTTGGAGATGTGACCAAGGTATTATGTGAAGATCTCAGCAACTATTGCAAGGGGACAAGGTAACTAGTTTCTTTATGGAGTTATGTGATAGACGCATTTTCACATTTATTTATAGAGATCAACAATGAGTGTGTACATTTGTGCAGCAGCTCCAATAAGGCAGTAGATGATGAACTTTGACCTGA…	594	615	5.5	GUCAUCCCAUGUUGUACUCAAG	CAGUAGU-UGCGACGUGAGUUA	|||||| |o|o||o||||||	606	0	0.00446612	0	NA	2	2	2	4
sRsRV3462683	miR397	ATTGAGTGCAGCGTTGATGAC	Solyc04g082590.2.1	CGATGACGTGGACCACCGTTCTCATTCAAATACTTCTACATAGCTTCTGCGATTCCGGTACCGGCAGAAGCTCGCAGGGAGACGGAGAAATCGGGCAAATGGCGATTAAGCTGTATACGAGATCTATTGTTTTGATTGTTGTTATTGCTTTCTTATCGGTTTTGCCAGCTACGCTTTGCATCGAAGATAAATGTTCTGCTTGTTCCGCCATTGCTGAGGAGCTCGAGCATGGACTATTGAAAGAAAAGCCAAGAAACCATTTAGACATGAGACATCGCCTGGATTCTAAAGGTCAGCGTGAAGGGAAACTTATTGATTACAGAGGCAGCGAGTTACGAGTCGTTGAACTTTTAGATGACCTTTGTGAAAAGATGCAAGATTATACACTGGAGAAGGTGG…	856	877	5.5	GUCAUCCCAUGUUGUACUCAAG	CAGUAGU-UGCGACGUGAGUUA	|||||| |o|o||o||||||	868	0	0.026935	0	NA	2	2	2	4
sRsRV6037976	miR6027	TGAATCCTTCGGCTATCCATAA	SLV.11080.1	TATTCCTAAAGATGACTGATGCATTTGTGTCATTTGCAGTTCAAAAATTGGGTGATTTCCTAATACAGGAAATTAACCTACGTTTAAGTCTAAGAGAAGATATACAGTGGCTGCGAAACGAGCTTCTCTTCATGCACTCTTTCCTCAGAGATGCAGAACTAAAGCAATGTGGAGATCAAAGAGTTCAACAGTGGGTGTTTGAGATCAACTCTATTGCTAATGACGCTGTTGCTATACTCGAGACTTATAGCTTCAAGGTTGCTAAAGGTAATGACAATGGATTTTCTAGTCGTCTCAAGGCTTGCGCTTGCATCTGTAGGAGTGAGGCCGGATTCTACAAAGTTTCCACGGAGATTGAATCACTCAAGCAACGAATCATGGATATATCTCGCAAACGAG…	1342	1363	5.5	UUGUGGGUGGCUGAGGGUUUCA	AAUACCUAUCGGCUUCCUAAGU	||o|||o|o||o||o|| ||||	1354	0	0.000977842	0	NA	1	0	0	4
sRsRV6037975	miR6027	TGAATCCTTCGGCTATCCATA	SLV.11080.1	TATTCCTAAAGATGACTGATGCATTTGTGTCATTTGCAGTTCAAAAATTGGGTGATTTCCTAATACAGGAAATTAACCTACGTTTAAGTCTAAGAGAAGATATACAGTGGCTGCGAAACGAGCTTCTCTTCATGCACTCTTTCCTCAGAGATGCAGAACTAAAGCAATGTGGAGATCAAAGAGTTCAACAGTGGGTGTTTGAGATCAACTCTATTGCTAATGACGCTGTTGCTATACTCGAGACTTATAGCTTCAAGGTTGCTAAAGGTAATGACAATGGATTTTCTAGTCGTCTCAAGGCTTGCGCTTGCATCTGTAGGAGTGAGGCCGGATTCTACAAAGTTTCCACGGAGATTGAATCACTCAAGCAACGAATCATGGATATATCTCGCAAACGAG…	1343	1363	5.5	UGUGGGUGGCUGAGGGUUUCA	AUACCUAUCGGCUUCCUAAGU	|o|||o|o||o||o|| ||||	1354	0	0.00130358	0	NA	1	0	0	4
sRsRV6037976	miR6027	TGAATCCTTCGGCTATCCATAA	SLV.11080.3	ATTGAAAGAACGCAAATACCTCGTGGTGGTTGATGATGTCTGGCAGAGAGAAGCATGGGAGAGTTTGAAAAGAGCATTCCCGGATGGCAAGAATGGCAGCAGAGTCATTGTTACCACGCGCAAAGAGGATGTCGCTGAAAGAGCAGCCGACAGAGGTTTTGTTCATAAACTTCGTTTCCTAAGTCAAGAAGAAAGTTGGGATCACTTTCTTAGGAAACTACTTGATGTTCGAGCAATGGTTCCAGAAATGGAAAGTCTAGCTAAGGATATGGTGGAAAAAGTGTAGAGGCTTACCTCTTGCAATTGTTGTATTGAGCGGACTACTTTCACATAAAAAGGAGCTAGATGAATGGCAAAAGGTGAAAGACCACCTTTGGAAGAACATTAAAGATGACTCTA…	522	543	5.5	UUGUGGGUGGCUGAGGGUUUCA	AAUACCUAUCGGCUUCCUAAGU	||o|||o|o||o||o|| ||||	534	0	0.00130358	0	NA	1	0	0	4
sRsRV6037975	miR6027	TGAATCCTTCGGCTATCCATA	SLV.11080.3	ATTGAAAGAACGCAAATACCTCGTGGTGGTTGATGATGTCTGGCAGAGAGAAGCATGGGAGAGTTTGAAAAGAGCATTCCCGGATGGCAAGAATGGCAGCAGAGTCATTGTTACCACGCGCAAAGAGGATGTCGCTGAAAGAGCAGCCGACAGAGGTTTTGTTCATAAACTTCGTTTCCTAAGTCAAGAAGAAAGTTGGGATCACTTTCTTAGGAAACTACTTGATGTTCGAGCAATGGTTCCAGAAATGGAAAGTCTAGCTAAGGATATGGTGGAAAAAGTGTAGAGGCTTACCTCTTGCAATTGTTGTATTGAGCGGACTACTTTCACATAAAAAGGAGCTAGATGAATGGCAAAAGGTGAAAGACCACCTTTGGAAGAACATTAAAGATGACTCTA…	523	543	5.5	UGUGGGUGGCUGAGGGUUUCA	AUACCUAUCGGCUUCCUAAGU	|o|||o|o||o||o|| ||||	534	0	0.00162921	0	NA	1	0	0	4
sRsRV6037976	miR6027	TGAATCCTTCGGCTATCCATAA	Solyc04g009130.2.1	TATTCCTAAAGATGACTGATGCATTTGTGTCATTTGCAGTTCAAAAATTGGGTGATTTCCTAATACAGGAAATTAACCTACGTTTAAGTCTAAGAGAAGATATACAGTGGCTGCGAAACGAGCTTCTCTTCATGCACTCTTTCCTCAGAGATGCAGAACTAAAGCAATGTGGAGATCAAAGAGTTCAACAGTGGGTGTTTGAGATCAACTCTATTGCTAATGACGCTGTTGCTATACTCGAGACTTATAGCTTCAAGGTTGCTAAAGGTAATGACAATGGATTTTCTAGTCGTCTCAAGGCTTGCGCTTGCATCTGTAGGAGTGAGGCCGGATTCTACAAAGTTTCCACGGAGATTGAATCACTCAAGCAACGAATCATGGATATATCTCGCAAACGAG…	1263	1284	5.5	UUGUGGGUGGCUGAGGGUUUCA	AAUACCUAUCGGCUUCCUAAGU	||o|||o|o||o||o|| ||||	1275	0	0.0158522	0	NA	0	0	0	4
sRsRV6037976	miR6027	TGAATCCTTCGGCTATCCATAA	Solyc04g009150.1.1	ATGGCTGATGCCTTTGTGTCATTGGCAGTTCAAAAATTGGGTGATTTCCTAATACAACAAGTTTCACTGAGAATAAGTCTGAGAGAAGAAGTTACATGGCTGAGAAATGAGTTACTCTTCATACACTCATTCCTCAAAGATGCCGAAATAAAGCAATGTGTAGATCATAGAGTTCAGCAATGGGTGTTTGAAATCAACACTATTGCTAATGATGCTGTTGCTATACTTGAGAGTTACACGTTCCAGGCTGATGGCGACGAATTTCCTAGTCGTCTCAAGGCTTGCGTTTGCATATATAGGAAGGAGAAGAAATTATACAATGTGGCAGAGGAGATTCAATCACTCAAACAGCGAATCATAGATATCTCTCGCAAACGAGAGACATATGGTATTACGAAT…	1312	1333	4	UUGUGGAUGGCCGAGGGUUUCA	AAUACCUAUCGGCUUCCUAAGU	||o|||||o|||||o|| ||||	1324	0	0.0161731	0	NA	2	0	0	4
sRsRV6037975	miR6027	TGAATCCTTCGGCTATCCATA	Solyc04g009130.2.1	TATTCCTAAAGATGACTGATGCATTTGTGTCATTTGCAGTTCAAAAATTGGGTGATTTCCTAATACAGGAAATTAACCTACGTTTAAGTCTAAGAGAAGATATACAGTGGCTGCGAAACGAGCTTCTCTTCATGCACTCTTTCCTCAGAGATGCAGAACTAAAGCAATGTGGAGATCAAAGAGTTCAACAGTGGGTGTTTGAGATCAACTCTATTGCTAATGACGCTGTTGCTATACTCGAGACTTATAGCTTCAAGGTTGCTAAAGGTAATGACAATGGATTTTCTAGTCGTCTCAAGGCTTGCGCTTGCATCTGTAGGAGTGAGGCCGGATTCTACAAAGTTTCCACGGAGATTGAATCACTCAAGCAACGAATCATGGATATATCTCGCAAACGAG…	1264	1284	5.5	UGUGGGUGGCUGAGGGUUUCA	AUACCUAUCGGCUUCCUAAGU	|o|||o|o||o||o|| ||||	1275	0	0.0232062	0	NA	0	0	0	4
sRsRV6037975	miR6027	TGAATCCTTCGGCTATCCATA	Solyc04g009150.1.1	ATGGCTGATGCCTTTGTGTCATTGGCAGTTCAAAAATTGGGTGATTTCCTAATACAACAAGTTTCACTGAGAATAAGTCTGAGAGAAGAAGTTACATGGCTGAGAAATGAGTTACTCTTCATACACTCATTCCTCAAAGATGCCGAAATAAAGCAATGTGTAGATCATAGAGTTCAGCAATGGGTGTTTGAAATCAACACTATTGCTAATGATGCTGTTGCTATACTTGAGAGTTACACGTTCCAGGCTGATGGCGACGAATTTCCTAGTCGTCTCAAGGCTTGCGTTTGCATATATAGGAAGGAGAAGAAATTATACAATGTGGCAGAGGAGATTCAATCACTCAAACAGCGAATCATAGATATCTCTCGCAAACGAGAGACATATGGTATTACGAAT…	1313	1333	4	UGUGGAUGGCCGAGGGUUUCA	AUACCUAUCGGCUUCCUAAGU	|o|||||o|||||o|| ||||	1324	0	0.0235247	0	NA	2	0	0	4
sRsRV6037975	miR6027	TGAATCCTTCGGCTATCCATA	SLV.11079.1	GTCTAATTGTGCACACCCAAAGTTAAAGGTCATTGTTGTCGGCTGAAGCCAAGTTAAGGGTCATGTTTATGTATTATTTCTTTCGTTTTTACTCAACTTTTAATCAGTATTAATGTCAACTGTTTTTGAGTGTATATCTCTATCTCTCATTTCTGACTAGTATTCCAATATACAGACCCCATTTCTCCAGATAAAAATCAATACTCCTGAAGATGGCTGATGCCTTTGTGTCATTTGCAGTTAAAAAACTGGGTGATTTCCTCATTCAGGAAGTTTCCCTGCTTACAAATCTCAGAGATGAAGTTAGATGGCTGAGAAATGATCTACTCTTCATGCAGTCTTTCCTCAGAGATGCAGAACTAAAGCAATGTGGAGATCAAAGAGTTCAACAATGGGTGT…	1558	1578	5	UGUGGAUGGCUGAGGGUUUCA	AUACCUAUCGGCUUCCUAAGU	|o|||||o||o||o|| ||||	1569	0	0.000977842	2	NA	1	0	0	4
sRsRV6037975	miR6027	TGAATCCTTCGGCTATCCATA	Solyc04g009120.1.1	ATGGCTGATGCCTTTGTGTCATTTGCAGTTAAAAAACTGGGTGATTTCCTCATTCAGGAAGTTTCCCTGCTTACAAATCTCAGAGATGAAGTTAGATGGCTGAGAAATGATCTACTCTTCATGCAGTCTTTCCTCAGAGATGCAGAACTAAAGCAATGTGGAGATCAAAGAGTTCAACAATGGGTGTTTGAGATCAACTCTATTGCAAATGACGCTGTCGCTATACTAGAGACTTACAGCTTCAAGGCTGGTAAAGGTGACGATCAATTTGCTAGTTGTCTCAAGGGTTGCGCTTGCATCTGTAAGAAGGACACCAAATTCTACAAAGTATCCAAAGAGATACAATCACTCAAGCAACGAATTATGGATATCTCTCGCAAGCGAGAGACTTATGGTATT…	1301	1321	5	UGUGGAUGGCUGAGGGUUUCA	AUACCUAUCGGCUUCCUAAGU	|o|||||o||o||o|| ||||	1312	0	0.0261881	3	NA	1	3	0	4
sRsRV0806443	sly-miR390a-5p,sRsRV0806443	AAGCTCAGGAGGGATAGCACC	SLV.19742.1	GAAAATTAGAACATGGTGCTTATATTGGTTTTTCATCATCCCTCTCAAGGTTATGATGATGATAGTGATAAAATGAGGTACTTATCTTGAAATATGAAGCGGCGTTATCCCTCCTGAGCTTATTCTTCTTACATTCCCTTCTTATCTTTTCTAACTTTAGAGGGATGGTTCGAGTTTTCTTGACCTTGCAAGTCCGAGGTCTTCTCATGTTACCCTCAAAGTGACAAAGTTGTTACAATTCTCGTCTCTTTTCTATCCCTCCTCATGAGCTTTTTACTCCTCTTTTCAATATAAAATCTTGGCTAGCTAAGGTTATTATATTGGGCTATGTCACTTGTATTTCGTTTTATTGTTATATGTGCAAGTTCTTTTGCCTTCGTATTGTATCAAAAACATTGA…	101	121	1.5	GGCGUUAUCCCUCCUGAGCUU	CCACGAUAGGGAGGACUCGAA	|| |o||||||||||||||||	112	0	0.00248088	NA	0	NA	0	NA	4
sRsRV4253954	sly-miR403-3p,sRsRV4253954	CTAGATTCACGCACAAGCTCG	SLV.26189.1	CCTTTTTCCTCATTAATTTTCCTCTTAAAGGAAGACACAGCTCGTAGGGTAGCGAGAACCAAAAGATCCGGATCCCACCTTCAACCTCAATATCTCGTTATCTACTCCTCTTGAGTTTTCATCTCAGTCATTGCAACTTTGTGAAAAAAAATGTCAAGAAGGCCAAATACCTCTCGCCGTCTTGCAGATGCTGGGAGCATTCCGTTTATCAGTGCCTTTCACCCCAAATCACGTCCATCTCCTTTATTGTCTATAGGACTTGTGGTTGTGGGAGCATTGTTGATTATTGGTTATTTGTATCACGGTTCAGGTGGAGCTGTTGATGCTTTCAGTAGACATGAAGGTGGTGTTTCATGCACATCAGAACTTCAGAGGGCATTGCCTATATTACAGAAAGCC…	1333	1352	5	CUAGAUU-UGAGUGAAUCUAG	GCUCGAACACGCACUUAGAUC	| || || || ||||||||||	1343	0	0.00402041	0	NA	2	2	2	2
sRsRV6159128	stu-miR408b-3p,sRsRV6159128	TGCACTGCCTCTTCCCTGGCT	Solyc04g074740.2.1	TAATGTATGTCAAACTGAAATTATGTGACATCTCCTTTACAACTATATATGCACCCCATTACAAATATATTAAGTGACCTACTCCATATGCATTCTCCTATATAAGAAAATCAAATTAAAGCCATTCTTCACTCAAAATTAAGAATACCAAACTCTCTTATCTTTTAAATTCATCAAAAAAATGGGAAAACTTTTGGCTGTGACTTTTTTGTTCATGTGTTGTGTTGTTCCAAGTTTGGCCAAAGTTTATACTGTTGGAGACTCATCTGGATGGGGACTTGGTGTGGATTATACCACTTGGGCTAGTGGAATCACTCTTAATGTTGGTGATTCACTTGTTTTCAACTATCCAAGTGGTCACACGGTAGATGAAGTAAGTTCTAGTGACTACTCTTCATG…	732	752	3	AGCCAGGAUAGAGGCAGUGCC	UCGGUCCCUUCUCCGUCACGU	||||||| |||||||||||	743	0	0.0308471	0	NA	NA	4	1	NA
sRsRV5201870		TAATCGGTGTGACTATATATGT	SLV.11296.1	ATAAAGACCTACCAAACATATTTTTATTTAACATGGAATAAAAATATGAATAGTTTAAAATACTAATAATAATAAATACCTATTCATCAGTTAGATTATCTAGTACATATATAGTCACACCGATTACAGTTCGTGCCTCATTGTGATGATTTCTACGTCGCGTCCATTTACGTGCAAGCGCAGTTGAAGTTTCAAGTTGATTGGTCCTTAGAGGCTTTGTCAATGGTTGCAGGGGAATAATTCGTTCCCATGCCCAAATCTACATAAACAAAATTCAC	105	126	0	ACAUAUAUAGUCACACCGAUUA	UGUAUAUAUCAGUGUGGCUAAU	||||||||||||||||||||||	117	1	0.000217763	NA	NA	NA	NA	1	NA
sRsRV1646533		ACGTGTCGATTACTTCCAAGT	SLV.12428.1	GGGGGCACTCTCTTATTCTGTGACATTCTTTTCATCATACCCCACCCACCCCCCTCCTCTTTCTCTCCTTTTGTCCTTGAAACTTTTCTTGATCATACAATTTTGCCAGTTTTTTTTTTTTTGGTTTGGCTTGTTTGTTTTTTCTTACTGTCAAGTGGTTTTTCGCTCCTGTATTAAGATTTTAGAAGCGCGAAAAAAAAAGGAGGGTAATTAGAGCATTGGAGGAGGTAAAAGAGTAGATTTTGGAAAAGGAGAAGAAAATGGTGAAAGAGACAGAGTATTATGATGTTCTTGGTGTAAGTCCTTTAGCATCTGAAGACGAAATTCGCAAGGCCTATTATCTCAAGGCCAGGCAAGTTCACCCTGATAAAAATCCAGATGATCCCCTTGCTGCACAAA…	1510	1531	5.5	GCUUCGAAUUAAUCGAUCAUGU	UGAACCUUCAUUAGCU-GUGCA	||| ||| ||||||| || ||	1521	0	0.000326054	NA	NA	NA	0	NA	NA
sRsRV1976735		AGAGCAAGGATTGTACCCGTT	SLV.109.1	TAGAAATCCATTTTTCTTAGTAATATATATGAATAGAAAGATAGATCCATCCATCTATCCTATCCGATTTCGATTTTGTTATCTAAAAACGAATCGATTTCATTCAACCTTTGATTCAAAGAACTGCGCTTAGCCCCCCCCGCCCATGAAACGGCTCTGCTGCAATGGATGGCAGAGGGTCCGTAGTACCCGAAGCACTGGAGTGATCCAGTAGCCGGGAAGGGGCCTAGAAGTGCCTACTACTACACCACACTACACTTGGCTCTACACATTTACAGAGCTAACCCCTGTCCAGTGCCTGGCAGAGCTAAGGGGGCTTCAATCCTTACTCTTTATCCCCATCTTCGCCCAGGCTTAACGGGGCCTTACTTATTCAGGGGGGAGAGTGGAGCCTCGAAA…	311	332	5.5	AGGGGGCUUCAAUCCUUACUCU	UUGCCC-AUGUUAGGAACGAGA	| ||| | |||||||| ||||	323	0	0.000373693	NA	NA	NA	NA	0	NA
sRsRV6617124		TTCAGTTGTTTCCACCGGGTA	SLV.10197.1	GAGGTTTCAGTGGCTGCCGGGGGGAAGCATCTGAAAGGCTAAGTTGAAAAAGGAAAGAGCGGAACAAGCGAAAGTTATTAGGTTTCCTCTGTTATAGATAGAGGGTTGGGGGGTTTGGGCCGTATTTTCTTCATCACAAACACCACCGTTGATATACGGCTTAACCCAAACCAAATGCTCTATCTATAACAAGGATAGGAAACCAAATAACTTTCGCCTCTTCCGCTCTTTCCCTTTTCAGCTTAGCCTTCCAGATGCTTCCCTTCGACATTCATTGAAACCTCACACTTTGGTTCTTCAGCTTTCCTTCTTTCTCCGTATGTCACAACTCACACGGGAGCATTCACTACTGAGATGTTCTCTTTATCTTAGTTTTTTTTTTTCATTTCTTGCCATTGA…	15	35	5.5	UGCCGGGGGGAAGCAUCUGAA	AUGGGCCACCUUUGUUGACUU	|o|| || ||||o|| |||||	26	0	0.000373693	NA	NA	NA	NA	0	NA
sRsRV2457842		AGTTACTAATTCATTATCTTGC	SLV.1285.1	CTTATAGAGAAGTTGAGTAGAGAAGAAACTCAAAGAAAATTCCACCTTAGCTTTTTAAATTATAAACAGACAATTCAAAGAGATAGAAGAAGGGCGGAAAGTGAATCATTTAATCGACATAAAGGAAAGATTTGATGAAATGGATAGGGATTTAGACAATTCATCTATTGAAACGTGTACCATATTCAAAGTAAATATGGGGCTACGTGGATCAAATTCAACTGCTTATACACCAAAGATGGTCTCTATAGGTCCTTACCATAAGAAAAATCCTCAACTCCGTCCAATGGAAAAATACAAACTATTGTACCTACGAAGGTTTCTTCGACGAAATGAGGCGCTTGATATGGAAATTTGCATCAGTGAATTGGAGGAATTGAAGGAAAAAGCACTCAAGTG…	638	658	5.5	GCAAGAUGAUGAAUUA-CAAUU	CGUUCUAUUACUUAAUCAUUGA	||||||| |||||||| || |	650	0	0.000373693	NA	NA	NA	NA	0	NA
sRsRV5405985		TATAATTGCTTATGTCGTGCAT	SLV.11297.1	CTTCATTTGATTTTTCATTGATGCACGACATAAGCAATTATACAAATATGTAATGCGTCTGCTCCCCATGCTTGTGTTGACATTACATTTAAATTTCTCATGTCAATCAAAATATCCAAATTAATCTTATTATTAGATTTATCTAAAAATATTAATCCACCACATAACCATAATAAATATAATCTAAATCTTTGTTGCACTTCATGCTCATTTGAGTGATCAGTAATACCATTCAAACCTTCAATATACTTAATCAATTTATATGTTAATAATCTACTAACACCAGAAAAACAACTATTATCAGGTAACGACCATGTTAATTCAAACATCATTTCTTGTCTACCTATAATTCCTAAAGCATAAGCTCCATTTAAAATTATAGGACTACCATCTATTACC…	21	42	0	AUGCACGACAUAAGCAAUUAUA	UACGUGCUGUAUUCGUUAAUAU	||||||||||||||||||||||	33	0	0.00040774	NA	NA	NA	NA	1	NA
sRsRV6508834		TTAGGACAACATGTCTGGATG	SLV.13268.2	AAAAAAGAAAAATCTCTCATATTTCCTTATCTCAAGTCTTCTTTAAGTATATCTATTTTAATTAAATACTCTTTTCAGATTAACATCAACATTCTTGCTAATTCCAGTATTTTCAACAACTTCATTTTTCTTGATCTGTAGTTCAAATTTCAAGAACTATAGAGAAAAGGGGTTGACTCAAAATTTGAAGAAAAAAAAATGAGTTTCAGAGAAGAGAACAATGAAGGGGATCTGAAAAAGCCATTTTTACATACTGGGAGTTGGTATCGTATGGGGTCAAGACAGTCTAGTATGATGGGTTCTTCTCAAGCTATTCGTGATAGTTCTATTTCTGTTCTTGCTTGTGTTCTCATAGTTGCTTTGGGCCCAATCCAGTTTGGTTTCACTTGTGGCTACACT…	744	765	5	AAUUGGGAUCAUGUUGUCCUAU	GUAGGUCU-GUACAACAGGAUU	||o o|| ||||||||||||	756	1	0.000435478	NA	NA	NA	NA	1	NA
sRsRV5789960		TCGATATGTCATGTAATGGTGA	SLV.15865.1	CTCATGATAGCCAACTTATCGCACTTTTTCATTGGGGCATGCACCTGTGTATATTTTCTTCATATATCTGAATTATCTCAATATCACTTTTCTCATCTTATTCTTCACGAAGGTCGGTCTCACTTTATTATGAATATCTTCATTCTTAATTATTTTATCTCTTCTACTATAGCAAATTTCATTAGCTATTTGCCATCATCGTGTAACTTTCTCCAACAAAGCTTCGATAAATGAAAAAGGGATTACATAATCTCTTATACTCATTTCACAATATATAATCTCTTATGCTCATTCACTATAAATAGAAGAAAACGACTCTATCAAGATCTTACATGTTTCACTTCACATATTTTTTGTATGTATTATTATTACTAATCTCCTATGAAAAAAAAGATTTTG…	732	752	5.5	UCA-CAAUACAUGACACAUUGG	AGUGGUAAUGUACUGUAUAGCU	||| || ||||||||| || |	743	0	0.000566041	NA	NA	NA	NA	NA	0
sRsRV4186306		CGTCGACTGTGCAGGTTTTGC	SLV.16921.1	GGAAAAAGGAAAAAAGAATAAAGCAAAGGGGAAATTCTGGGTAGCCTTCTTCATTGAATTGAAATTCCCAAATTGCAAAAAACCCTAACCAAAGCTGATCCAATGGAGGATGTTGAAGCAGTGGAGGAAGGACATCGTAGCAGGCGAAAGTTTGTTCAGTCGACGCTGTTTCCGAACAGTGCGAAGCAGATTCCAGTTAAAGGAGGAGCTGAAGAAGCTGAAGAAAAGAGAGTAGATGAAGAAGAAGAAAAAGAGGATGAGGAGGAAGAGTGGTGTGCGAGCCAAGAGAATGGAAATAAGAAGAAAGGAACACCGAGAAAGAAGAGAAATTCTAAGGTAACAACGCCACAGACTAACTCAAGAGCTACTAAGAAGGTTGCTCTAAACAGTAGAGAAACT…	144	165	5.5	GCGAAAGUUUGUUCAGUCGACG	CGUUUU-GGACGUGUCAGCUGC	||o||| oo||o |||||||||	156	0	0.000848942	NA	NA	NA	NA	NA	0
sRsRV5233525		TACACGACGCTCTTCCAATCT	SLV.446.3	TACCCAAATTGCCGCGAAGATACTCGAACATCCTTTTATAGACCCGTTTTCCTTTTTCTTTTTTTACAGATTCAAATCAAAGCCCTAATTTCAACAAATCTTCAATTTCCCCAAATTCAATTTCATAGATCACAAATCTGTGATTTTATAGCGTTTTCTTCATCAAATCCATAAGCTTACTACTATCAGTAATGGGTGAATTGAATATGCAAGAGATGCCATTACCTGCTCTGTTCGAGCAAGCTAAAAAAATCCATGATTTGGCTTCGGAATCGAGCGTTGATCAAGGAATAGTGAGGAAAGGTTGTGAGATTTTGAGAGTGTGTGAAGAAATGATTGGGAAATTAGGGCTGTTTTCGCTTAATGAGACTAAAGATGATATTAGCACAGCAAATCTCA…	656	677	5.5	GGAGCGGAGAGAGCGUCGUGGA	UCUAACCU-UCUCGCAGCACAU	|| ||| ||||||||||| |	668	1	0.000870767	NA	NA	NA	NA	1	NA
sRsRV5233815		TACACGACGCTCTTCCGAATCT	SLV.446.3	TACCCAAATTGCCGCGAAGATACTCGAACATCCTTTTATAGACCCGTTTTCCTTTTTCTTTTTTTACAGATTCAAATCAAAGCCCTAATTTCAACAAATCTTCAATTTCCCCAAATTCAATTTCATAGATCACAAATCTGTGATTTTATAGCGTTTTCTTCATCAAATCCATAAGCTTACTACTATCAGTAATGGGTGAATTGAATATGCAAGAGATGCCATTACCTGCTCTGTTCGAGCAAGCTAAAAAAATCCATGATTTGGCTTCGGAATCGAGCGTTGATCAAGGAATAGTGAGGAAAGGTTGTGAGATTTTGAGAGTGTGTGAAGAAATGATTGGGAAATTAGGGCTGTTTTCGCTTAATGAGACTAAAGATGATATTAGCACAGCAAATCTCA…	655	677	5.5	AGGAGCGGAGAGAGCGUCGUGGA	UCUAAGCCU-UCUCGCAGCACAU	|| |||| ||||||||||| |	668	1	0.000870767	NA	NA	NA	NA	1	NA
sRsRV6158398		TGCACGAGCACTGAATTCATC	SLV.14772.2	TGTTTATGAGTGAAGGTTGGTCCTGGGTCTATTTTGCGTGGTCCCCTTGAAAATGCAGGTGTTAATCACACGAAAACAAGACTTTTTTGTGGACATGTGAATTGCCCAACTGAATTGACATACCCCCCTGAGGACTGCAACGTGAATAGCTCACTATCTTTTACTCTTCAGGTCTGTCGTGTTGAAGATGTTTTGGTTGAGGGCTTCTTAGAAGGGTCTGTTGTTCATTTCCATTTGGTTAGAACTGTTGTTGTAAAATCTACTGGATCAATAAGTGCCTCTGGGCTAGGTTGCACTGGAGGGTTGGGCAGTGGTGTGCTCTTGCCTAATGGCCTAAGCAGTGGTGCCGGACATGGTGGAAAGGGTGGTGATGCATTTTACAATGGAAGCTATATAAAT…	2895	2914	5.5	GA-GAGAGUAGUGUUCGUGCA	CUACUUAAGUCACGAGCACGU	|| || |||| |||||||	2905	1	0.00109806	NA	NA	NA	NA	NA	1
sRsRV4186306		CGTCGACTGTGCAGGTTTTGC	SLV.16921.2	GGAAAAAGGAAAAAAGAATAAAGCAAAGGGGAAATTCTGGGTAGCCTTCTTCATTGAATTGAAATTCCCAAATTGCAAAAAACCCTAACCAAAGCTGATCCAATGGAGGATGTTGAAGCAGTGGAGGAAGGACATCGTAGCAGGCGAAAGTTTGTTCAGTCGACGCTGTTTCCGAACAGTGCGAAGCAGATTCCAGTTAAAGGAGGAGCTGAAGAAGCTGAAGAAAAGAGAGTAGATGAAGAAGAAGAAAAAGAGGATGAGGAGGAAGAGTGGTGTGCGAGCCAAGAGAATGGAAATAAGAAGAAAGGAACACCGAGAAAGAAGAGAAATTCTAAGGTTGCTCTAAACAGTAGAGAAACTTCAAGCAAGGAAATGCCTGATGGAGACTCTTCAGTTGTT…	144	165	5.5	GCGAAAGUUUGUUCAGUCGACG	CGUUUU-GGACGUGUCAGCUGC	||o||| oo||o |||||||||	156	0	0.00113176	NA	NA	NA	NA	NA	0
sRsRV4186309		CGTCGACTGTGCAGGTTTTGCC	SLV.16921.1	GGAAAAAGGAAAAAAGAATAAAGCAAAGGGGAAATTCTGGGTAGCCTTCTTCATTGAATTGAAATTCCCAAATTGCAAAAAACCCTAACCAAAGCTGATCCAATGGAGGATGTTGAAGCAGTGGAGGAAGGACATCGTAGCAGGCGAAAGTTTGTTCAGTCGACGCTGTTTCCGAACAGTGCGAAGCAGATTCCAGTTAAAGGAGGAGCTGAAGAAGCTGAAGAAAAGAGAGTAGATGAAGAAGAAGAAAAAGAGGATGAGGAGGAAGAGTGGTGTGCGAGCCAAGAGAATGGAAATAAGAAGAAAGGAACACCGAGAAAGAAGAGAAATTCTAAGGTAACAACGCCACAGACTAACTCAAGAGCTACTAAGAAGGTTGCTCTAAACAGTAGAGAAACT…	143	165	5.5	GGCGAAAGUUUGUUCAGUCGACG	CCGUUUU-GGACGUGUCAGCUGC	|||o||| oo||o |||||||||	156	0	0.00113176	NA	NA	NA	NA	NA	0
sRsRV6425410		TTAACTACGATCAAGAATTCC	SLV.15848.2	AAACCACTAAATTTTTGCACTTTTGATGTTGTTGATCATAGTTAAAGAGAGACAGCTTTGACGTAACTGGTAAAGTTATTGTAATGTTATTAAGCAGGTTATGAATTTCGAGCTGTGAATATAGTCTCTTGTAGAAATGTAAGGGAACTTGAAGAAAATTCTTTGGGACACAACTGGTTTACATCCTAATGTTCAGAGATTATTGTTCCAAGGAAAAGAAAAGGATGAGAAGGAATGCTTACACATTTCTGGTGTAAAAGATATGTCAAAGGTGATCCTAATGGAAGATCCAGCCAGCAAAGAGTTGAAGAAAATTCAGGATACCTCTATCTCTTCTCAAGCCATCGCCCGCGTAAGAGTAGAGGTCGATAAGCTCTCACATAGGGTTGTGTCCATAGA…	24	45	5.5	UGAUGUUGUUGAUCAUAGUUAA	CCU-UAAGAACUAGCAUCAAUU	|| || |||||| |||||||	36	1	0.00115207	NA	NA	NA	1	NA	NA
sRsRV5160264		TAAGAGTTCAAATGTGAGATC	SLV.10965.2	CTTTATTTTTCTAATTAGTGTAATAAGGACAAGATCTATCTTTTTCTTTTACAATCTTCTTAATTAATCATGTCAAACCTATCTTAGAATAAATCAAATATTTTTCATCTGGTGTTTGGTAGCCACTTTGAAATCCGATAAATTTTCGTTTACCTTCATAAGGTAGGGATATGGTGGTGTGCTAACCATCCTCCTCATACCGCACTTGTGAAATTACATTGAGTATATTGTTGTGTATGCAGTATTGGGAGCCTAGGGGTGCACAATAGCCAGGCATGTGTGTCGAACATAACGGTCCGTAACGCCATTATTCGCGATTCGGACAACGGAGTTCGGATCAAGACATGGCAAGGAGGTTCAGGATCAGTAACAGGGCTATCATTTGACACAATTCAGATG…	584	603	5.5	UGUCUGA-AGUUGAACUCUUA	CUAGAGUGUAAACUUGAGAAU	||| | | |||||||||||	594	0	0.00130358	NA	NA	NA	0	NA	NA
sRsRV6158398		TGCACGAGCACTGAATTCATC	SLV.14772.4	GAACTAATGCAGGAATGCCCTATTGGTACTTATAAGAATGTAAGTGGATCTGATCGATCCCTATGTGCTAAATGTCCATCTCATGAGCTTCCCCATCGGGCTCTATATATTCCTACACGAGGTACGTTCAGTCTAATTTTATGGTTCAGCGATGATTTCATCCTGCACTTTTGGCAACTAATTAGTTTCAGTGTTCAGTTGATTGATACATTTCTTACTGGTAGATAATTCTCGTGACTTCAGCTGTTTCAGGATTAAAGGTTTCTTGATTGATAGATTTGTATAAGTTGGTTGAAGAATTGGTCCAATAAAATTGTTCTAATTGAATAACAGCATTATTCTAGATTATGATTTGTAAGAAGTTTAAAAGTTCTCTTAATCAATGATTTTATTATGTTA…	2294	2313	5.5	GA-GAGAGUAGUGUUCGUGCA	CUACUUAAGUCACGAGCACGU	|| || |||| |||||||	2304	1	0.00137239	NA	NA	NA	NA	NA	1
sRsRV4186306		CGTCGACTGTGCAGGTTTTGC	SLV.16921.3	GGAAAAAGGAAAAAAGAATAAAGCAAAGGGGAAATTCTGGGTAGCCTTCTTCATTGAATTGAAATTCCCAAATTGCAAAAAACCCTAACCAAAGCTGATCCAATGGAGGATGTTGAAGCAGTGGAGGAAGGACATCGTAGCAGGCGAAAGTTTGTTCAGTCGACGCTGTTTCCGAACAGTGCGAAGCAGATTCCAGTTAAAGGAGGAGCTGAAGAAGCTGAAGAAAAGAGAGTAGATGAAGAAGAAGAAAAAGAGGATGAGGAGGAAGAGTGGTGTGCGAGCCAAGAGAATGGAAATAAGAAGAAAGGAACACCGAGAAAGAAGAGAAATTCTAAGGTTGCTCTAAACAGTAGAGAAACTTCAAGCAAGGAAATGCCTGATGGAGACTCTTCAGTTGTT…	144	165	5.5	GCGAAAGUUUGUUCAGUCGACG	CGUUUU-GGACGUGUCAGCUGC	||o||| oo||o |||||||||	156	0	0.0014145	NA	NA	NA	NA	NA	0
sRsRV4186309		CGTCGACTGTGCAGGTTTTGCC	SLV.16921.2	GGAAAAAGGAAAAAAGAATAAAGCAAAGGGGAAATTCTGGGTAGCCTTCTTCATTGAATTGAAATTCCCAAATTGCAAAAAACCCTAACCAAAGCTGATCCAATGGAGGATGTTGAAGCAGTGGAGGAAGGACATCGTAGCAGGCGAAAGTTTGTTCAGTCGACGCTGTTTCCGAACAGTGCGAAGCAGATTCCAGTTAAAGGAGGAGCTGAAGAAGCTGAAGAAAAGAGAGTAGATGAAGAAGAAGAAAAAGAGGATGAGGAGGAAGAGTGGTGTGCGAGCCAAGAGAATGGAAATAAGAAGAAAGGAACACCGAGAAAGAAGAGAAATTCTAAGGTTGCTCTAAACAGTAGAGAAACTTCAAGCAAGGAAATGCCTGATGGAGACTCTTCAGTTGTT…	143	165	5.5	GGCGAAAGUUUGUUCAGUCGACG	CCGUUUU-GGACGUGUCAGCUGC	|||o||| oo||o |||||||||	156	0	0.0014145	NA	NA	NA	NA	NA	0
sRsRV6158398		TGCACGAGCACTGAATTCATC	SLV.14772.5	CCATTAGACCACACCCTTGTGTTCTTTGATTGTAGTTCCCTTTCATCCAAATGTTCTTGAGAACTTTGTAACATTCAATGACATAATTATATTGTTAAACATATCAGATATGAAGATGCATTCAACAGATTTGTGGATGAGATAAATGAGTTGGCTTCGTATCAGTGGTGGGAAGGATCAGTATATGGAATACTTTGTACTTTTGCATACCCACTTGCATGGTCATGGATGCAATGGCGTCGGAAGAAGAAAATGCAGCAACTGCGCGAATTTGTTCGTTCCGAATATGATCATGCTTGTTTGCGCTCTTGTCGTTCACGTGCACTCTATGAAGGGATCAAGGTAGCTGCAACTTCAGATCTGATGCTTGCGTATGTGGATTTTTTCCTTGGGGGAGAT…	1572	1591	5.5	GA-GAGAGUAGUGUUCGUGCA	CUACUUAAGUCACGAGCACGU	|| || |||| |||||||	1582	1	0.00164664	NA	NA	NA	NA	NA	1
sRsRV4186306		CGTCGACTGTGCAGGTTTTGC	SLV.16921.4	GGAAAAAGGAAAAAAGAATAAAGCAAAGGGGAAATTCTGGGTAGCCTTCTTCATTGAATTGAAATTCCCAAATTGCAAAAAACCCTAACCAAAGCTGATCCAATGGAGGATGTTGAAGCAGTGGAGGAAGGACATCGTAGCAGGCGAAAGTTTGTTCAGTCGACGCTGTTTCCGAACAGTGCGAAGCAGATTCCAGTTAAAGGAGGAGCTGAAGAAGCTGAAGAAAAGAGAGTAGATGAAGAAGAAGAAAAAGAGGATGAGGAGGAAGAGTGGTGTGCGAGCCAAGAGAATGGAAATAAGAAGAAAGGAACACCGAGAAAGAAGAGAAATTCTAAGGTTGCTCTAAACAGTAGAGAAACTTCAAGCAAGGAAATGCCTGATGGAGACTCTTCAGTTGTT…	144	165	5.5	GCGAAAGUUUGUUCAGUCGACG	CGUUUU-GGACGUGUCAGCUGC	||o||| oo||o |||||||||	156	0	0.00169716	NA	NA	NA	NA	NA	0
sRsRV4186309		CGTCGACTGTGCAGGTTTTGCC	SLV.16921.3	GGAAAAAGGAAAAAAGAATAAAGCAAAGGGGAAATTCTGGGTAGCCTTCTTCATTGAATTGAAATTCCCAAATTGCAAAAAACCCTAACCAAAGCTGATCCAATGGAGGATGTTGAAGCAGTGGAGGAAGGACATCGTAGCAGGCGAAAGTTTGTTCAGTCGACGCTGTTTCCGAACAGTGCGAAGCAGATTCCAGTTAAAGGAGGAGCTGAAGAAGCTGAAGAAAAGAGAGTAGATGAAGAAGAAGAAAAAGAGGATGAGGAGGAAGAGTGGTGTGCGAGCCAAGAGAATGGAAATAAGAAGAAAGGAACACCGAGAAAGAAGAGAAATTCTAAGGTTGCTCTAAACAGTAGAGAAACTTCAAGCAAGGAAATGCCTGATGGAGACTCTTCAGTTGTT…	143	165	5.5	GGCGAAAGUUUGUUCAGUCGACG	CCGUUUU-GGACGUGUCAGCUGC	|||o||| oo||o |||||||||	156	0	0.00169716	NA	NA	NA	NA	NA	0
sRsRV4186309		CGTCGACTGTGCAGGTTTTGCC	SLV.16921.4	GGAAAAAGGAAAAAAGAATAAAGCAAAGGGGAAATTCTGGGTAGCCTTCTTCATTGAATTGAAATTCCCAAATTGCAAAAAACCCTAACCAAAGCTGATCCAATGGAGGATGTTGAAGCAGTGGAGGAAGGACATCGTAGCAGGCGAAAGTTTGTTCAGTCGACGCTGTTTCCGAACAGTGCGAAGCAGATTCCAGTTAAAGGAGGAGCTGAAGAAGCTGAAGAAAAGAGAGTAGATGAAGAAGAAGAAAAAGAGGATGAGGAGGAAGAGTGGTGTGCGAGCCAAGAGAATGGAAATAAGAAGAAAGGAACACCGAGAAAGAAGAGAAATTCTAAGGTTGCTCTAAACAGTAGAGAAACTTCAAGCAAGGAAATGCCTGATGGAGACTCTTCAGTTGTT…	143	165	5.5	GGCGAAAGUUUGUUCAGUCGACG	CCGUUUU-GGACGUGUCAGCUGC	|||o||| oo||o |||||||||	156	0	0.00197974	NA	NA	NA	NA	NA	0
sRsRV6215830		TGGAGCTCAAAAAATGGAGAA	SLV.12966.1	ATTGATGTCTTATCAATCACTGACGGAACAGCTTTAGAGCTGTACCCCATTGAAAACTCTGTGAAGAACCAGGTCTGTACATTAACAAACAGTCTCTCCGTTCTTTCTATTGGTGCAGTATACTTTTCACCTACCGGCTGACGTAACAGTTTTAAAGTTGTACAGCTTTACAGTGATAGCAGTACTAACTAAAAATTTAATAGCAATATAACATATGCCCTGAAAGTTGTATTTCCCCGTTTTACGTTGGTATGACTCTCTTAGGAGTTCGTCTTCCTCGAGGAAACAAACAGCTGTAAGTTAGGGCTCGAAGTCTCAAGTATATAAGCGGCAAAAGGAGATCTTTAGCAAACGGCAAAAGCAACAAGGAGCATATCGAGCAGATTAAATTTGGCGTCA…	1251	1271	5.5	UUUUGUCUUUUUUGAGCUCAG	AAGAGGUAAAAAACUCGAGGU	|| | ||||||||||||	1262	1	0.00207276	NA	NA	NA	1	NA	NA
sRsRV1381989		ACACCGATTACAGTTCGTGCCT	Solyc00g144470.1.1	ATGCATCCGTCAAATTTATACGTACATCCTGGTCTAGTAGAGCATGATGTATTAAAAATTCAAGTTCATCATCGTTCCGAAGGAATTTTGAATGGTAGCATAAAAGAAGAGAGGTCTTGCTTATATACGCGTCGTGGTGATATTGAATTTTGGCAACATTTAAAATATCATCCATTACATTCTCGCATCCTTCAATATTTTGAAAATTGTAGATTTAAAGGAATTCTTGATGTTGGATGTGTGCCGTATGACACCAGATTAATTTCTGCTTTAATTGAAAGGTGGCGTCCGGAAATTCATACTTTTCACATGCGAACTGGCGAGGCTACCATAACTTTACAAGATATTGAAATTTTATTCGGAATGGTAGTAGATGGTAGTCCTATAATTTTAAATGGA…	863	884	0	AGGCACGAACUGUAAUCGGUGU	UCCGUGCUUGACAUUAGCCACA	||||||||||||||||||||||	875	1	0.00219492	NA	NA	NA	NA	NA	1
sRsRV6351190		TGTGTATACCCGATCTAAATAT	Solyc06g048760.1.1	ATGCAGGGAAAACAACATCCGAAAGAGGAAGAGTATCTAAATTTCACTAGATACATTTACAATCTACCAGAACAAAATGGAGAAATATATGGAGTTTTAGGGACAACTAGCTTGTTTCCTAGAATATCTATATTTCCAAATGGAGTACCGAGCTTTACAGCTCAATTGTTCGAGTTCGGATATTTGGATCGAGTATATACAGGTCCAGATCTGAAAGAAATATCTCAACTACCTACAAGATTGTTCAAAGCAATCAAAGATTTCAGCCAAGGTGATGGAGGAGTATATTGCAGATTCTACAGCATTTCAATGGAGTGCCAAGATTCGCAAGCATACTATCCAATACTCAACTACATTTCTGTTGAAAAAATAAAAGATTTTAATGTTAAGGCTACGGGA…	180	201	3.5	AUAUUUGGAUCGAGUAUAUACA	UAUAAAUCUAGCCCAUAUGUGU	||||||o||||| |||||o|||	192	0	0.00260546	NA	NA	NA	0	NA	NA
sRsRV5472713		TATGATCAGTTGGAAAGTGAT	SLV.15215.1	ATTTCTCTCTAGCATATGTCTCAGAGATCCAATATCCCACACTTTGCATCGATAGCTTTTTCCATTCACTCTCATCTCTTCGTTTCTAGTGAATTATCATCTAATTCCAATTGGTCATAATTTTTTACCTATCATCTCAAAAAAAAAAGATCTTCATCCATCCCTTTTGTATTATTTTTCATCAAAGATTTTTTTTGTTGTTTGGAGTAGATCTTGATTAATTATGGGTGTTAAAGGTTTTGTTGAAGGAGGCATTGCGTCTATTATTGCTGGATGTAGTACACATCCACTTGATCTCATCAAGGTACGTATGCAGCTTCAGGGCGAAGCGTCTGCGTCTGCATCTGTTCAGACGACGCAGACGCTTCGCCCTGCTCTTGCTTTTCCTCCTCCCAATAA…	96	119	5	AUCAUCUAAUUCCAAUUGGUCAUA	UAGU-GA--AAGGUUGACUAGUAU	|||| || ||||||o||o|||||	110	1	0.00261003	NA	NA	NA	NA	1	NA
sRsRV6820820		TTGCGCTGTCGCTTCGGCTAT	SLV.9433.2	TCCTTATCATGTAAATTTCGCCTGTTTGATTTGCTAGGGAACCTCGGATAGGAGAATGTCAAAGGGGATGAAGAGTTCTCTGGGTTCACCAAGCATTACACAGATATCTTTAACATTTCAAGAAGATTCCCTGGGCAATGTTCATTCTGGAGCACCTCCTCCATGGTTCAATGCGGTTGAAAAAAGTCAGCTAGATTTTGTATCAAATCCTGGAAGGAGTGACCCCTTCCCTCCCAATCAGAAGAAGAAGTCGAAACTAAACCCAAACCGGGTTGGTGCTGCTTGGGCAGAGAGAAGAAGAGTTGAACTGGAGTTGGAGAGTAAAGGGGAGCTCGTGACAAACACTTTCGATGTGAACTGGCTCCCAAATTTTGGCAGAGTTTGGCAATCAGGTACTAG…	489	510	5.5	AUGUCAGUAAGCGAAAGCGCAA	UAUCGGC-UUCGCUGUCGCGUU	|| | | |||||| |||||||	501	1	0.0027429	NA	NA	NA	NA	NA	1
sRsRV6182822		TGCGTTTATGGTTTGGAAGAC	SLV.29658.1	CTGAACCAAAAATAATTGAAGAAAGAAAAAGATGTGGAAAGACAAGTTAATGGTAGAAGCATATGCTTAGAAGATCCTCCATCCACCAACCTTTTTCTATAGTTAAATTACACCCTCCATACCAATCCTTCTCTCTCTCTTCTTCTTCTTCTTCTTTCCCCTTAATTTGTCTACTTTCTTTCAAAAATGGAGGATCACAATGATGATGAAGATGTTGATGATCACATATTATTATTATCATGAAGTGACAATTTCTTTTGGGCAACTACATATCCTTTGGCAAATTTAAGCACCATGCTTAAATAAGATTCAAGACTATTTATTTTGATTTAGAGATATATTTGTGTTTTTTGGTAAAAGGAATTTTCTTTTCTCCTTTTGTTGTAGTTTTCCAAATAT…	387	406	4.5	GUUUUCCAAA-UAUAAAUGCA	CAGAAGGUUUGGUAUUUGCGU	||o||||||| o|||||o|||	397	1	0.00276273	NA	NA	NA	1	NA	NA
sRsRV5700503		TCCACACATCATCCAGGGCAA	SLV.13189.2	ATAGCTAGCGTATAAATTTTCTCTCTGTATATAATTTTTTTTTCTTCTTCTTATGAAGCTCGATTTTGTGAAGTAAATAGAGTTTGAATAATCATTAATTGCTTCAAATGCTTGAATGGGGGATTCTGACTTCTGATAGAAAAGTAAAAGATTCTTTTCGGATTGAAAAAAGAAATCGAAAGGGGCAATAAAAAAGGAACAATCTTTTGCTGCTTTTGGATAAATTGCTCCTTTTTTTGATCTGGGTTCTTTTTCTTTTCGCTAATTGCTGTAGATTATTGGTGCTTTTGGGTTTAAGGTAAAAGTGTTGCCGAGAATGAGCCAATAGCATTTCACCTCATGGGCTGGTTGAACAAAATTTTTAGAGGTTCTAGCCATAAAATTTCGGAAGGCCAGTAT…	1052	1071	5	UUGCCCUUGAUGAUG-GUCGA	AACGGGACCUACUACACACCU	||||||| ||||||| || ||	1063	1	0.00282722	NA	NA	NA	NA	1	NA
sRsRV1106569		AATCTGTGTAAAAGGTTTTGCA	SLV.18704.1	ATTCTTCTTTTCTACTCCAGTTTGTATTATTTTGATGGGTTTGAAATTCTTTTTTCCGGGTATTCCCTATTTGTACATACATGCCTCAATCTATTTCAATGTGTTTGTACATATTGACTATCAAGTTAATATTGCAGGGCATCATCAGTTTTTAGCATTCTTTTGCTGCTCCTCCGTGATTCCTCCAATTTTAAGATTAGGATACAAGCAGCTGCAGCTTTGGCTGTTCCAGCAACCTTAAATGATTATGGCAGATCATTCTTTAGTGTCCTTCAAGGTGTGCAGCATGTTGTCGAGAGTCTCAGTTCTGATGAGATATCGTCACCATCAAATTTGAAATATCGATTGGCGCTTGAAAAGCAGCTGACCTCAACTATGCTGCATTTGCTTGGCCTCACT…	1260	1280	4.5	UGCAAGACAUUUUG-ACAGAUU	ACGUUUUGGAAAAUGUGUCUAA	||||| || |||| |||||||	1272	1	0.00304437	NA	NA	NA	NA	1	NA
sRsRV6321054		TGTCTGTGGGACCAGGAGCTCA	Solyc10g007150.2.1	CCCTCTCTTCTTCCTTCAACCTCCGTTCACTTTTCCTAAACCCTAGCTTTTCACCGGTGCACTTTCTCCTATTCTCTACTTCAATGGCGGATGCTGCTGACGACATAGACAAGCTCTACGAGTTCGGTGAAAGTCTCAACGACGCAAAGGACAAGTCTGAGAATAAGCAGGACTACGAAGGAATTATTGCGGCAGCGAATGGAAGTGTGAAGGCTAAACAACTTGCTGCGCAGCTTATCCCTAAGTTTGTTAAGTTTTTCCCTGAGTTAGCGGAGCAGGCACTTGATCAGCACTTAAATTTGATTGAAGATCAAGAGCTTGGGGTCCGTGTACAAGCAATCCGCGGACTTCCGCTTTTCTGCAAAGATACACCTGAGCAGTTGACTAAAATTGTTGACA…	620	641	4.5	GGAGCUCCUAGUUCCACAGGAG	ACUCGAGGACCAGGGUGUCUGU	|||||||| || ||||||	632	1	0.00345222	NA	NA	NA	1	NA	NA
sRsRV4649434		GAGTCTGTCAACATGTGTTGA	SLV.18704.1	ATTCTTCTTTTCTACTCCAGTTTGTATTATTTTGATGGGTTTGAAATTCTTTTTTCCGGGTATTCCCTATTTGTACATACATGCCTCAATCTATTTCAATGTGTTTGTACATATTGACTATCAAGTTAATATTGCAGGGCATCATCAGTTTTTAGCATTCTTTTGCTGCTCCTCCGTGATTCCTCCAATTTTAAGATTAGGATACAAGCAGCTGCAGCTTTGGCTGTTCCAGCAACCTTAAATGATTATGGCAGATCATTCTTTAGTGTCCTTCAAGGTGTGCAGCATGTTGTCGAGAGTCTCAGTTCTGATGAGATATCGTCACCATCAAATTTGAAATATCGATTGGCGCTTGAAAAGCAGCTGACCTCAACTATGCTGCATTTGCTTGGCCTCACT…	1261	1281	4.5	GCAAGACAUUUUGACAGAUUG	AGUUGUGUACAACUGUCUGAG	||| |||| |||||||| |	1272	1	0.00347852	NA	NA	NA	NA	1	NA
sRsRV4876029		GTAATAGCCGAAGCGACAGCG	SLV.3476.2	GGGCTAATTATGTTCAGAGACCGTAATAATTAATTCATTCAATACGAGAAGATCGATCTCCTTCTCCATAATTGAAGATCCCTAAGCTCTGTCAGTCAAAATTCTTCAAGTAGAAGGGAATGATGGGTGACATGAGCATGAGGCGATGGATATTCTTGATGCTACTCTGTTTATTGCACAAGGGACAAGCTATATGGTTGACTGTTCCCTCCATTGGAACCAAGTGTGTTTCTGAAGAACTTCACAACAACGTCGTCGTTTTGGCTGATTACTATGCCCTTCCCGATGATCATACCCATCCCAGCCCCACACTTTCCGTCAAGGTCACCTCACCATTTGGGAACACCCTTCATCACAAAGAGAACTTGACACATGGTCAGTTTGCCTTCACAACAACTG…	251	272	5	CGUCGUCGUUUUGGCUGAUUAC	GCGACAGCGAAGCCGA-UAAUG	||o ||||o||o|||| |||||	262	1	0.00347852	NA	NA	NA	NA	1	NA
sRsRV4649434		GAGTCTGTCAACATGTGTTGA	SLV.18704.2	CCTCCTCTTGAGCACGCTGCCACTTCAGTTTCACGTCTCTCTAAAGACCACCGCAACTCCGCCATAGCCAAGAGTGGAGTTGTACAGAATCTCCGTTTTCTCCTTTCTCTAATTCTCTCTTTAACTACCAGATCCAGGTAACAAACGAAGGGCACCTGCGAGGGTTGGGTTGCTCTTTTGATGTTTATTTAATAGTTGCTGGAATAAGTCAATTATAATTCTGACGTAAATTGGAGCAACTTCACCGGCCAGTTAGGGTGATTATCACTTAGGTGAAGAAGAAGTAGTGCTGAACGAATTTGAATTCTGGTCGGATTGTTTCGAACTTGGCTACAATGAGTTTGGGCTTGTTGGGGACTTTATAAGATATACTATGCCAATAATCCTGATTTTTGAAAA…	4186	4206	4.5	GCAAGACAUUUUGACAGAUUG	AGUUGUGUACAACUGUCUGAG	||| |||| |||||||| |	4197	1	0.00369552	NA	NA	NA	NA	1	NA
sRsRV2343617		AGTATAGTATAAGTGTGTCTCT	SLV.16613.2	AGAGTGCTTAGAGGTTGTTTAATGAAGAAGTATTGGAGGCAAAGATAATTGAATTTTATGGACTACTTAAGGTAATATACTTATACTATAGCTTGATGGATGGAATATTTTACGCAAATGTGTTGTTGGAAATGACAATTGATGCCTATGGACTACCTAAGTTGCCTCCACTTAGTGAAAATATGGCGGATACGGTAGCACATGCTCGAACGGCTACGCAGACTGCTCTTGAAACCACTGACACTACCCCGGTCAAGTCTATCCCGAGTAGTAGCACTGCCCCTACCTCCTCTCGCTCATCCCCGTTCCCCGCTTTGGTCCCGCTTGTTAGAGTCCAGAGACTAGAGGTTCAGATGGCCACACTTCTGCATCACATCCATCCTTGGATGCAAAGGTCTC…	71	93	5.5	GGUAAUAUACUUAUACUAUAGCU	UCUCUGUGUGAAUAUGAUAU-GA	| | | |||||||||||| ||	83	1	0.00383795	NA	NA	NA	NA	NA	1
sRsRV4649434		GAGTCTGTCAACATGTGTTGA	SLV.18704.3	AAAATACATATGGATGTTGAGTTGGCCAAAATATTGTTTCCAATCGACAATAGGGTTCATCATCGAGGTGTGTTTTACTACAAATGAGTGATAGTTGAGATATACTATGCCAATAATCCTGATTTTTGAAAAATGAGTTCTAGTTCTTGGCCTGTTTTATTTGACTCCTTGAGGAGCATAGTTGAAACTCTTGAGAAAGCTAATACTGCTGATGTTTCTGTGGCTAGAGCCATAAAAGAATGTTCTGAGACTTCAAGATGTCTTTTGGCTGCAACAGAGAGAACAGGTTTGTTAGCTGAACACATACAACTGCTAAATTTCCTGCTCAGAATTGTTTCCAGTCTTCAACCAGAGGCAAGTAATTTGTCAAATTCAAGAGGCAAGAAAAACATATCTGGT…	3919	3939	4.5	GCAAGACAUUUUGACAGAUUG	AGUUGUGUACAACUGUCUGAG	||| |||| |||||||| |	3930	1	0.00391248	NA	NA	NA	NA	1	NA
sRsRV4159418		CGGCACCCGATCTACAAGAAA	Solyc06g069710.2.1	ATGGAGAATTATTCAGGAGTTGTTAAGGATGATGATCAGATGGAGTTACCACCTGGATTTCGATTTCATCCAACTGATGAAGAATTGATCACTCATTATTTGTCTAACAAAGTTGTGGATACTAATTTCGTTGCTATTGCTATTGGTGATGTTGATTTGAACAAAGTTGAACCTTGGGACCTTCCATGGAAGGCGAAAATGGGGGAAAAAGAATGGTATTTTTTCTGTGTGAGAGACAAGAAGTATCCAACAGGGCTGAGAACAAACAGGGCAACTGCTGCAGGGTATTGGAAAGCTACTGGAAAAGACAGAGAGATTTTCAGGGGAAAATCATTGGTTGGTATGAAGAAAACTCTGGTTTTCTACAAAGGGAGAGCTCCAAAAGGTGAAAAGACAAAT…	949	969	4	UUUCUUGAAGAUCAGGUGCCA	AAAGAACAUCUAGCCCACGGC	||||||| ||||| ||||||	960	0	0.00410295	NA	NA	NA	NA	0	NA
sRsRV2343617		AGTATAGTATAAGTGTGTCTCT	SLV.16613.4	AGAGTGCTTAGAGGTTGTTTAATGAAGAAGTATTGGAGGCAAAGATAATTGAATTTTATGGACTACTTAAGGTAATATACTTATACTATAGCTTGATGGATGGAATATTTTACGCAAATGTGTTGTTGGAAATGACAATTGATGCCTATGGACTACCTAAGGTAAGTATGTAGTTACTATTTGTATCATCATTCTTAATATTATCTGTATTTACCACATCGTTATTTGAGGTTTTCTGGCAATTTTAGCTATTAGTATATTGATAAGTTGATACTTGATAATATAGCACACAAAGATAACACATTTTAAAAAGTTAAAAGAACATCATATGCATATATAGGAAGTAAAAAGAACACTCAGTCCTAACACAATGAAATACATTCTTAAACATAATTTGGG…	71	93	5.5	GGUAAUAUACUUAUACUAUAGCU	UCUCUGUGUGAAUAUGAUAU-GA	| | | |||||||||||| ||	83	0	0.00423751	NA	NA	NA	NA	NA	0
sRsRV4803180		GGAGGTAGGATGGGCAGTTGGT	Solyc03g079870.1.1	ATGTTGAATGTATTCTTTAGTTTTAACTTGCCCCTTTTATCTTTCGATCAACTTGCTTGTTCCTTTACATATGCTTTCCTCTATATACTAGAATTTCTTTGTATCTTATATTTTTACAAATACCAACTTCCTATTCTACCTTGTTTATATAACATGGCAAGTTGGAGATCACAATTAAGACTGCATCCTGGCTGA	122	143	3.5	ACCAACUUCCUAUUCUACCUUG	UGGUUGACGGGUAGGAUGGAGG	||||||| || || ||||||	134	1	0.0043708	NA	NA	NA	1	NA	NA
sRsRV1381987		ACACCGATTACAGTTCGTGCC	Solyc00g144470.1.1	ATGCATCCGTCAAATTTATACGTACATCCTGGTCTAGTAGAGCATGATGTATTAAAAATTCAAGTTCATCATCGTTCCGAAGGAATTTTGAATGGTAGCATAAAAGAAGAGAGGTCTTGCTTATATACGCGTCGTGGTGATATTGAATTTTGGCAACATTTAAAATATCATCCATTACATTCTCGCATCCTTCAATATTTTGAAAATTGTAGATTTAAAGGAATTCTTGATGTTGGATGTGTGCCGTATGACACCAGATTAATTTCTGCTTTAATTGAAAGGTGGCGTCCGGAAATTCATACTTTTCACATGCGAACTGGCGAGGCTACCATAACTTTACAAGATATTGAAATTTTATTCGGAATGGTAGTAGATGGTAGTCCTATAATTTTAAATGGA…	864	884	0	GGCACGAACUGUAAUCGGUGU	CCGUGCUUGACAUUAGCCACA	|||||||||||||||||||||	875	1	0.00438503	NA	NA	NA	NA	NA	1
sRsRV6820820		TTGCGCTGTCGCTTCGGCTAT	Solyc03g098330.2.1	AACATCATGAGCAACGATAAACAGTTCGAATTCTGCGTTGTTTGCAAGCTCAATCACAATCAAGGACGCCGTCATAACTTCATCCCTAACCACAAGAAGTCGCTCGCGGCGGTGCTCTCCCGTTTCCAGTCGAAGCTTTCCGATATCCGGTTCTTCCTCAAAAACCCTATCCCTCTGCGCCCTGAGCATGCTTCGCTTAATCGACTTTGGTGTATATTCTGCGATCGTGATATACTTGAACTCGACAGCTTCTACGCTAGTGACAATGCGATTAGGCATTTGTCTTGTGCCGATCATATGAAGAAAGTTAAAGGTTTTTTGTGGAAGTATGGTGGTGGAATGGACAAGGTTGATACTCTTCGGATTACAGAGACTGACTTCTCCAAGTGGGAGAAGAAG…	1211	1232	5.5	AUGUCAGUAAGCGAAAGCGCAA	UAUCGGC-UUCGCUGUCGCGUU	|| | | |||||| |||||||	1223	1	0.00438503	NA	NA	NA	NA	NA	1
sRsRV4459269		CTTGATCTGTAGTTCCTGCTA	SLV.1868.1	GAGAGAGAGAGGCATTTGTCACTCTAAAGTCCCAACAGTCCAAACAGAGCTGAGCTGCGGTGGTGTGGCGGAGGACGGTGGAGAAAAATTGTGATGGGCGTTTCACAGAGCAACAACAGAAGAAGAAATCATAGCTGGAATGCTTATTATTCCTACCCTTCTTCTTCTTCTTCTTCTTCTTCTTCTTACTCTTACTACTCCTCTGACCCTCCTTACCACCCCCACCCTCCACCCCCTTTCCCTTTTCCACCTCATCTCCTCCCACCCCCACCTTCTTATTCCTACCCCTCTACCTGCCACTGCACTAATCCTGTAGTGGGTAGGTCTGTTTTTACTCCATATCAGAACAATGATTGGTCTGCTTCTTACCTACCTCCTCCTCCTCATCATCAGGTAGTG…	590	609	5.5	UA-UACUCAUUACAGAUCAAG	AUCGUCCUUGAUGUCUAGUUC	|| | | |||||||||||	600	0	0.00447511	NA	NA	NA	NA	0	NA
sRsRV5700503		TCCACACATCATCCAGGGCAA	SLV.13189.1	ATAGCTAGCGTATAAATTTTCTCTCTGTATATAATTTTTTTTTCTTCTTCTTATGAAGCTCGATTTTGTGAAGTAAATAGAGTTTGAATAATCATTAATTGCTTCAAATGCTTGAATGGGGGATTCTGACTTCTGATAGAAAAGTAAAAGATTCTTTTCGGATTGAAAAAAGAAATCGAAAGGGGCAATAAAAAAGGAACAATCTTTTGCTGCTTTTGGATAAATTGCTCCTTTTTTTGATCTGGGTTCTTTTTCTTTTCGCTAATTGCTGTAGATTATTGGTGCTTTTGGGTTTAAGGTAAAAGTGTTGCCGAGAATGAGCCAATAGCATTTCACCTCATGGGCTGGTTGAACAAAATTTTTAGAGGTTCTAGCCATAAAATTTCGGAAGGCCAGTAT…	1041	1060	5	UUGCCCUUGAUGAUG-GUCGA	AACGGGACCUACUACACACCU	||||||| ||||||| || ||	1052	0	0.00447511	NA	NA	NA	NA	0	NA
sRsRV3751001		CACCGATTACAGTTCGTGCCT	SLV.6936.2	GAAATCAATTTTATAGGACCATAACCCTAATTAATCCAAATCTAAAACACAACATTTCGGATCTTGGATACACTCCATTTGACCCGAATCTGTTCGAACTCATTCAATCTGAGTTTTCATCCCTAAACCCTACCAAAATCCTCTTTGTTCATTCCCAAAAAACCAGCCGAAACTCTTTTCATTTTTGATCAATTAAGCAATCGGAATCTACCAAGAAGAATGCGTAATCAACAGCAATGGCTTCTCCTTCTTCTCCGGCACCATTCTCTAGCTCAGCCGCACATTTCCAGGCACCTCATCAATCAATCTCCGTTTCAGGTAAATCGATCTATTAGTTCTATCGCTTCTTCAACTATCCACTCACGTGCATCTCACATGCTCCCTTACCAATCACTCACT…	2495	2516	5.5	AGGAACCUGACUGUAAUUGGUC	UCCGU-GCUUGACAUUAGCCAC	||| | | |||||||| |||	2507	1	0.00477984	NA	NA	NA	NA	1	NA
sRsRV1381989		ACACCGATTACAGTTCGTGCCT	Solyc05g015180.1.1	ATGCGAACTGGTGAGGCTACCATAACTTTACAAGATATTGAAGTTTTATTTGGAATGGTAGTAGATGGTAGTCCTATAATTTTAAATGGAGCTGATTATTTAGGGATTATAGGTAGACAAGAAATGATATTTGAATTAACAGGATGGTTACCCGATACTAGTTGTTTTTCTGGTGTTAGTAGATTGTTAACATATAAATTGATTGATTATATTGAAGGTTTGGATTGTATTAATGATCACTCAACTGAGCATGAAGTGCAACAAAGATTTAGATTATATTTATTATGGTTATGTGGGGATCAATATTTCCGTGCATCAATGAAAAAATCAAATGAAATTTGGGCATGGAAAAGAATTATTCCCCTGCAACCATTGCCAAAGCCTCTAAGGACCAATCAA…	458	479	0	AGGCACGAACUGUAAUCGGUGU	UCCGUGCUUGACAUUAGCCACA	||||||||||||||||||||||	470	1	0.0049318	NA	NA	NA	NA	NA	1
sRsRV1782784		ACTTCCGGTAGAGATGTCCCTT	Solyc10g038080.1.1	ATGGGTAGTGTTGGATTGTTGAAGAATTCCGCCATGGTTTGTGCTCCATTAATGGCGACATCAGTGGATCAATTAATTGATGAAATGGTTGAGGCTAAATCACAAGGTGCAGATTGTGTTGAGATTAGGCTTGATGCTATCCACAATTTCCAACCTCACAAACATCTTCAACTTCTCTTCAAAAATAAGCCACTCCCTATTCTCATTCTTTACAGGCCAATATGGGAAAGAAATGACTTTGAAGCTGATGCCCACAAACAATTGGAAGCCCTTCGGTTGGCTAAAGAATTGGGAGCTGATTATGTTGAGTTGGACCTCAAGATAGCTAGTGAGTTTGCAAAAAATGAAAAGTCGAGTTGGAGTAGTGGTTGTAAACTAATTACATCATGCTTCGTGGAC…	1388	1409	5.5	GAAGGACUACUCUACUGGAAGA	UUCCCUGUAGAGAUGGCCUUCA	| |||| |||||| |||||	1400	1	0.00547827	NA	NA	NA	NA	NA	1
sRsRV5940311		TCTGTCATTCCTTCTATTTGA	SLV.15386.1	CCTAAAGATAAAACTCTGATAATCGTTGCTCAAAGCTCACTAGCAGAAAAGCTGCTGAAAAAATTCATGGATTCATTTGGGAAAAATTGAGCTGACGTTAATGAAGAATGTGTTTCTCAGCAGCTTTGGCGCTTCCATTACTTCCAAATCTCGAGAAAAGTTCAGCAAATTGTATCTCAAATTGTAGTCGAAAGGATGAAGATTCAAATAAGGGTCAATCGGTGAAACTGACATTACCAGCTTATAAATGGCGATTAGTTATTGCTTACGACGGTACCAGATTTTCAGGATGGCAGTATCAGCAGTCGACACCAACTGTACAGTGCATTTTGGAAGAAGCTCTGACTAAAAAAACGAAAATAAACCGTAAAGAACTTTGTGTAGTTGGTGCGAGCCGGA…	1186	1207	5.5	UCGAACAAAGAAGGAAUG-CAGA	AGUUUA--UCUUCCUUACUGUCU	||o|| |||||||||| ||||	1199	1	0.00551783	NA	NA	NA	1	NA	NA
sRsRV6962095		TTTAGCATCTGTTTGGAGGAA	SLV.17641.1	CTCCACTTCTGTAGACCTTCTCCATATCTTTCCTCTGTGATTTCAGCGGCCAACTTTCCTGCTACGACCATCACTGTCAGCTATTGCCCCTGGGAACCATCAAGAAAGAAGCTATTTTTAGCAGGGGGTTCTCACTTTATGGTTAAAATCAAATGCCAATGTGATTGAAACGTAATGTTTGAAGTGGGATGGGATCTAGCAACTTCACCTCCTTGAAATTTAATAATCCTTTTTTTTGTTCGTTAATCAAGCTGTGGCAGGTTAACTCTTATGGTTTCCGTGGACTAGTGATGCTGAATATATAATTTCAGGGCAATTCTTTCCTTAAGCAGTCCTGATGAGTAAAGTTGGTTTTGTTTCTGATATCAACAATGAACTTCATATCCATTCTGTGGAAAC…	2212	2232	5.5	UAGUUGUAAGCAGAUGCUAAG	AAGGAGGUUUGUCUACGAUUU	| | || ||||||||||	2223	0	0.00564602	NA	NA	NA	NA	NA	0
sRsRV6351187		TGTGTATACCCGATCTAAATA	Solyc06g048760.1.1	ATGCAGGGAAAACAACATCCGAAAGAGGAAGAGTATCTAAATTTCACTAGATACATTTACAATCTACCAGAACAAAATGGAGAAATATATGGAGTTTTAGGGACAACTAGCTTGTTTCCTAGAATATCTATATTTCCAAATGGAGTACCGAGCTTTACAGCTCAATTGTTCGAGTTCGGATATTTGGATCGAGTATATACAGGTCCAGATCTGAAAGAAATATCTCAACTACCTACAAGATTGTTCAAAGCAATCAAAGATTTCAGCCAAGGTGATGGAGGAGTATATTGCAGATTCTACAGCATTTCAATGGAGTGCCAAGATTCGCAAGCATACTATCCAATACTCAACTACATTTCTGTTGAAAAAATAAAAGATTTTAATGTTAAGGCTACGGGA…	181	201	3.5	UAUUUGGAUCGAGUAUAUACA	AUAAAUCUAGCCCAUAUGUGU	|||||o||||| |||||o|||	192	0	0.00585273	NA	NA	NA	0	NA	NA
sRsRV6192581		TGCTGTAGATGTGCTGGCTGTA	SLV.30912.1	ACAAAAATGGAATAAAAATGCAAACCCATATAATACAAAAAATAATTACCCTTAATGAAAATATAGATACAAAAAAGAAATTACAATCATTTTTAGGATTAGTAAACCAAGTAAGAGAATATATACCAAAATTAGCAGAACATTTAAAATCACTACATAAAAAACTTAAAAAGGACGTTGAATATTATTTTGACGATAAAGATAAAAAACATATAAAAAATATTAAAAAATTATGTAAAAAATTACCAAAACTATACTTTCCTAATGAAAGTAAAGCATTTACATATATAGTTGAAACAGATTCAAGTGATCACAGTTACGGAGGAGTACTAAAATATAAATATAACAAAGAAAAGATAGAACATCATTGCAGGTATTACTCAGGAACATATACTGAAG…	882	903	0.5	UGCAGCCAGCACAUCUACAGCA	AUGUCGGUCGUGUAGAUGUCGU	|o||||||||||||||||||||	894	0	0.00585273	NA	NA	NA	0	NA	NA
sRsRV6962095		TTTAGCATCTGTTTGGAGGAA	SLV.17641.2	CTCCACTTCTGTAGACCTTCTCCATATCTTTCCTCTGTGATTTCAGCGGCCAACTTTCCTGCTACGACCATCACTGTCAGCTATTGCCCCTGGGAACCATCAAGAAAGAAGCTATTTTTAGCAGGGGGTTCTCACTTTATGGTTAAAATCAAATGCCAATGTGATTGAAACGTAATGTTTGAAGTGGGATGGGATCTAGCAACTTCACCTCCTTGAAATTTAATAATCCTTTTTTTTGTTCGTTAATCAAGCTGTGGCAGGTTAACTCTTATGGTTTCCGTGGACTAGTGATGCTGAATATATAATTTCAGGGCAATTCTTTCCTTAAGCAGTCCTGATGAGTAAAGTTGGTTTTGTTTCTGATATCAACAATGAACTTCATATCCATTCTGTGGAAAC…	2274	2294	5.5	UAGUUGUAAGCAGAUGCUAAG	AAGGAGGUUUGUCUACGAUUU	| | || ||||||||||	2285	0	0.00592748	NA	NA	NA	NA	NA	0
sRsRV1381989		ACACCGATTACAGTTCGTGCCT	Solyc07g014710.1.1	ATGATTGAGTATATCGAAGGTTTGGATGGTATTAATGATAACTCAACTGAGCATGAAGTTCAACAAAGATTTAGATTATATTTATTATGGTTATGTGGTGGATCAATATTTCCGGATAAATCTAATAATAAGATTAATTTGGACATTTTAATTGATATGAGAAATTTAGATTTAATGTCAACTCAAGCATGGGGATCAGCCGCATTATCATATTTGTATAATTGTTTATGCCGTGCGTCAATGAAAAAATCAAATGAAGTTTGTGGATTTCTCTCTTTAGTATTTGGGCATGGGAAAGAATCCCTGCAACCATTGCCAAAGCCTCTAAGAACCAATCAACTTGAGGCAATTGCGCTTGCACGTAAATGGATGCAACGTAGAAATCATCAAAATGAGGCA…	395	416	0	AGGCACGAACUGUAAUCGGUGU	UCCGUGCUUGACAUUAGCCACA	||||||||||||||||||||||	407	1	0.00602445	NA	NA	NA	NA	NA	1
sRsRV5735309		TCCGCTGTAGCACTGGCAATT	Solyc02g071750.2.1	TTTAAGCTGAGTCAAACAGGCTTTAAATCCTTAAGAAATTATAAGAAAAAGCACTTTTACTGAGAGGGTGCTTATTTGGATGGTAAGTATATTTTTTTCACTTATTTTTTATTTTTTTTTAATTTGAAGGTTGCGAGTTTAAATCATCAAGAAAAAAAAATTTATTTTTATTGAGAGGTAAATATTTTCGAATTTAAATCATCCAGAAAATAAATAAGCATACATTTCTATTGTAAGGTCGCTTACTTCCTTTCTAACCTTCATATACTATGAAATTTGCGAGTTTGAAAAATTAAGAAAGCAAAAAAAAAGAGCACGGGTGCTTTGAATAATAAGCACTCTAAGAAAGTAAAAAAGAATACATTTTTATTGAAAGGTTGCTTACGTTCTTTTAACTTG…	1274	1294	5	AGCUUAUAGUGCUACAGUGGA	UUAACGGUCACGAUGUCGCCU	| | |||||||||| |||	1285	0	0.00650092	NA	NA	NA	0	NA	NA
sRsRV5941268		TCTGTCGTCATTTCAGTGAGA	SLV.23778.2	TATACCCCTCCCCACCCCACTTCCACACTCTCAACACTGATTACATTATATTAAAAAAAAAAAAACACTGATTACATTACCAGAAAAATACACTCTTCACAAGAACGCGATTGTATTTTTATTTGTAGATAAGAGTTTGTAGTACAGAACAAAGATAACCCACTAACCCCACCCCCATCCCAAAAAGGGACCAAAAAACAAACCAAAATATAATTAGACAAAAAATAAGAGTAAAGTTGAAAGCTGTATAGGGGTCTTCAAAGTTGCTTGTTAGGTATGGTGATCAAATTGTTGCAATAAAAGTTCTTAATGGTGGTAACACCTCAGAAGAAAGATCTGCACTTGAAGGCCGTTTTGTTCGGGAAGTTGTTATGATGTCAAGAGTAAAACATGAGAATC…	674	694	5.5	CCUUACAGAGAUGAUGACAGC	AGAGUGACUUUACUGCUGUCU	||o|| ||o||||o|||||	685	1	0.0065123	NA	NA	NA	NA	1	NA
sRsRV3703635		CAAGTGTGCTTGAGTTTTTCA	SLV.1474.1	GTTCGTTGTAGATTTTGATAATCAAAATCGTTTTAGATATGAAAAAAAAGAGAGATAAAGAATGCATCAACCTTGTAAATCTTGTGTTTGATCTTGAATTTGCTTCTCCTAAAGCGATGAAAACAAAGTATGTGTTGATGGTGATTTAAGTGGTGGTTCACATCGGAACTGGTTGTTGAGTTGACATATGTGTTTTTTCTCACATAGTGGAACAACAGATATTTGTGATGGATTTTTAGTAGAGTGACTTTGAGAAGTGTGTGATTCGTAAATGAGAGGGAGCTTAGTGATGGAAGAACTATGGAGGCAGAGACCTGGTAGTAAAGAAGTCAAGTTCACTTGGTGGATCAAACAAGTCATCACTGCTGGTGTAGTTGTTGGAAGAAGAATAAAGAAAAA…	322	342	5.5	UAAAGAAGUCAAGUUCACUUG	ACUUUUUGAGUUCGUGUGAAC	| || || ||||| ||||||	333	0	0.00670514	NA	NA	NA	NA	0	NA
sRsRV5941268		TCTGTCGTCATTTCAGTGAGA	SLV.23778.3	GAGGATATCAAACTCATATTTAGTTGATATTTTCCCTTGATGTGTGGTTCAATTCATGCTGCTAACTTGGAGTATATTCTTAAGTTGGCATCACCAGCTGTTTACCTTCCCTATTGAATTCATTAATGTGCATTCTTTTTTAATCTTCTCATGTCTAAGAAAGAGCACATGTGAAATGTCATTCATGCAGACAATTTGCTGCTCACGGCCAATCAGAAGTCTGTGAAGCTTGCTGATTTTGGGTTAGCAAGGGAAGAGACCCTTACAGAGATGATGACAGCAGAAACTGGGACATACCGGTGGATGGCACCTGAGTTGTACAGCACTGTTACATTGCGTCTGGGGGAGAAGAAGCATTATAATAACAAGGTCGATGTTTATAGTTTTGGTATTGTCTTG…	261	281	5.5	CCUUACAGAGAUGAUGACAGC	AGAGUGACUUUACUGCUGUCU	||o|| ||o||||o|||||	272	1	0.00672864	NA	NA	NA	NA	1	NA
sRsRV1133995		AATGAGATCCAAAATGAGACT	SLV.17705.1	GAAAAGAGGGAGAAAGAAAAAGAGAAGAAAAAAAAGAAAGGGATGGTTTTTGGAGAGAATTTTTTTTTTACATCTTGTGATAGAAAAGAAAAGAATTATTGAAAGAGTTTATTCATAGGAAGATTTTACAATAGTTTAAGCACACCTATATATCTATTGAAGTTGAATTAAAAACAGAAGGATTGTGAGGTTTTTGATTATCATTTGAATTCGAAGTTGTGTAGTGGAAGGTCATCCCTTTGCTCGTTTCGTCTCTAACTCGCTGCCCCGAAGAAGGTGAAATCCCTTTTTTTTTTCTTTTTAGATGTTGTCATTCCACCTTGCTAACTATTTTTTTTTGTTTTGTTTTCTTGTGTGACATCGATTCGAGTCCATTTTGGATTCCATTCTTGCATTCCT…	369	388	4	AGUC-CAUUUUGGAUUCCAUU	UCAGAGUAAAACCUAGAGUAA	|||| ||||||||||o ||||	379	0	0.00682485	NA	NA	NA	0	NA	NA
sRsRV5481918		TATGGACAAGAACTACTAGATC	SLV.5059.1	GAAAATACAAGGAAAAACTGGAAACAGTAACTCAAATTTGCAATATATTCTGGAGATCAGATTAGTTATCGTTCATGTGGCTTTTACAATCCAGAATATGTTACAAATTTGAGATGAAGTGACAAAAGTTCTTGAACTATATTTAAGCTCCATCTTTTAACTCAACGTGCTATTACCGGACTAACAATCTGGACAATCTCCTCAGCTTCACCTGAAGTCCAAGACGGTCCATACATTTCAAAAGATGATTGAGCAAGAAAACAGAGGTTGAAGACGATATCTGTCATCTTAGGCCTCTCTGCTGATTGCTCCGATGTGCACGCTGTCGCCAAGGCAGCCAAGTTTAGAGCATCATCAACAGGGTAAAAGCTCAACTTTGGATCCATCCACCTTCTAAAC…	2146	2167	4	UAUCUAGGAGGUCUUGUCUGUA	CUAGAUCAUCAAGAACAGGUAU	|||||| || ||||||| ||	2158	0	0.00705253	NA	NA	NA	NA	NA	0
sRsRV5645451		TCAGTAAGTTTTGAAGCATGT	SLV.16111.1	TAAGTATTTAGGTCAAAGAGAACCAACAAGAATTCCGCATGCAGTGTTACACAAATATTGACGTTATGAATGTTCTATCTTCAAAGCTTACTGAGTCACATACAGACATATCTATGGAAATACATGTTTTTCTCAACTATGTAGCATTCGTAGGTGTCACGTCCAGGCACAACTAATTAAGTGCGTGTTTTTGAAAGAAATTGAAGGTAGCTCAAAAGATGCAATCCTGATACATGTCAACGGCACTACTCTGCTATTCACCATTCGCAACTTTGCTTTAATAACTGGGTTAAAATGTTCAGATAATGAGAATGATTTTGTCTTTAATACTGAAGAACCAAATATGATTATTTATCAGTATTTTGAAGTTGGAAAACCCGTCACCAAAGTCAATTGATT…	75	94	3.5	CUAU-CUUCAAAGCUUACUGA	UGUACGAAGUUUUGAAUGACU	|| ||||||| ||||||||	85	0	0.00744738	NA	NA	NA	NA	0	NA
sRsRV6268588		TGGTTAGGTCATACATGCTGCA	Solyc12g005240.1.1	ATGGCTTCTAATCTTGTAAAATTTCATTCTTCATTCCAGTTCAAGCTGAACACAACAAGTTCCTTAAGTTTTTTAGGATCAAAACAACAACTTAACAATCTTTATCACTCTATTTTCTTCACAAAACCCAAGTCAGATTTTTCACCTCTTCAATGTTCACTATCTTCTCCTACTCCACCTATAACTAAAGAAGATGCCGTTTCTCAAGCAAAATTCTCTCTGTCAACTACTTTAGAGAAACCCCTTAACAATCCCAAACTCATAGGGAAAATCAAGAAACTCAAACAACCAAGATTTCGTGTCGAAATTCCAGTTGTTGATGACTCCCCATCTGCATTAGCCCAACTTGCTTTTGACATTTTTGGAGAAATGCCCATCAAAAGAAAAGCCCCAAACATC…	405	425	5.5	UCUA-CUUUUAUGGCCUAACCA	ACGUCGUACAUACUGGAUUGGU	| | | | |||| ||||||||	416	0	0.00744738	NA	NA	NA	NA	0	NA
sRsRV1688381		ACTATCTCTGAAGAATACAAT	SLV.25814.2	CAATAATCTCAATTTTCCTCCTCCTTCACTATTTCACTCTATCATCCATCCATGGATTCCACTTTACATACCTAGAATCCATAAACCCTAAATAATTACTCAAGAAAATTCACACCAATTTTGTGATACAAAAAACCCATTTTGGGTGTATTTTTGTTAAAGATATATTATGTATAGATCGGGAGCTGTAATGGCATGGAACGTATTCAGATTCTGTACTGCTTTGCGAGGGCTTGGTTCGATCATGATCCTTTTGGTTTTGGGTGTTGTTGGAGTTACCTATTACGCCGTCGTTTTAACAAACTATGGTCCTTCCCTTGCCAGTAGTGTTGGTTTCCTTGATGTCCTCATTGCTCTTTCAGTACTTGTATTATTCCATTGTCTGTTGGTGATGCTTCT…	752	772	5	AUUGCAUUCUUCAGUGAUGGA	UAACAUAAGAAGUCUCUAUCA	|||| ||||||||| |||o|	763	0	0.0074724	NA	NA	NA	0	NA	NA
sRsRV1381987		ACACCGATTACAGTTCGTGCC	Solyc05g015180.1.1	ATGCGAACTGGTGAGGCTACCATAACTTTACAAGATATTGAAGTTTTATTTGGAATGGTAGTAGATGGTAGTCCTATAATTTTAAATGGAGCTGATTATTTAGGGATTATAGGTAGACAAGAAATGATATTTGAATTAACAGGATGGTTACCCGATACTAGTTGTTTTTCTGGTGTTAGTAGATTGTTAACATATAAATTGATTGATTATATTGAAGGTTTGGATTGTATTAATGATCACTCAACTGAGCATGAAGTGCAACAAAGATTTAGATTATATTTATTATGGTTATGTGGGGATCAATATTTCCGTGCATCAATGAAAAAATCAAATGAAATTTGGGCATGGAAAAGAATTATTCCCCTGCAACCATTGCCAAAGCCTCTAAGGACCAATCAA…	459	479	0	GGCACGAACUGUAAUCGGUGU	CCGUGCUUGACAUUAGCCACA	|||||||||||||||||||||	470	1	0.00766117	NA	NA	NA	NA	NA	1
sRsRV5346751		TAGCTTGACGTATAGAACAAA	Solyc02g081640.2.1	ATGATATTTTTGCTGGAGGTGCTTCAAAGACTGGCTGGTGGCAAGTTTCAACCCAAGGCCAAGCCCCGCCCGGTGAAGAAAGGTCCAGCTGTTGCATCCTCTTCTTTGACGTCAAAACCCACTGGTGATACTGTGGCAACTGATTACTCTGAAGGTTTTAAGAGTGCAAAGAATTCTCAAAATTGCGATGAACAAAGCCCCGTGTTGGCAGAACCTTCCTTGGGGCGTCCTCTTGCTGCAGAAACTTTGGTTCCATCCGTTGGTTCAAGTCTAGATGCAAGTATGGTAATAACTGATAACAATGAAGATTGGAAATCTTGCTTTGAGAAATCTGAGGGAGAGAATGCAGACATATATATAGGTTTGGATTCATTTGATGATTTACTTCCTCACTCAAGT…	2295	2315	5	UUUGUUCUGAUACGUC-AGUUU	AAACAAGA-UAUGCAGUUCGAU	|||||||| ||||||| ||o|	2307	0	0.00817632	NA	NA	NA	NA	NA	0
sRsRV1381989		ACACCGATTACAGTTCGTGCCT	Solyc12g042820.1.1	ATGTCAACTCAAGCATGGGGACCAGTCACATTATCATATTTATATAATTGTTTATGTCGTGCATCAATGAAAAAATCAAATGAAGTTTGTGGATTTCTCTCTTTAGTGCAGATTTGGGCATGGGAAAGAATTATTCCCCTGCAACCATTGTCAAAGCCTCTAAGGACCAATCAACTTGAGGCTTCAACTGCGCTTGCACGTAAATGGACGCGACGTAGAAATCATCAAAATGAGGCACGAACTGTAATCGGTGTGATTAGGGATGTACTAGATAATCTAACTGATGAACAGTTTATTTGGCAACCTTATTCGGAAGATGTTATTAATGGATTGCCTGAGTGGTGTCGGTCGAGACAACGTGTCTGGATGGCACAGGTGCCACTGATTTATGGAATTTAT…	233	254	0	AGGCACGAACUGUAAUCGGUGU	UCCGUGCUUGACAUUAGCCACA	||||||||||||||||||||||	245	1	0.00820615	NA	NA	NA	NA	NA	1
sRsRV6351946		TGTGTATGATTACGTAAGTGCT	Solyc07g062660.2.1	AGATCCTTCAACTTTTCGTAATTTTTGTTTTTGTCTCTCTCTTCGGAAAAACCCTAGTTCCCTACTTCTTCCATTTTCCCTGAAAATATCGATTTCGATCCAGCTAAGGTTTTCCAGTTTTTCCTTTCAAATTCATGGGGTTTTAGGAGGAAAGTTTCGATTTTTTCTGTTTTTTTACAATCCCAGTTGTTGTGTTTTGTGCTTCGTGTTTCGTTTGTTTTAGGGTTAGGGTTTAGTTTTTTCATCCCTTTTGGTGGTTGTTGGGTTGTGATTACATGTATGGATTCAGATGCAAACGATTTGAATTCAAGAAATAGGTTGCGTTGGGGCGATAATCACAAAGTTTATACCCGGAAGCGCCGTAGAACCCTAGAGAATACTAGTACTGACGTTGCTCCG…	1114	1133	5	AGCUCUUAC--AGUCAUACACA	UCGUGAAUGCAUUAGUAUGUGU	||| ||||| |o|||||||||	1124	0	0.00844294	NA	NA	NA	0	NA	NA
sRsRV3278657		ATGTGTGGAATGATAACTATA	Solyc01g058520.2.1	AAACACAACTTTCTCATTGTGTTACTGTAGAAATTTAATGGCTTCCTTCTACTTAGCTTCTTTGTGCATTATGCTACTGATCAAGTTTTCAGTAACATTTGCAAGTGGAAATGTTGTTTCAAATAAGTTGGAGAAAACATGCATTGATGGTGTAACTATCGCGTTAAGTTTTGGTTTGTACCTAAACAGCTGCCCAGAAGCTGAAGCTATAATCTTTTCATGGGTGGAAAGTGCAGTGTCCCAGGACCCCAGAATGGCTGCTTCTTTGCTTCGTCTTCATTTCCATGACTGTTTCGTTAATGGATGTGACGCATCAGTACTCCTGGACGATACCTCTAATTTCAGCGGAGAGAAAACAGCTGGACCAAACTTGAACTCATTAAGGGGTTTTGAAGTGAT…	1104	1124	5	UAUUGAUAUCAUUCUAUAUAU	AUAUCAAUAGUAAGGUGUGUA	||| | |||||||| | | ||	1115	1	0.0084577	NA	NA	NA	NA	1	NA
sRsRV4499525		CTTTTCTGCTCAGGAGGTCAG	SLV.26138.1	CAATGAGCTCTAGATTGGTATTCGCTTTGACGAACTTCTTTTCCAGTCTTGCTTACTCTTAATCAACCTTCCTTTTATCCTTTTCTTTCTTTGCTGAATTGAAGGAGGCTCAATAATAACAGTTTGAATGAAGGTATTCCCATGTCTCTAACCACCATTGTTGCACTTCAAGTACTTGATCTCTCAAACAACCATTTGACAGGACTAGTTCCAGTCAACGGTTCCTTTTCACTTTTTACTCCTATAAGTTTTGCTAATAATCAGTTGGAAGTTCCTCCAGTTTCTCCACCTCCTCCTCTTCCTCCTACACCCTCATCGTCATCTTCAGTGGGCAACAGCGCAACTGGAGCTATCGCTGGAGGAGTTGCTGCAGGCGCTGCTCTTCTATTTGCAGCTCCT…	1550	1569	5.5	CUGAUCUCUUGAG-GGAAAAU	GACUGGAGGACUCGUCUUUUC	|||| ||| |||| |||||	1561	1	0.00849393	NA	NA	NA	1	NA	NA
sRsRV6158398		TGCACGAGCACTGAATTCATC	Solyc05g026080.2.1	ATGGGTTCACTGGAGCATTCATTGATAAGGTTGTCTGTCTATGGTTCAATACAAGCCGATGGAGAAAGCTTTGGCAAGTATAGTACAGAAGACTATAGAAAGGTTCTTTCAGACATAGGTCCTGGTGGTGGTTCTGGTGGAACAATTCTTCTTTTTGTTCAGTCTTTGGTCCTTGGTGATTCTTCTACTATATCAACTATGGGAGGGCATGGTAGTCCTAATGGTGGTGGCGGTGGTGGTGGAAGGATTCACTTTCATTGGTCGGACATTTCTGTTGGAGATGAATACCTGCCTATAACAAGTGTACAAGGCACTATAAATGTCGGGGGAGGAATTGGTAGAGCTCTAGGACAAGATGGAGAAAACGGAACTCTTAGCGGCAAACCTTGCCCAAAAGGG…	2394	2413	5.5	GA-GAGAGUAGUGUUCGUGCA	CUACUUAAGUCACGAGCACGU	|| || |||| |||||||	2404	1	0.00902305	NA	NA	NA	NA	NA	1
sRsRV1381987		ACACCGATTACAGTTCGTGCC	Solyc07g014710.1.1	ATGATTGAGTATATCGAAGGTTTGGATGGTATTAATGATAACTCAACTGAGCATGAAGTTCAACAAAGATTTAGATTATATTTATTATGGTTATGTGGTGGATCAATATTTCCGGATAAATCTAATAATAAGATTAATTTGGACATTTTAATTGATATGAGAAATTTAGATTTAATGTCAACTCAAGCATGGGGATCAGCCGCATTATCATATTTGTATAATTGTTTATGCCGTGCGTCAATGAAAAAATCAAATGAAGTTTGTGGATTTCTCTCTTTAGTATTTGGGCATGGGAAAGAATCCCTGCAACCATTGCCAAAGCCTCTAAGAACCAATCAACTTGAGGCAATTGCGCTTGCACGTAAATGGATGCAACGTAGAAATCATCAAAATGAGGCA…	396	416	0	GGCACGAACUGUAAUCGGUGU	CCGUGCUUGACAUUAGCCACA	|||||||||||||||||||||	407	1	0.0092952	NA	NA	NA	NA	NA	1
sRsRV4169077		CGGTATTATCATTTCTCGTGTT	Solyc02g031940.1.1	ATGGAGCGGAGACATGGTAGCCCTCCAATTTATGACAGTGTTAATAACGTCTTTGAACAAGGAAGAACCAAGGTATGGCCAAAAGGATCTCTTGAAGAAACAATACAAAATTCTAAAAAGACGTGGGAAATGGAGATTAAATACAAGACTGTGATCAACGTGTATACTGGCCCTCCCGTTGTGACATACAAATTTAGGCATTGGGGTTTCTTTGAAGGACCATTGAAAGGACATGCACCTACTGGTGAGATGATACAGTTCTACGGCATTGGCATTATGAAGGTAGATAAATATCTAAGAATGGAGGAATTAGAGTTATACTATGATCCAACAGAACTTTTTGTTGGACTACTCAAGGGACCAAAAATATCTGAATCTAACATTGAGCAAGGCCAGGAT…	389	409	5.5	AAGGCCAG-GAUGAUAAUACCA	UUGUGCUCUUUACUAUUAUGGC	|| | || |||||||||||	400	1	0.00956728	NA	NA	NA	NA	NA	1
sRsRV1782782		ACTTCCGGTAGAGATGTCCCT	Solyc10g038080.1.1	ATGGGTAGTGTTGGATTGTTGAAGAATTCCGCCATGGTTTGTGCTCCATTAATGGCGACATCAGTGGATCAATTAATTGATGAAATGGTTGAGGCTAAATCACAAGGTGCAGATTGTGTTGAGATTAGGCTTGATGCTATCCACAATTTCCAACCTCACAAACATCTTCAACTTCTCTTCAAAAATAAGCCACTCCCTATTCTCATTCTTTACAGGCCAATATGGGAAAGAAATGACTTTGAAGCTGATGCCCACAAACAATTGGAAGCCCTTCGGTTGGCTAAAGAATTGGGAGCTGATTATGTTGAGTTGGACCTCAAGATAGCTAGTGAGTTTGCAAAAAATGAAAAGTCGAGTTGGAGTAGTGGTTGTAAACTAATTACATCATGCTTCGTGGAC…	1389	1409	5	AAGGACUACUCUACUGGAAGA	UCCCUGUAGAGAUGGCCUUCA	| |||| |||||| |||||	1400	1	0.00983928	NA	NA	NA	NA	NA	1
sRsRV0897374		AAGTCTTGCTTATATACGTGT	SLV.29699.1	CTGGACTGCTGTTTTCGGATTCTTGTTTTAGGTCAACAATGCACACAGTTATTCTTGTATGGACCTTTACATCTTTGCGACCCCATATCGCGTGACATGGGATTACTACGCTTTATCTCGTGAACATACTGTTCAAATCAAAGAATGGGAGTCTCAAGCTGAGTTAGAATATGTGAAGCGCAAAGGAGTCTCAATTTTCCTTATGCAAGCAGGAACGTTAGGAACCCTTAGAGCACTATGGGATGTTTTCCCTTTGTTCACAAACACTGGATGGGGTGAAAACTCAAATATCAGATTTCTGAAGAAACACATGGGTGCTTCTTTTGACCAACGTCCTCAACCGTGGGTTAGCAACCTTACCGTTGAAGACATACATTCTGGTGATTTTCTTGCAATATC…	2575	2594	5	ACAUGUAUGUCAGC-AGACUU	UGUGCAUAUAUUCGUUCUGAA	|||o||||o| ||| ||||||	2586	1	0.0103831	NA	NA	NA	NA	NA	1
sRsRV0897374		AAGTCTTGCTTATATACGTGT	SLV.29699.2	ATGTTTGTCAACTTACAAGCCAAAAAACAAATAAAACTCTTTGGAATCAACAAAAGAAATTTCAGTAACCAAATTGATTCCTCAACTTTATATTATAATGATGATAACTTGTTTCCTTGGCAACCCATTTTCTTATTATTAACCATATATGTGACACCTCTAGCCCTCCAAAAAAAAAAAGAACTCAACAAGGTAGCCATGGCAGTTTTCTTGAAGACCCATTTTTTATTCTTTGTATTGATGTTTTCTTGTTTGTTGTTAAGTGGGTCAAAGTCAGTTTTTCATATAAAGGATGTTTTGCCAATGTTACCTGTACAAGTGTCATGGCCCATTGTCAATTCTCTCTACAGTGCTGTTGACCTATTGCCCTCTTTTGTTGGAGCTGTTTCAATCGCTAAT…	1908	1927	5	ACAUGUAUGUCAGC-AGACUU	UGUGCAUAUAUUCGUUCUGAA	|||o||||o| ||| ||||||	1919	1	0.0106548	NA	NA	NA	NA	NA	1
sRsRV7125758		TTTGTGTGCTCAGTTTCTTCA	SLV.20344.2	CGTAAATTCAGAACGTTAAATTAACGAGAACATGTCATCATTGTTACACGTGATCTAGATTTATAGTGATTATCTTAACAGCATCAGAAATGATAGTGTTTGTGATGCTTTGCAGATTGCAATAACAGGAAAAGGCTTTTTTAAGTCTTCTGAGATTGCAACTGATCTCATTATCAGTAACATCCTTCGGATTGGAAAGGTGAACGTCATTGGTGATGTTATTCTCTTTCTTGGGAAGCTGTGTGTCAGTCTTGCAAGTGCACTTTTTGCTTTTCTCATGTTGGATACTCACAAGTACAACATTGGACATAACAAGATCTCGTCACCAATTTTCCCGGTTCTGGTGTGCTGGTTTCTTGGATACGTCGTGGCAACTCTCTTCTTTGCAGTTGTGGAGAT…	496	515	5	UGAACAAACUGAG-AUGCAAA	ACUUCUUUGACUCGUGUGUUU	|||| |||||||| | ||||	507	1	0.0106548	NA	NA	NA	NA	NA	1
sRsRV0897374		AAGTCTTGCTTATATACGTGT	SLV.29699.3	ATGTTTGTCAACTTACAAGCCAAAAAACAAATAAAACTCTTTGGAATCAACAAAAGAAATTTCAGTAACCAAATTGATTCCTCAACTTTATATTATAATGATGATAACTTGTTTCCTTGGCAACCCATTTTCTTATTATTAACCATATATGTGACACCTCTAGCCCTCCAAAAAAAAAAAGAACTCAACAAGGTAGCCATGGCAGTTTTCTTGAAGACCCATTTTTTATTCTTTGTATTGATGTTTTCTTGTTTGTTGTTAAGTGGGTCAAAGTCAGTTTTTCATATAAAGGATGTTTTGCCAATGTTACCTGTACAAGTGTCATGGCCCATTGTCAATTCTCTCTACAGTGCTGTTGACCTATTGCCCTCTTTTGTTGGAGCTGTTTCAATCGCTAAT…	2227	2246	5	ACAUGUAUGUCAGC-AGACUU	UGUGCAUAUAUUCGUUCUGAA	|||o||||o| ||| ||||||	2238	1	0.0109265	NA	NA	NA	NA	NA	1
sRsRV4649434		GAGTCTGTCAACATGTGTTGA	SLV.29277.1	CTTCAATTGTAAATTAGTCCCTCTACTTCATCTGAATTACGCTTCTGCCATTCTGGTTATGTTCACTGCCGGTCACCGGAAAACTGACAGGTATTCATCCGCTACCGTCGCACAGGTAAACATTAAAGCGTAAATGCCTTCTCCGAGAAATCACCGGAGAGGAGGTAGTGAGGAGAAGAATCGGAAGGGGAAGTTATCGGAGAAATCAATGTCGTTTCACGTACAGAGTTCGGAGGGTAGTACGTCGGAGTTGCTGCGAAGGCCGAGAACAGTACCGGATTTGCTCTCCGCCGGTAGAATTTCAGCCGGAACCGGTAAATCGCCGGAAATGGACAAATTGAAGCTAACGAAGCTGCTGTTGAATGTTACGATTCAGAGAAGTATAGGTCCTGTACATGT…	1021	1040	5.5	UCAGCACAUGUAG-CAGACUA	AGUUGUGUACAACUGUCUGAG	||| ||||||| | ||||||	1032	0	0.0119935	NA	NA	NA	0	NA	NA
sRsRV6719804		TTCTGGGGTCCATTTATGGATC	Solyc11g012910.1.1	ATGGTGATGTGGGTATTTGGATATGGATCTCTAATTTGGAAGCCTGGGTTTAACTACGATGATCGTCTTTTCGGTTTTATCAAAGGCTATCGTCGTGTCTTTTATCAAGGCAGTACTGATCATAGAGGGACACCAGAATTCCCAGGTAGAACAGTAACACTGGAGCCTGCTGAAGGAGAAATTTGTTGGGGTATGGCCTACAAGATAACGAAGGAGGAAGATCAAGAAGTGGCACTGACATACCTTGAAGTCAGGGAAAAACAATATGACCAGAAGGCTTATGTAGATCTTTTCACTGAGCCTGCAGCATCAGCACCAGCTGTTTCTGATGTATTAGTATACATAGGTTCTCCAGACAAGAAGCTTAACGAGAACTACCTGGGACCTGCATCAGTTGAA…	118	138	5.5	GAU-CAUAGAGGGACACCAGAA	CUAGGUAUUUACCUGGGGUCUU	||| |||| | |||| ||||||	129	1	0.012122	NA	NA	NA	NA	1	NA
sRsRV6373627		TGTTATCTGTTTCTGTGTATA	SLV.18255.1	CTATCATTTTCTTCACCGGAAATATTTCAGCTTTCACCGTGAAATTATAAGAAATGGAAATGGCTGGAACAGAGCTAAGATTAGGTTTACCTGGAACAGTTCCATCATCCACAAGTAAAATTAGCAACAAAAGATGTTCATCACATAGGAATAACAATGATGAACCACCACAAAAAGCACAAGTAGTTGGATGGCCACCGGTTCGATCCTATCGAAAGAACATTTTAGAAGCGAGCTATGTTAAAGTGAGCATGGATGGTGCGGCTTATTTAAGGAAAATTGATCTTAATACTTACAAAAGTTATCCACAATTACTCAAGGCTTTAGAGAACATGTTCAAGTGCTCTATTGGTAAGTTTTAACATAACTATTAGTGGTCAATTCTTTTAATCAGAGTCT…	431	452	5.5	UAUAUUCAGAAACAGAUGGAUA	AUAUGUGUCUUUGUCUA-UUGU	|||| ||||||||||| | |	442	0	0.0122584	NA	NA	NA	NA	0	NA
sRsRV3364411		ATTATGTGTGCTGAGTACCGA	Solyc11g071510.1.1	ATGGAAAGTGGGTTTACAGCAGAAGATCTTTCGACAATTGGAGGAATTGCTACTGTATCACTCTTACATTCTTTCATACCTACACATTGGTTGCCTTTCTCCATCGTTGGCCGTGCTCAGAAATGGACTCTCTCTCGTACTCTTCTTGTCACTGCATTTGGAGCAGTATTACATGTAATATCCACTTCGATTCTAGGCATAACAGCAATAACCATTACAAACACAATTGCTGGCGAGGAATCAGTGCACAAACTGGCTTCACTTTTGCTTATAGTCCTTGGTGGTAGTTATATCATCTTGTTTCTTTGCGGAAAGGGTGGTCACAGCCATTCACACAATCAACCCATGGAGAAAATGGCCGTAGCAGGGCTTGTTCTTGTTCCTGCATTGTCTCCTTGT…	469	488	5	UUGUUAUUCAGCAC-CAUAAC	AGCCAUGAGUCGUGUGUAUUA	| | || ||||||| |||||	480	0	0.0126275	NA	NA	NA	NA	0	NA
sRsRV6109698		TGAGTGTGTAGTAGTCACATT	Solyc03g059050.2.1	ATGGATGCTAGTCAGGCTAAATCAGTTGGACTCAAACGTCAACTTACTACCATGCGAAAAGCCGATTCCATGACAATTGATGAGTATCTTCGAAAGGCTAGAAAGATAGTTGATTCCCTTGCTGCCATCAACTCTCCAGTTCCTAATCAAGATTTTGTAGATCATGTTCTTCTTGGGTTAGGCAGGGAGTATGACACATTGCGTTTTAAGAAATTCGACTCAGTTGTCTTTCGTCAAGCATTTGCAACTCAAAATGTATCTTCTAACTCATACCCTGCATTTAGTAGTCATGGCATATCACATGAGGGTCGTAGAAGAGGTCGTTATTCATCATCTGGAGGCCGGGGTCGTGGTGGAGGAGGTCGAGGCTCATACCATCGAAATCAACCTCAACAAGTC…	911	931	1	AAAGUGACUACUACACACUCA	UUACACUGAUGAUGUGUGAGU	|| ||||||||||||||||||	922	1	0.0128276	NA	NA	NA	1	NA	NA
sRsRV5667428		TCATCGATTGTGTTCATGCTCT	Solyc06g083900.2.1	TTATGCTATATCAGCTCCAAGTTCCAAGTGAAAAATCAAAACAAAGTATAGAGAGAGAAAAAATAAAATGGGGAGATCTCCTTGCTGTGAGAAATTGGGGTTGAAAAGAGGTCCATGGAGCAAAGAAGAAGATTATTTACTCATCAATTACATTAAAAAGAATGGTCATCCTAATTGGCGTGCACTTCCAAAACTTGCAGGTCTATTAAGGTGCGGAAAAAGTTGTAGGCTTCGATGGACTAATTACTTGAGACCTGATATTAAGCGAGGCAATTTTACTCATCAAGAAGAAGATACAATTATCAAGTTGCATCAAGTTCTTGGAAACAGTTGGTCTGCTATTGCAGCAAGATTACCCGGAAGAACAGATAACGAAATAAAAAACATTTGGCATACTCG…	686	708	5	GUAGUAUGGGCACAAGUCGAUGA	UCUCGUACUUGUGUU-AGCUACU	|| ||| ||||| |||||||	698	0	0.0129382	NA	NA	NA	NA	NA	0
sRsRV6705280		TTCTCGCATTCGTCAGTATTT	SLV.7967.1	GAAAAAAACTCCAAATTTAGCAGGTGACTGAACGTGTTGATCGTTGAAAGTGATAAAGATTGAAGCTTTACGAGGTTTCGTTTTAGGGGAATAAAGTAAAAAGTTTGTAACAAAAGAAATGGAGGGTTGTGGGGATTTTGTGCAATGCCTTTTACCTGATATGTCTATAAAGATCCTAAGTTGTTTGGATAACCCGTCTGATCTTATCCGGGTTTCTGCTGTGTCTAGTTCTTGGCGTCAATTCGTGATTGGAAATGACTTGTGTAAGCATCTCTGCTTAAAGAGATTTCCTGAAATATCAAGTGTTGGAAATATGATTGAAGTTGAAAACACTGTTTTACCAGTGGTATCTCAGCCTGAAAAGTCTACAGAGTGGTTATGTCTGGAGAGGAATCATAG…	1014	1035	5.5	AGAUACUCGAUGAAUCCGGGAA	UUUAUGA-CUGCUUACGCUCUU	| ||||| || |||| || |||	1026	1	0.0135101	NA	NA	NA	1	NA	NA
sRsRV1133995		AATGAGATCCAAAATGAGACT	SLV.24131.1	GAGAGAAAAGAAGAAAAGAGGGAGAAAGAAAAAGAGAAGAAAAAGAAGAAAAAAAAGAAAGGGATGGTTTTTGGAGAGAATTTTTTTTTTTACATCTTGTGATAGAAAAGAAAAGAATTATTGAAAGAGTTTATTCATAGAAAGATTTTACAATAGTTTAAGCACACCTATTTATCTATTGAAGTTGAATTAAAAACAGAAGGATTGCGGGGTTTTTGATTATCATTTGAATTCGAAGTTGTGTAGTGGAAGGTCATCCCTTTGCTCGTTTCGTCTCTAGCTCGCTGCCCCGAAGAAGGTGAAATCCTTTTTTTTTTCTTTCTTCTTTTTTAGATGTTGTCATTCCACCTTGCTAACTATTTTTTTTTTGTTTTGTTTTCTTGTGTGACATCGATTCGA…	399	418	5	AGUC-CACUUUGGAUUCCAUU	UCAGAGUAAAACCUAGAGUAA	|||| || ||||||| ||||	409	0	0.0136031	NA	NA	NA	0	NA	NA
sRsRV6140803		TGATGTGGCTATATATATTGC	SLV.28509.1	GCCTTGTGTAAATGCTAGTCATTGAACAACTTTATGATCTGCTCACCTCTTATTGGTTTACTTTTATGGTGAGGTCACCAAGATATTCTGGGCGGTCCGCTTCTTCGAAAACGGAGCACTTGTAAAGTACACCACAGAGTAACGGAAGTAGACAATAGATTAGGAGTTGGAGATAAAATTCCAGATGGGAGTTATAAAGCTGACATGAATCCTGATCTTTATGCTGTGGAAAAGGAGCGGTACCTTGGTTCACTTTGTGAAGTGAATGATTCTGGTGACCCATGGTATTTGGTTCACTTTGTGAAGTGAATGATTCTGGTGACCCATGGTATTATTGGATGATAATGCTTAAAAATGGAAATTTTGACAAGACGACGACTCTTTGTCCTGAAAATGGTA…	1497	1517	4	UCUAUAUAUAUAGACACAUUG	CGUUAUAUAUAUCGGUGUAGU	| |||||||||| |||||	1508	0	0.0136031	NA	NA	NA	0	NA	NA
sRsRV6962095		TTTAGCATCTGTTTGGAGGAA	SLV.27493.1	ATTTCTTGCTAAAAAGGAGACGGAAGTGCAAGGTTTATTTTTTCATATGTCAACAAGAATCAGAGCTGAGGCATCTGCTCATCGCTATTACTTTGGCTGCAAATCTCTACTTTTAAACTCATCTATTATTGCTCAAATGAAATCATCGTTTTATTGTCTTTCAAGACTAGTGGCCATCATTTTCTTGTTTGGGTATTTATTTTTGGTTGCATATTTCAGTTCTTTGATCTTATTGGCAGTTGCAGCAAGAAGAGAAAGCCTTTCCTTGAACTGCTAGAAAAAACTATATTCCACTTTGCATTCTTTCTTTAACATAAGTTCTTCCATGTAGGAGCGTCGGTACTTGCTTAAAGAGTTCCCAGAGCTAGCCTCTTGTGGGGAATGCTGGACAGTTTTGGA…	1220	1238	4	GUCCUCC-AACAGA-GCUAAA	AAGGAGGUUUGUCUACGAUUU	|||||| |||||| ||||||	1230	0	0.0136031	NA	NA	NA	0	NA	NA
sRsRV1976735		AGAGCAAGGATTGTACCCGTT	Solyc00g013120.2.1	CAATGAAGAATAAGAGGAGAGCAAAGCGCCAATGGCGCGCGAAGCGCATGCAGAACGGGCACGGAGAAAAAGAAGTGTGGAGGAGAAGCAACCGAGCTCATTCCCTTCGCTTCCTGGGCCCAAAGCAGTGCAGTCTTTCCTGGCCAAATCAAGGATTTGGGGTTTCTTGCTACGCTACAACACTATAGTAGCCGGGAAGGGGCCTAGAAGTGCCTACTACTACACCACACTACACTTGGCTCTACACATTTACAGAGCTAACCCCTGTCCAGTGCCTGGCAGAGCTAAGGGGGCTTCAATCCTTACTCTTTATCCCCATCTTCGCCCAGGCTTAACGGGGCCTTACTTATTCAGGGGGGAGAGTGGAGCCTCGAAAAGCACTGTTGAGAGGAAGATCCT…	288	309	5.5	AGGGGGCUUCAAUCCUUACUCU	UUGCCC-AUGUUAGGAACGAGA	| ||| | |||||||| ||||	300	0	0.013734	NA	NA	NA	NA	0	NA
sRsRV4417117		CTTACGTGTAGTTACAATGAT	Solyc04g080490.2.1	AAATTAACAAAAAAAAAAAAATCATGGCATTAGGTGGTGGTAATGAGGAAAAAGAGATGAGAATTTCAGGTTTTCAAAATATAGATCTTGTCTCACCTGGTGGTGCAGCGCCAGACGACATCGTCAGCGCTGCACCACACAATAATTCCACTACTGGATCTAATAAATTGAACAAGGGAACTAGTACAGTGAGAGGTAGATATCGTGAGTGCTTGAAAAATCATGCTGCTAATATTGGTGGAAATGTTACGGATGGTTGTGGTGAGTTTATGCCTAGTGGTGAAGAAGGTACACTCGAAGCTTTGAAATGTGCTGCTTGTAATTGTCATAGGAATTTTCATAGAAAAGAAATACCTAACAACGTTGGCGCTGGTGTTGGTGGTGGTGTTGGTGGTGATA…	1034	1054	5.5	AUUAUUGUAACUAUAUGGAAC	UAGUAACAUUGAUGUGCAUUC	|| |||||||||| | | ||	1045	0	0.0137762	NA	NA	NA	NA	NA	0
sRsRV1381987		ACACCGATTACAGTTCGTGCC	Solyc12g042820.1.1	ATGTCAACTCAAGCATGGGGACCAGTCACATTATCATATTTATATAATTGTTTATGTCGTGCATCAATGAAAAAATCAAATGAAGTTTGTGGATTTCTCTCTTTAGTGCAGATTTGGGCATGGGAAAGAATTATTCCCCTGCAACCATTGTCAAAGCCTCTAAGGACCAATCAACTTGAGGCTTCAACTGCGCTTGCACGTAAATGGACGCGACGTAGAAATCATCAAAATGAGGCACGAACTGTAATCGGTGTGATTAGGGATGTACTAGATAATCTAACTGATGAACAGTTTATTTGGCAACCTTATTCGGAAGATGTTATTAATGGATTGCCTGAGTGGTGTCGGTCGAGACAACGTGTCTGGATGGCACAGGTGCCACTGATTTATGGAATTTAT…	234	254	0	GGCACGAACUGUAAUCGGUGU	CCGUGCUUGACAUUAGCCACA	|||||||||||||||||||||	245	1	0.0139103	NA	NA	NA	NA	NA	1
sRsRV6962095		TTTAGCATCTGTTTGGAGGAA	SLV.27493.2	AGAAGATTGAGAGAGAGGAAATCATGGCAGCGGCAAACTACTACTCGAAGGACTTTGAATGGGATCAACTTCGGCAAGAGATTGAGAATAATCCTTCTCTTGCTCACCATTTGCTTCCTTTTCCTAATTCTTCGATCAATCAAAATCAACATACCCTTTTGTCTTCTCCACTTTCTTTATGTTCTCCGCAGGAAGATTCTGAAGCATGGAACAACTTCCACACTCGCCATTCCACTGGAAAATTCTTCAAGGAGCGTCGGTACTTGCTTAAAGAGTTCCCAGAGCTAGCCTCTTGTGGGGAATGCTGGACAGTTTTGGAGATTGGATGTGGAAATGGTAGTACAGCTCTGGCAATACTTCGTGGAAACAAGAGCATCTCTCTGTATGCCTGTGACTGCA…	1140	1158	4	GUCCUCC-AACAGA-GCUAAA	AAGGAGGUUUGUCUACGAUUU	|||||| |||||| ||||||	1150	0	0.0139247	NA	NA	NA	0	NA	NA
sRsRV3660166		CAACAACAAACACCATCGTGGC	Solyc03g121810.2.1	ATGGCTGGAGGTAGGATAAGGGCGAAGATCCGTAGGAGTAGTATATACACATTTGGTTGTCGTAAAAGGCCACCTACTTCTGAGGAAGAAAGTCCTCATGAGTTAGGACCTGGTTCTTCAAGAGTAGTACATTGCAACAAACCTCAACTACATGACAAGAAACCTCTCAAGTATTGCACAAATTTTATATCCACTACAAAGTACAATGTCATCACGTTCTTACCCAAGGCCTTATTCGAGCAATTTAGGCGTGTTGCTAACTTGTATTTCCTCTTGTGTGCAATCCTAACAGTTACAACAGATCTTTCCCCATTTGATCCGTTTAGTACGGTGGCTCCTTTGGTATTTGTTGTTGGTTTGAGTATGGCAAAGGAAGGGTTGGAAGATTCAAAGAGATTC…	334	355	5.5	GCUCCUUUGGUAUUUGUUGUUG	CGGUGCUACCACAAACAACAAC	|| | |||| ||||||||||	346	1	0.0141812	NA	NA	NA	NA	NA	1
sRsRV0272594		AAAGAATGTCTGACAGGATAA	Solyc01g100990.2.1	TGTAAACCGGAGCCTAAACGAGATCTGGAAACTTGTACAGGCAAACATATAAAAAGCCATTAGGCATTGGGATTTTAGTTTTAGTAAAAAATGCCGTTGGGTAAATACTACTGCGATTACTGCGATAAGGAATTCCAGGATACCGCAGCTGCTCGGAGGCGTCATCTTCAAGGTGTTCAACATCAAAGAGCCAAGGCTCTTTGGTACGACTCCTTGCGCAATCCCCAATTATTTAACGATCCGGACTCGTTCGGTAAAGGAGTCTGCAATCACTTTGTTCGAACGGGGTATTGCCAGTATGGGGACTCCTGCAAATATTATCATCCCAAGCAAAACCCTCAAACTGTGAACCAAACGGGACTCCCTCCAGGGGAAAATAGTAGAGAGGGTTTCCATTCA…	561	582	5.5	CUACUCUUGUCAGAUAUGCUUU	AAU-AGGACAGUCUGUAAGAAA	|| || ||||||| || ||||	573	1	0.0153439	NA	NA	NA	NA	1	NA
sRsRV1144460		AATGATCTGAAGAAGTCTTCTT	Solyc03g115040.2.1	ATGTTCGTTTGTAGCCTTACGTCTTTCAAAAGGGGCTACAGGCTCTTAAGGAAGATGGCTTTCACTACCTATCATTCCATCCTCTTTTGTTCACTTCTCCTCTCCATTTCTTCTTATTGCATAGGCCAAACTTCTCCTCAGACCGAAGCTTTCATCCTTCCTGTGAAAAAAGACTCATCTACTCTCCAATACATCACACAAATTGGTCAAAGAACTCCTCTTGTGCCTATCAAGTTAACCATTCATCTTGGTGGACAAACTTTATGGGTAGACTGTGAGAATGGTTATGTGAGTTCCACTTATCAACCGCTTCTTTGTGGCTCAACTCAATGTACCATTGCCAAAGTTGACACTTGTGGAAACTGCAGCACCAGTGCTCCCAAGATTGGCTGCAACGAT…	1419	1440	4	AUGUAAACUUCUUCAGAUGAUU	UUCUUCUGAAGAAGUCUAGUAA	| | | |||||||||||| |||	1431	1	0.0155583	NA	NA	NA	NA	1	NA
sRsRV4328395		CTCTCTTAATGATAGACGTGT	Solyc02g067700.1.1	ATGATAATAGCGATATCAATGATATTGCTCTTTGTTGGGATCGGAGTTCTGATCCTGATTCACATCTGTATCGTTGGGAGAGCATACAGACGAGGAATTGGAACTACTAACATAGTAGAAAGAGGCAGCTTAGCTAGCAACAGCATGTCCCATGAGGATATAGAAAAGCTTCCTTCCTATGCCTTTCAGTCCAAAGATCCAATGGAATGTGCTGTTTGTTTGGATAATCTCAAAGTAGGTGAAAAGTGCAGGTTGTTGCCCCTTTGCAATCACAGTTTTCATGCTGAATGCATAGACTTATGGCTCTTGAAAACATCCATTTGTCCAATATGCAGATCTACTGCTGATTTTCTAAAAGGTGGATCGATATCTGGTGGAGAAAGTAGCCGATACAGTGAA…	62	82	5.5	ACAUCUGUAUCGUUGGGAGAG	UGUGCAGAUAGUAAUUCUCUC	|||o | ||||o||oo|||||	73	0	0.0161731	NA	NA	NA	0	NA	NA
sRsRV6134949		TGATGCAAAGAGTTGTTGTTG	SLV.27538.1	AAAAAATCACAAACTTTTTGAAATCCCAAAAAATTCACTAGGATATACAAACTATCCCCAAAAAAATTCTTTGTATCCCAATAACCATTAGAAACTACCTCAAAAAGTTGGAATTTTGAAGGAAAAAAAAAACACACACAACTTTTTTGTACCTTAAAAACCATTAGAAACAACCCCAAAAACTTGGAATTCTTGAAAAAAAAAATTACAACTTTTTTTTTTGTATATCCCAAATACCATTACAA	59	78	5	CAA-AAAAAUUCUUUGUAUCC	GUUGUUGUUGAGAAACGUAGU	||| || || |||||| |||	69	0	0.0166787	NA	NA	NA	NA	0	NA
sRsRV0582544		AACGACTGCATTTCATGTTTG	Solyc07g053120.2.1	ATGAGTGGAAGTGCTGTTCAGCATAGAAAAGATCATAAAGGAACGGAGGAGAAAAATCGCTATTTCAAAGTTGGACTTCGACATAAACAATTTTTCTCACGTATCAGTTGCTCCACTTTGAAAATAGATATGCGATTAAGTAATTTTCTGTTGTTGTTGTTGTTGTTTGCAGCGTTACGGCAATGTGATGCAAGGAGGAGCACCATTGATGGAAGCAGTAAATTAGTCGACAATGGCGAAACACTGGTATCTGCTGGAGAAAACTTTGAAATGGGATTCTTTTCTGATGATGCAGGGTTAAACAGATATGTAGGTATATGGTATTACAAATTAAGTCCTAGAACAGTTGTATGGGTTGCTAATTGGAATAATTCGATTCAGGGAAAAATAATAATGAAT…	2958	2979	4.5	UACAAUGUCAAAUGUAGUCGUU	GU-UUGUACUUUACGUCAGCAA	| || | ||||| |||||||	2970	1	0.0174251	NA	NA	NA	NA	NA	1
sRsRV7193869		TTTTGTAAGATTGTTCATTGTC	SLV.31619.2	CTAGAATATTTTTCTTCAGTTTCTTCTTCCGATTTTTTTCTCAAAGTAAAAAGGCACAAATCTTCCCCAATTTTCCTCCGGCGAAATTGAAACTCCGACCACCGCCGATCCTCCGTTGACTCTGTTTCGACGGTGAAGATGAACCAAAGTCAAGGTCAACAAACAAGTGAAGGAAGACACGAGGATGATGCTGTTCTAGCCGATTTCCTTGCTTCCTTGATGGACTATACTCCCACTGTGAGCTACTTTTTGCCCTTTTTCTTACTGAAGAGATCAATTTTATGTTTTATTTATGTAGGTTAACGCTTTTGATCAGATTCCTGATGAATTGGTGGAGCATTACTTGGGTAAAAGTGGATTTCAATGTCCTGATGTTCGATTAATAAGGTTGGTGGCAGT…	520	541	2.5	GACAAUGGAUGAUCUUUCAAAA	CUGUUACUUGUUAGAAUGUUUU	||||||| | ||||| |||||	532	0	0.0182333	NA	NA	NA	NA	NA	0
sRsRV6520557		TTAGTATATTCAAGATCCACA	SLV.8021.1	ATGGCGCAACATGAACGCCATGAGAACTCAGAATTGAGAGCTGAAAATGAGAAACTTCGCGCTGATAATATAAGGTATAAAGAAGCACTTGGAAATGCTACTTGCCCTAATTGTGGAGGCCCTGCTTCCATTGGGGAAATGTCATTCGATGAGCAACATTTGAGGATCGAGAACGCTCGTCTTAGAGAAGAGATTGATAGAATATCAGGAATTGCTGCAAAATATGTTGGGAAGCCCATGCTTACATATCCTAATCTTCCTCCTACCAGCCCGACCCGTTCACTCGATATCGGTGTTGGTAGTTTTGGGCCTCAAACGGGCCTTGTTGGAGAAATGTACAGTGCTGGTGACCTTTTAAGGTCAGTTTCAGGCCCAATAGATGCTGATAAGCCCATGATC…	2021	2041	5.5	UGUAACUUUUGAAUAUGUUAA	ACACCUAGAACUUAUAUGAUU	||| | |||||||| |||	2032	1	0.0182344	NA	NA	NA	NA	NA	1
sRsRV5800484		TCGCCATTGTATCTGTATGTA	Solyc04g080680.2.1	CCAAACAAAAATGGAGTTTTTCGAAACGATGCCGTCCTCTAAGACAATTTTAACGGCGGCGACTTCTCTCACCGCTTCAGTGATTCTTTTCCGATCAATAGCTAGCGACCTTGTACCGGAACAACTCCAGCTCTTTTTTTCTTCACGATTTCAAAAATTATCGAACCGCCTTTCCTCGCAGCTGACTGTGGTGATTGAAGAATCTGAAGGTCTCACTTCGAACCAAATGTTCGGCGCCGTCAAAGTTTATTTGGGTACAAAGGTTAATGATTGGACTCGGAGGATCAAAGTTAACAAGCCTGATGAAGACGAAGAACTCGCCGTCACTGTTGATAGGTACCAAGAAGTAACTGACAATTATGAAAATGTCAAATTCACCTGGATTATGAAGTCTAGGGG…	619	638	5.5	AACAU-UUGAUACAAUGGCUA	AUGUAUGUCUAUGUUACCGCU	|||| ||||||||||| |	629	1	0.0187735	NA	NA	NA	NA	NA	1
sRsRV1133995		AATGAGATCCAAAATGAGACT	SLV.28638.1	GAAAAAAAGAGAGAGAAAGAAGAAAAGAGGGAGAAAGAGAAAAGAAGAAAGAAGAGAGAAAGAAAGGGATGGTTTTTGGAGAGAATTTTTTTTTTTTACATCTTGTGATAGAAATATAAAGAATTATTGAAAGAGTTTATTCATAGGAAGATTTTACAATAGTTTAAGCACACCTATATATATTTATTGAAGTTGAATTAAAAACAGAACGATTGCGGGGTTTTTGATTATCATTTGAATTCGAAGTTGTGTAGTGGAAGGTCATCCCCTTGCTCGTTTCGTCTCCAGCTCGCTGCCCCGAAGAAGGTGAAATTCTTTTTTTTTCTTTCTTCTTTTTAGATGTTGTCATTCCACCTTGCTAATATTTTTTTTGTTTTGTTTTCTTGTGTGACATCGATT…	402	421	5	AGUC-CACUUUGGAUUCCAUU	UCAGAGUAAAACCUAGAGUAA	|||| || ||||||| ||||	412	0	0.0190564	NA	NA	NA	0	NA	NA
sRsRV6109698		TGAGTGTGTAGTAGTCACATT	Solyc04g011740.2.1	ATGACTGATTTCATCACATATACAAAGAAGAAGATTGAAGATTTGTCTGTATACATTGTTTCTTGTGGAAAATCTTATAAAGAACCTGCAAGAGATGTACCAGAAGAAGACCAAGCTGGTCCAGTAACAAATATAACACCAATAAGATTTTCTAAAGAGGAGCAACTGATATTAATATAGTAAAGAATTTTAAACTGTGTAGTCACGAATACAATACTCAAAGTAACTAATACACACTCAAAAGGAACAACACTCTTTTGGTTTCCACCTTACTAAAATATCGCTCACACTCTATTTTTCTTCATAGATTATTTTTCTTGTATAGTTTATGGAATACCTCACTTTGTTCTCAAAATGG	220	240	4	AAAGUAACUAAUACACACUCA	UUACACUGAUGAUGUGUGAGU	|| || |||| ||||||||||	231	0	0.0190564	NA	NA	NA	0	NA	NA
sRsRV5793765		TCGATGATGTTGTTGTGTTAA	SLV.5852.1	TTCATCAATCATTTCTCCTCCTAAATTCCCATTTCTAAAACTTTCGCACAAATCCGTCGACCCCTTTTTTCTTCCCTAACAACAAACGAAAAAAAATAATTAGAATTTTCCGTTTAGAAAACCATTTTTTCCGGTGATGTTTTCGGGGTAGTTGCTAACGTGCGCCGTTACGGGAGTTTTTTTTTTTGAAAAAAATAATCTGAGCCGTCCACGTGGAGGTTCTGGATTGTTCTAGACCGTTAGGATGGAAACGGAAACAATGGGGGTGGGGGTGGGGAAGATGAATTGGGGTACGTGGGAAGAGCTAATACTTGGTAGCGCTGTTCGCCGGCATGGGACCAGAGATTGGAACGTCGTCGCATCGGAGCTCCGTGCCCGGACTTTATATCCTCACTGTTT…	1421	1441	5.5	GUAUGGCAACAACAUCAUUGC	AAUUGUGUUGUUGUAGUAGCU	|| |||||||||||| |	1432	0	0.019248	NA	NA	NA	NA	0	NA
sRsRV5793765		TCGATGATGTTGTTGTGTTAA	SLV.5852.3	GTTACGTAAGCGCTACTCTGGATGCACTGCTTTGTTTGAAGAGTTGCGGAAACGACGAGTGGAAGAATTGAAGCGGGAATTGGTGAGATCTGAGAGCTCCATTGGGTCACTTGAGTCAAAGATTGAAAGGCTACAGGCTGAGAGAGAGCGATCTGATCAGATAGACCACGGTTTGAGTCGCACTAAATCTCCTGCTCCTCAGACAAAATCAGAAGATATCGAGTCTTCTGTGAAAGAAGAAGCAAAGGATGGGTTGTCTGCTGGCAGCTTCACGCTTGATATTAGAACAAACGGGTCCTCCGAGTCTCAGGTTCCCACCATACCCTCAGCTACAGAGGCAGTCGTGAAGCTAGAACTTTCAGAGTTTTGGGGACGGGACAAAGCTCCAAGTACAAGCAA…	1048	1068	5.5	GUAUGGCAACAACAUCAUUGC	AAUUGUGUUGUUGUAGUAGCU	|| |||||||||||| |	1059	0	0.0196145	NA	NA	NA	NA	0	NA
sRsRV5941268		TCTGTCGTCATTTCAGTGAGA	Solyc09g018060.2.1	ACTGATTACATTACCAGAAAAATACACTCTTCACAAGAACGCGATTGTATTTTTATTTGTAGATAAGAGTTTGTAGTACAGAACAAAGATAACCCACTAACCCCACCCCCATCCCAAAAAGGGACCAAAAAACAAACCAAAATATAATTAGACAAAAAATAAGAGTAAAGTTGAAAGCTGTATAGGGGTCTTCAAAGTTGCTTGTTAGGTCCTCAACTATGCATGAAAATTTTATAGTATTTAGTTACCACTATAGGTTTCTCTGTTGTTGCTTTCTTTGAAGATTCTTGTTTTTTATTTTTTTGGGGTTTAATCTTTATGGTATTTAAAGACTGCTAGTTCTTGGGTTGTTTAAAAATTGTGTCTTTTATTTTTTATCAAGAAAAGGGGTTGTGGTTT…	1330	1350	5.5	CCUUACAGAGAUGAUGACAGC	AGAGUGACUUUACUGCUGUCU	||o|| ||o||||o|||||	1341	1	0.0215432	NA	NA	NA	NA	1	NA
sRsRV3617051		ATTTTGTGTGCTCAGTTTCTT	SLV.9829.1	GCCCAATCTCACCTGGCGGGAAACTGAAGAGGGGAATTGCAAAAGAACAAAAAGGCCTTGAAATCAGAAATTTGAAATTGCAGAAGCACCAAACCCTTGAGGAAATTGAAATTGGGAAGCTTGGTAATGGAAGGCAGCGAGAGCGAGAAGGTGTTCGATTCATTGAACCTAAATCCCCAACTCTTCATCAACGAGGCCCTCAACTGTGTAGACGATTTAGTTGACGATGCTTTCGATTTCTTCCATCAAGAGGCAGCAAAGCTTCTGAAGACCGAGGGCACAGATCGATCCGAAGATCTGAGAAAGGACGGACCATCCAGTGCCTCTTCACTTGATACTAATTGCATTGAGAATCCGGAAATAGACTCAAAGTTGAATTTCTTAAGGAAAAAACTTTCT…	605	625	5	AAGAUACUGAGCACCCAAGAG	UUCUUUGACUCGUGUGUUUUA	|||| ||||||||| |||o|	616	0	0.0215629	NA	NA	NA	NA	NA	0
sRsRV0403289		AAATCAAGATCTGTAATGTTA	SLV.25215.4	CTCATTCTAAAAATTCAACACATAAAGTTGAAATTCTGGCTCGGCTTTTGCAGGTGAGACACCACTTTACGTAGCCGCGGCAAGTGGAGAGAAAGATGTATTTACTCTTCTAGCAAATTATGATTTTAGTGAGGTAACTATGAAGAGGAATGATGGTAAAACTGTACTTCATGCAACAGTAGCCCATGATTGTTATGATCTAGCAATATATATAGTGAATCAATATCCTGAACTTGTTAGCCAAAGTGATAATGAGAAAATGAGTGCTTTGAATGTGTTGGCTACAAAGCAATTATCATTCAAGAGTGGATCTGAATATTTATTTGAAGAAATAGGGAAAACACCTTCTGTTCCTTTTCAGATGATTGAAACCATAATCTATTCATGTATTCCTCCTTT…	1539	1558	5.5	UAA-GUUAAAGGUUUUGAUUU	AUUGUAAUGUCUAGAACUAAA	||| ||| || | |||||||	1549	0	0.0225416	NA	NA	NA	NA	0	NA
sRsRV6008146		TGAAATATGTTTTGCTATGCG	SLV.515.1	ATGAGTTGTCAGTCTAATGGAGAGAGTGAAAACGTTTCGACGCCTTGTGATGCCGGTGGCAGTTCAACAATTGACAAGAGTAGTATGGTGTACCCACAAGCTGTACTTGCAACTGGATGGATGTATGTCAATGAACAGGGTCAAATGTGTGGTCCTTACATTAAGGAACAGTTGTATGAGGGTCTGTCTACTGGTTTTTTGCCGGAAGAACTTCACGTTTATCCTGTCTTAAATGGGGCCATTTCGAATGCAGTGCCCTTAAAGTATTTCAATCAATTCCCTGAACATGTTGCGACTGGATTTGCTTATGTAATGGTTTCGTCCTCTGGTGCAAATGGACCAACGGATAAGTCCATGGGAGTTGCCAAAGATTCAGGAGGAAATGAAATGGATTTGCAA…	3973	3993	5	CGGAUAGCAAAACAUUGUUCA	GCGUAUCGUUUUGUAUAAAGU	|| |||||||||||| ||||	3984	0	0.0228876	NA	NA	NA	0	NA	NA
sRsRV6520557		TTAGTATATTCAAGATCCACA	Solyc03g031760.2.1	ATGGCGCAACATGAACGCCATGAGAACTCAGAATTGAGAGCTGAAAATGAGAAACTTCGCGCTGATAATATAAGGTATAAAGAAGCACTTGGAAATGCTACTTGCCCTAATTGTGGAGGCCCTGCTTCCATTGGGGAAATGTCATTCGATGAGCAACATTTGAGGATCGAGAACGCTCGTCTTAGAGAAGAGATTGATAGAATATCAGGAATTGCTGCAAAATATGTTGGGAAGCCCATGCTTACATATCCTAATCTTCCTCCTACCAGCCCGACCCGTTCACTCGATATCGGTGTTGGTAGTTTTGGGCCTCAAACGGGCCTTGTTGGAGAAATGTACAGTGCTGGTGACCTTTTAAGGTCAGTTTCAGGCCCAATAGATGCTGATAAGCCCATGATC…	2002	2022	5.5	UGUAACUUUUGAAUAUGUUAA	ACACCUAGAACUUAUAUGAUU	||| | |||||||| |||	2013	1	0.0230762	NA	NA	NA	NA	NA	1
sRsRV6008146		TGAAATATGTTTTGCTATGCG	SLV.515.3	CTGAAGTTCTGCAAGTGGAGCAAGAATCGTTTGGCTGTTATCTTGATTTCCCTCCAGGGTTTGAGGAGAAGAATATGACAGTGAATTTGCCTTTAGTTTCATCACCTTTTAATGATGAGAGGGTGTTGTCGAGATCCAGTCATGCAACAGACCCTGAAGCTAATGATTGTATACAACCTATCGTTGAGAGAGTATTGCATGAACTCCACTTGTCTGCAAAGATGTCCTTGGGGAAGTATTTCACTAGTCTTTTGCATGAAGAGGCGATGGGAAAAGTTGATTTGCTTAAAGACGGCATGATAATCAAGGTTGCTGAGGACCCAAATACTTTTAGTGGCGCTGCATGTCAAAATGATTCTTCTGAGGCCATTTTGGTGTCAGAAAACTTAGCACATGTTG…	2394	2414	5	CGGAUAGCAAAACAUUGUUCA	GCGUAUCGUUUUGUAUAAAGU	|| |||||||||||| ||||	2405	0	0.0232062	NA	NA	NA	0	NA	NA
sRsRV6359088		TGTGTGCTCAGTTTCTTCAAA	Solyc01g011350.2.1	AGGTTTTACAGGTGGGTTTTTAGTTTTGAGGAGTATTTTCAACTGGGTCGAAAGTTCATGGTGGAAATGATTTGTTTGTTTCGATTCAGTAAGGTTAACTTTTTTTTCAATGATTGATTGGTCTTTGTTCTATTGAGAAGTGAGATATTAAGAGAGTTTTATGAAGAATCACTTCTGGGGGATGGATTGATTGACCTTAAGGAGGCTTTTCCTTATTTGGATTAAACTGTGGAATTTTATTGGAGAAGTGGTTGTAGCTTTGATGAATTAGGGTTTTGGAGCTATGATCGAATCGTTTGTTATGTTACCATGTTGTTGTATGTAACAGTAGATTTTGTGTGGATATAGGGAGTTAGGTAATAACAGGTATATGTATGGAAATGGCTGCAGAATCTAACA…	1443	1463	5.5	UUUUUGGAAGCUGAACACACA	AAACUUCUUUGACUCGUGUGU	||| ||| |||| ||||||	1454	0	0.0247311	NA	NA	NA	NA	0	NA
sRsRV5645451		TCAGTAAGTTTTGAAGCATGT	SLV.8065.2	CTTTTTGGCGTGCAGGACTACTTTCAGTAGATTCTGAAGATGCATTTGAATCATCTTCTAACATCCTATCATATCCGTGGGCAATCAACACCAAGTATTATAATGCTGATGTTTCTGTTTGGATGGCCCATCTTCATGAGGACTTCTCCATTGGAGCCCTGCCAGCATATGATCAGCTTGTTGCATTGGTGATGGTCTTTGACGTTACTGATCTCTCATCTTTTGTTGCGCTTAAAGATTTTGTCTCCCGCACTGACATCCTCAAGTTTGAGATTTTGTTATGCATTGGCAACAAAGTGGACCTTCTTCCTGGTCATTCGGCTCATGTTGAATACAGGCAGCTCCTGTTGAAAAGTGCAGACTCCTCTGGTAGCCCTTATTCAGAAATGGATTCTGGAA…	1257	1277	5.5	AUCUGCUUUAAAAUUUACGGA	UGUACGAAGUUUUGAAUGACU	| ||||| |||| |||| ||	1268	1	0.0249527	NA	NA	NA	NA	NA	1
sRsRV3136415		ATGATGTTGTTGTGTTAACAGT	Solyc07g053010.1.1	ATGGAAGCTGTAGTCGAGCTCATCGTAAAGGACTTGTCAAAGGAAGTGAATGTGCATGCTCAGTATGCAATACAATTCGAAAGTGAGTTTGAGGTGATGAAGAAAGAGCTGAATCTCATGCGTTCGTATCTCACTGAAGCAAACAGGCTGAAAGGAAACAGTAAGCTTGTCAAGACAACCTTATCTGAACTTCAAGAGCTGATTTATGAAGCAGATAATGTGGTCACGGATTGCCAAATCCGCGAAGACTATCTAAGTATGAAAGGGAATCCATCTTGCTTGCTTCCGTCTCCAAAGGAGATATCTTTCAGATACATAACTGGAAAGAAACTGACAGGACTTAACAAGAAGATAGTGAAAATGCATAAGAAGCTGAGGACCTTTGTTGGTCCAATAACA…	2180	2201	3.5	ACUGUGAAAACAAGGACAUCAU	UGACAAUUGUGUUGUUGUAGUA	||||| || |||| |||||||	2192	1	0.0266133	NA	NA	NA	1	NA	NA
sRsRV1144459		AATGATCTGAAGAAGTCTTCT	Solyc03g115040.2.1	ATGTTCGTTTGTAGCCTTACGTCTTTCAAAAGGGGCTACAGGCTCTTAAGGAAGATGGCTTTCACTACCTATCATTCCATCCTCTTTTGTTCACTTCTCCTCTCCATTTCTTCTTATTGCATAGGCCAAACTTCTCCTCAGACCGAAGCTTTCATCCTTCCTGTGAAAAAAGACTCATCTACTCTCCAATACATCACACAAATTGGTCAAAGAACTCCTCTTGTGCCTATCAAGTTAACCATTCATCTTGGTGGACAAACTTTATGGGTAGACTGTGAGAATGGTTATGTGAGTTCCACTTATCAACCGCTTCTTTGTGGCTCAACTCAATGTACCATTGCCAAAGTTGACACTTGTGGAAACTGCAGCACCAGTGCTCCCAAGATTGGCTGCAACGAT…	1420	1440	4	UGUAAACUUCUUCAGAUGAUU	UCUUCUGAAGAAGUCUAGUAA	| | |||||||||||| |||	1431	1	0.0268561	NA	NA	NA	NA	1	NA
sRsRV7228403		TTTTTTTCCTCGCATAGCAAA	Solyc03g026130.2.1	ATCTTCTCAATATACTTACTTGTGTTGAATTAATGGAGTATTATATGCTGCCACCATCCTTTCTTATCTTCATTCCATTATTGTTTCTCATCGTTAAACAATTCATACCAAAATCTGGAAATCTTCCACCAGGTCCTCGATCATGGCCTCTCTTAGGAAATATTCTCCAAATTGGGAAAAACCCTCATATTTCACTGGCAAAATTTGCCCAAATTCATGGCCCATTGATTTCTGTCAAGCTGGGAACTCAACTGGTTGTGGTAGCTTCGTCCCCTGCTTCTGCAGCTGAAATCCTCAAGACTCAAGATCGTCTTCTATCAGCTCGGTCTCCGCCCAGTGTTGCTCCATATGAACTCTCTGTAATTAATCAACACTCGATTGTCTTTTCCAGTGATTTGA…	1302	1320	5.5	UUUG--GUGCGGGGAGAAGAA	AAACGAUACGCUCCUUUUUUU	|||| o||||o|||o||o||	1311	1	0.0273601	NA	NA	NA	NA	NA	1
sRsRV1909093		AGACAACAGATTTACGTGGTT	Solyc04g083160.1.1	CTGTTTTTACCTTTATTTTGCCTCTAAATAAACCTCCAAAAATTGCAATTTTTGATAATTAATAAGTTGATTTGTCTTCTTCTTCATCAGTTTCTTTGTAGGCATCAATTTCCCAAAAGAAGTTGTGTGAAAAATGGATGCAATTTTGAATCTTCAAGGTGTACCATTAGGAACTGCTCTTACTGTGGGTGGTCCAGTTGTTGCTCTTGGTGGGATTTCATTTTGGTTACTTAAAGAGTATGTTAATGATCAAAAAAGGAAATCTCCAAATTTTCTCCCACCTGTTCCAGGGTTACCAGTGATAGGGAATTTGCTGCAGATGACTGAGAAAAAACCACACAAGACATTTACAAATTGGGCTGAAACTTATGGACCTATTTATTCCATCAAAACCGGCGC…	1684	1704	4.5	AACUUGGUAAAUUUGUUGUCA	UUGGUGCAUUUAGACAACAGA	||| |||||| |||||||	1695	1	0.0275106	NA	NA	NA	1	NA	NA
sRsRV7228403		TTTTTTTCCTCGCATAGCAAA	Solyc03g026140.2.1	AGGGGAACATTTCAATGGAGTATTATACGCTGCCAGCATCATTTCTTATCTTCATTCCCTTCTTCTTACTCATTTTCAAACAACTCGTACCAAAATCTACAAATCTTCCACCAGGTCCACGACCATGGCATCTGCTAGGAAATCTTCTCCAGATTGGGAAAACCCCTCATGTTTCACTGGCAAAATTTGCCCAAATTCATGGCCCATTGATTTCTGTCAAGTTGGGAACCCAACTGGTTGTGGTAGCTTCATCTCCTGCTTCTGCAGCTGAAATCCTCAAGTCGCAAGATCGTCTGCTATCGGTTCGATCTGTGCCCAAAGTTGCTACATATGAACTCTCTGTTATTGATCAACATTCGATTGTCTTTTCAAGTGATTTGAGCAATCAGTGGAAGTTCT…	1284	1302	5.5	UUUG--GUGCGGGGAGAAGAA	AAACGAUACGCUCCUUUUUUU	|||| o||||o|||o||o||	1293	0	0.0284634	NA	NA	NA	NA	NA	0
sRsRV1688381		ACTATCTCTGAAGAATACAAT	Solyc10g018160.1.1	ATGTATAGATCGGGAGCTGTAATGGCATGGAACGTATTCAGATTCTGTACTGCTTTGCGAGGGCTTGGTTCGATCATGATCCTTTTGGTTTTGGGTGTTGTTGGAGTTACCTATTACGCCGTCGTTTTAACAAACTATGGTCCTTCCCTTGCCAGTAGTGTTGGTTTCCTTGATGTCCTCATTGCTCTTTCAGTACTTGTATTATTCCATTGTCTGTTGGTGATGCTTCTGTGGTGCTACTTTTCTGTTGTTTTTACTGATCCTGGTAGTGTGCCTCCTAATTGGAGGCCAGAGTTGGATGAAGAAAGAGGGGAAACTGATCCGTTAACCACATCAGAATTTGGGGCTTCGCCAGCTGACTCAGGGAATCCCAGAATACGTTTTTGTAGGAAGTGCAAC…	583	603	5	AUUGCAUUCUUCAGUGAUGGA	UAACAUAAGAAGUCUCUAUCA	|||| ||||||||| |||o|	594	0	0.0286064	NA	NA	NA	0	NA	NA
sRsRV6717850		TTCTGCTTCAGTGTCAATAAG	SLV.30559.3	ATGCATGGTTTTCTTCTTCGTAATGATAAAATGTCTAATTCGTTTAAACCTGGATCCTCCTGGCGGGGTATACTTGTGTCGAGTGGTCACATCGGATGGCTTTTAAGCTTTTATGAAGCACTGAGGCAGAAGTTTTCGTGTGAAGGATACTGGATTGATTGTCCTCTTGCAGTCTCTGCTCGCAAGCTTATAGTTCAGTTTTTCTCCTTGTGGGGAACAATATTTCCATCTGATGACGGGAATACTCAAAAACAGCACCTTTTGCATCTTTTATCTGGAATTATAGCATGGATAGACCCCCCTGATGTTGTTTCAACAGCAATAGTGAACGGAAAAAGTGAAAGTGAATTCCTTGACGGATGCCGAGCCTTACTATACATGGCTACTGTAACCACAGTG…	110	131	4.5	UUUAUGAAGCACUGAGGCAGAA	GAAUAACU-GUGACUUCGUCUU	|||| | |||||| ||||||	122	0	0.0287326	NA	NA	NA	NA	0	NA
sRsRV5700503		TCCACACATCATCCAGGGCAA	Solyc04g079840.2.1	ATGGGCTGGTTGAACAAAATTTTTAGAGGTTCTAGCCATAAAATTTCGGAAGGCCAGTATGACTGGAGATGTGAAGGACATACAGAGGAGGATGACCCATCTACAGCAGAGGACTCTTGGTCAGAGATTGAAGAAATAGATCGAGCTATTGCTATATCTCTCTCGGAGGAGGAACAGAAAGGGAAAATTGTGATTGATAGTGAATCACAACTGAAAGAAGATGAACAACTTGCAAGAGCTCTGCAggaaagcttGAATGTCGAATCTCCACCTCAGCATGTAAGCAGAAATGATCACGGAGGCGGGAATGTATATGGGAATGGAAACTTCTATCATCCAGTACCTTTCCCATATTCTGCAAGCTTTAGGGTATGTGCAGGTTGCAGCACTGAAATAGGT…	713	732	5	UUGCCCUUGAUGAUG-GUCGA	AACGGGACCUACUACACACCU	||||||| ||||||| || ||	724	1	0.0287617	NA	NA	NA	NA	1	NA
sRsRV5793765		TCGATGATGTTGTTGTGTTAA	Solyc02g078810.2.1	GAAAAAAATAATCTGAGCCGTCCACGTGGAGGTTCTGGATTGTTCTAGACCGTTAGGATGGAAACGGAAACAATGGGGGTGGGGGTGGGGAAGATGAATTGGGGTACGTGGGAAGAGCTAATACTTGGTAGCGCTGTTCGCCGGCATGGGACCAGAGATTGGAACGTCGTCGCATCGGAGCTCCGTGCCCGGACTTTATATCCTCACTGTTTTACCCCTGAGGCCTGCAAAGCCAGTGCTTTGTTTGAAGAGTTGCGGAAACGACGAGTGGAAGAATTGAAGCGGGAATTGGTGAGATCTGAGAGCTCCATTGGGTCACTTGAGTCAAAGATTGAAAGGCTACAGGCTGAGAGAGAGCGATCTGATCAGATAGACCACGGTTTGAGTCGCACTAAATCT…	1257	1277	5.5	GUAUGGCAACAACAUCAUUGC	AAUUGUGUUGUUGUAGUAGCU	|| |||||||||||| |	1268	0	0.0312704	NA	NA	NA	NA	0	NA
sRsRV4668203		GATAGATCTGAACAAATTGTT	Solyc12g011130.1.1	ATGTCGTATGCTTATCTTTTCAAGTATATAATCATCGGAGATACAGGAGTCGGAAAATCCTGTCTTCTCCTGCAATTTACGGACAAACGATTTCAACCGGTCCATGACTTGACCATTGGGGTTGAATTTGGGGCTAGAATGATCACAATAGACAACAAACCAATAAAACTACAGATCTGGGACACGGCTGGCCAAGAATCATTCAGATCTATCACGAGGTCATACTACAGAGGTGCTGCCGGGGCACTACTTGTTTACGATATTACCAGGAGGGAAACATTTAATCACCTTGCTAGTTGGCTGGAAGATGCAAGGCAGCACGCAAATGCAAACATGAGTATAATGCTGATTGGAAATAAGTGTGATCTTGCTCACAGAAGAGCTGTAAGCACAGAGGAA…	194	213	5	AAGAA-UCAUUCAGAUCUAUC	UUGUUAAACAAGUCUAGAUAG	|| || | ||||||||||||	204	1	0.0312966	NA	NA	NA	NA	1	NA
sRsRV1133995		AATGAGATCCAAAATGAGACT	SLV.920.1	GAAAAGAAGAAAAGAGGGAGAAAGAAAAAGAGAAGAAAAAGAAGAAAAGAAGAAGAAGAAAGGGATGGTTTTTGGAGAGAATTTTTTTTTTACATCTTGTGATAGAAAAGAAAAGAATTATTGAAAGAGTTTATTCATAGGAAGATTTTACAATAGTTTAAGCACACCTATATATCTATTGAAGTTGAATTAAAAACAGATTATCATTTGAATTCGAAGTTGTGTAGTGGAAGGTCATCCCTTTGCTCGTTTCGTCTCTAGCTCGCTGCCCCGAAGAAGGTGAATTTTTTTTTTCTTTCTTCTTTTTTAGATGTTGTCATTCCACCTTGCTAACTATTTTTTTTTGTTTTTTTTTCTTGTGTGACATCGATTCGAGTCCACTTTGGATTCCATTCTTGC…	375	394	5	AGUC-CACUUUGGAUUCCAUU	UCAGAGUAAAACCUAGAGUAA	|||| || ||||||| ||||	385	0	0.0314532	NA	NA	NA	0	NA	NA
sRsRV2505017		AGTTTTGAAGTATTGTGTCCA	Solyc06g072550.2.1	TCATTCATTCACTTGTTGTTTTTTTCTTTTATGTTTTCTTGAGATACCAAGAAAATGGAGCCCAAAAATATGCAAAGTTCACCACTGAAACCTTACAAATATTTGTTAGGAACACAAATTTTGTTGAGATTTTTGGCTACAATATTCACATTGGCGTCTACTTTGATTATTTTAACAAGCAAACAGACTGTTACTATATTTGGCCTTGAGATGGATGCACGCTATAGTTATTCTTCAGCTTTCAAGTTTTTTGCTTTTGCAAATATGATTGGATGTGCCTTCTCTGTTTTGTCTCTGTTTCTTGCCTCTGTTTTAGGACATAAAGGTCTTGTTCCAAAGAATTCATTTTACATGTTCCTTCATGATTTGATTGTGATGGCAGTGCTGCTAGCTGGATGT…	738	758	4.5	UCAAAACAAUACUUCAAAAUC	ACCUGUGUUAUGAAGUUUUGA	| | ||||||||||||||	749	1	0.0323509	NA	NA	NA	NA	1	NA
sRsRV1133995		AATGAGATCCAAAATGAGACT	SLV.999.1	ATCGATTCGAGTCCACTTTGGATTCCATTCTTGCATTCCTCGTTGAGCCATAAAGTCTCAAAACACTTTTTCCGAGTCAGCCAACCCCCTGAGAGGATGTACAGGTCGAAAGCAAAACCATTGGAGAGCTGCTGGAAGTAGCGGATTGCAGGCATTTGGCTGCGATTTTTGTTTTGAAGCTGTGTATCTGGTTTATACACAATATATACACTGTGATACAGGTTAAAAATCCACAGGAGGCCCAAACTCAAAATCTGAATTGACGACAGGGCGATTACGTTTCTGGAAAGGAGTTTTCAACTTCCAAAAGTTGAAAAACAGGCTTATATACAGCCTGTATACACAGATATACAGGAATGATATACTATATATATGCTCAAAAAATATGATTGGTAGGGG…	10	29	5	AGUC-CACUUUGGAUUCCAUU	UCAGAGUAAAACCUAGAGUAA	|||| || ||||||| ||||	20	0	0.0327158	NA	NA	NA	0	NA	NA
sRsRV5165375		TAAGATTGTTCATTGTCACATT	Solyc05g014280.2.1	CAAATCATATGGTAAAATAATATTGTTGCCCATACTTTTTTTTTTAAAACCAATCCTAGAGAATTTAAAGAAGTTCTAGAGAGGTCTAGTAACAAGTCATTCATTTAGTATTTCCAGATTATTCTTCTCTACCCTTTATATTTTCATCACTCACCTTTGCTCTTTATTCTTATTTTGAGTTTGGAACTTCAAAAAAGAAAATAATAGTTATAAACATGGCTCATTGCTTATCAAGATTTCCAATTTCTCAACCTATTTTATTTTCAAACAATCCAAAATATTCCAACTCCTCTCTTCCAATTTCTAGTAGAAAATATCAAGGTAATTATAAGAAATTGAAGGTCATGGTTGTTGATGAAAGACATAATCTTGATCACTTACAAAGACAAAACAAGACTC…	870	890	3.5	AAUGU-UCAAUGAACAAUUUUG	UUACACUGUUACUUGUUAGAAU	||||| ||||||||||| ||	881	0	0.0327177	NA	NA	NA	NA	0	NA
sRsRV7221241		TTTTTGTTATTCTTATCGGGA	SLV.3656.1	CAGATATATGTTTTCTGAACTAAAATAACTTACGATAAATAGATAACTCTCCCCAGAGTTAAAAGTGGTTCTCCACTACTTTTCATGCAGCTAGCTGCCATTCCATAGCGAGGTACGGTAGGCGAGGAGTTCAAAACCATGTTCCAAGTCGGAGAAGTTGACAAAAATGGCGTTTCACTCTTTAAGCATGGGATCAAATACTCTCTTTAAGTAATTACGTTTGGTATAAGTTGACAAAAATGATTTTATTATATTTTAAAGTATGTTAAAAATAATCTCTTTTAAGTATGTAGTTAACAATTATGGTCCTATAAGTATAGCAAAAATTATCACTTCAATTCTCCAACAAAATATTAGTCCAACTTTTATCTATAGTATTTGAGATGAACTAAAAAAAAC…	306	326	5.5	GUCCUAUAAGUAUAGCAAAAA	AGGGCUAUUCUUAUUGUUUUU	|| ||||| ||| ||||||	317	1	0.0345465	NA	NA	NA	NA	NA	1
sRsRV3617051		ATTTTGTGTGCTCAGTTTCTT	Solyc03g114520.2.1	ATGGAAGGCAGCGAGAGCGAGAAGGTGTTCGATTCATTGAACCTAAATCCCCAACTCTTCATCAACGAGGCCCTCAACTGTGTAGACGATTTAGTTGACGATGCTTTCGATTTCTTCCATCAAGAGGCAGCAAAGCTTCTGAAGACCGAGGGCACAGATCGATCCGAAGATCTGAGAAAGGGTGTGACTAACATTAAGAACATAATCCAATTGGCTCTGGATAAGCGTTTGAGCATGTGGGAGAAGTACTCTTTGCACCATTGTTTTACAGTTCCACAAGGGTTCTCTTTGCCCAAAGCTGACGGACCATCCAGTGCCTCTTCACTTGATACTAATTGCATTGAGAATCCGGAAATAGACTCAAAGTTGAATTTCTTAAGGAAAAAACTTTCTCAGGTG…	599	619	5	AAGAUACUGAGCACCCAAGAG	UUCUUUGACUCGUGUGUUUUA	|||| ||||||||| |||o|	610	0	0.0347688	NA	NA	NA	NA	NA	0
sRsRV7221241		TTTTTGTTATTCTTATCGGGA	SLV.3656.2	CATCAATTAAAAAAAAACAATGATTAGTATGTTTTTGGTATCTTCTGATATTTTCTCCTACTTTTTCTTCTTCTTCTTTTTTTTTGTTTACGAACATTGGCTAGGAGTTCAAAACCATGTTCCAAGTCGGAGAAGTTGACAAAAATGGCGTTTCACTCTTTAAGCATGGGATCAAATACTCTCTTTAAGTAATTACGTTTGGTATAAGTTGACAAAAATGATTTTATTATATTTTAAAGTATGTTAAAAATAATCTCTTTTAAGTATGTAGTTAACAATTATGGTCCTATAAGTATAGCAAAAATTATCACTTCAATTCTCCAACAAAATATTAGTCCAACTTTTATCTATAGTATTTGAGATGAACTAAAAAAAACAGCATAGTTTACATTTCCGAAT…	284	304	5.5	GUCCUAUAAGUAUAGCAAAAA	AGGGCUAUUCUUAUUGUUUUU	|| ||||| ||| ||||||	295	1	0.0348116	NA	NA	NA	NA	NA	1
sRsRV6456278		TTACAAATGGATGAAGGTAGT	Solyc07g025400.2.1	ATGGCAGCTGCTGCCAAGCAAGCAACGAATGCAAACCAGGGAGAACCAGTTCTTAAATGGCAGATGGGATGAGCATTAGTTCTCTTAGGTCAACTTCTTTCATTCATTGTAAGTATCATGACTGGCCAAATTTCT	93	112	4.5	ACUUCUUUCAUUCA-UUGUAA	UGAUGGAAGUAGGUAAACAUU	||| | ||||| || ||||||	104	0	0.0377699	NA	NA	NA	NA	NA	0
sRsRV5956579		TCTTACTGCTTCTCGTGGTGC	Solyc12g006840.1.1	ATGGCATGCCTAAAAATCCTACTATTTTTCCTCTTCATGACCATTTCTTTTGCCCAAAACACCACAATATTTCAAGGCCAACACCTTAGAGTTGGAGAAAAACTGGAATCACCAAACAAAGAATTCAGGCTTGAGTTTTTTAGCCTTGATGGCAATAAAACACAATATATAGGCATATTCTACAATTTACCCTCTAACATGACCTTATACCCCGGTGATGATCGCCCCGTTTGGGTTGCAAATCGCGATAGTCCAATACAATATGCATCAGGTAACACTCTCACATTGGATGATGATGGAAACTTGAAAATTTTCTATGGAGAGGATAGTTTTGTTATGTTAAGTTCTTATAATGTAACAACAAGAAATGCAAGTGCTACACTATTTGATAATGGAAAT…	2364	2385	5.5	GAUCUCCGAAGAAGUAGUAAGA	CGUGGUGC-UCUUCGUCAUUCU	| | || ||||| |||||||	2376	0	0.039131	NA	NA	NA	NA	NA	0
sRsRV5940311		TCTGTCATTCCTTCTATTTGA	Solyc05g053190.2.1	CCTAAAGATAAAACTCTGATAATCGTTGCTCAAAGCTCACTAGCAGAAAAGCTGCTGAAAAAATTCATGGATTCATTTGGGAAAAATTGAGCTGACGTTAATGAAGAATGTGTTTCTCAGCAGCTTTGGCGCTTCCATTACTTCCAAATCTCGAGAAAAGTTCAGCAAATTGTATCTCAAATTGTAGTCGAAAGGATGAAGATTCAAATAAGGGTCAATCGGTGAAACTGACATTACCAGCTTATAAATGGCGATTAGTTATTGCTTACGACGGTACCAGATTTTCAGGATGGCAGTATCAGCAGTCGACACCAACTGTACAGTGCATTTTGGAAGAAGCTCTGACTAAAAAAACGAAAATAAACCGTAAAGAACTTTGTGTAGTTGGTGCGAGCCGGA…	1103	1124	5.5	UCGAACAAAGAAGGAAUG-CAGA	AGUUUA--UCUUCCUUACUGUCU	||o|| |||||||||| ||||	1116	1	0.040649	NA	NA	NA	1	NA	NA
sRsRV6703847		TTCTCCCTCTGATATGTCGTT	Solyc02g082400.2.1	TCTCTTTGTAAATCCCCACATACACACGAAACAAAAACAACTATTGAACCGTTTGCTTTTACAGTTTTCCCTCTTAAAAAAACAAACCTAAAAAACCACAAGGTAGATCAATGACTAAGCGGAATCATGGCGACGGCGAGAAACGTTCCTCGGTACCGGCGGATGATCTCCGTTGCCATAGATCAGATGGAAAGAAATGGAGATGCAAAGGTTTTAAGGTTGAAGGTAAATCCATGTGTGAGCAGCATTTACACCGTGCATCCGCTAGTGTTTCTGTCGTCAAGAGAGTAGAAAAACGGCGAAAAAGATACGTTGCGAGAAGCGATACGAGTGATTCTGATGATTTAAGTGAACCAGAGGACGATAAGCCTGTTCCTGTTAGTTTAGGTGATCCGAGGG…	2420	2440	5.5	AACCACGUAUCACAAGGAGAA	UUGCUGUAUAGUCUCCCUCUU	||| || ||||| | ||||||	2431	0	0.0408825	NA	NA	NA	0	NA	NA
sRsRV5160264		TAAGAGTTCAAATGTGAGATC	Solyc04g008230.2.1	CCACATAAAAAAAACACACACACACACAAAAAAAGTAGTACAATAACATTAAAGTTTTTTTTTTTTTGTAAAATTTTAGTTATTTTTTCCTTCAAATGGAGAAAATATTTCTTTTACTATGTCTTATTATTATTATTATTACTAGTAATTCTATCAATGTTGATGCAAGACATCACATTTCCAAGAAAACAAAGAGCAAAAAAGTTATTAGTCATAATAATAATGCTCCTAGTCCTATCGAAGGTAGCGTAAACGAACCATCACCATCACCATTACCATCATCATCACCAGTTTCTTCTCCTAGTAGTAATGTAGTACCGTCCGATCCGAGTTACGGAGGGGCCCCCACTTTGGACCCGGAAGAGGACTGCATTTTCGATGTCATGGAATATGGAGCCG…	1402	1421	5.5	UGUCUGA-AGUUGAACUCUUA	CUAGAGUGUAAACUUGAGAAU	||| | | |||||||||||	1412	0	0.0415078	NA	NA	NA	0	NA	NA
sRsRV5645451		TCAGTAAGTTTTGAAGCATGT	Solyc03g032050.2.1	GAGTAAAAAAAAAGCTCAACAGATTCCTCTCTTCTCCAAAGCGTTGCATTACATCAACTGTAGTGAAGGAAGGAAGGTAATGGATCATCAACAGGAGCAGGATCCTCCAACATTCAACAGTAAATCACTTGAGAAGAAGCCAGGAATTCTCTTTATTGGATCTCCCAATGTCGGCAAACGCGCCCTTATCTCTCGACTACTTTCAGTAGATTCTGAAGATGCATTTGAATCATCTTCTAACATCCTATCATATCCGTGGGCAATCAACACCAAGTATTATAATGCTGATGTTTCTGTTTGGATGGCCCATCTTCATGAGGACTTCTCCATTGGAGCCCTGCCAGCATATGATCAGCTTGTTGCATTGGTGATGGTCTTTGACGTTACTGATCTCTCATC…	1436	1456	5.5	AUCUGCUUUAAAAUUUACGGA	UGUACGAAGUUUUGAAUGACU	| ||||| |||| |||| ||	1447	1	0.0424692	NA	NA	NA	NA	NA	1
sRsRV6763966		TTGACATGTGATTGTATTGTT	Solyc02g030110.2.1	ATGAGCACCGTGGTTCTGCGAAGGAAGCAGGATGTTCACTGGGATATGGAGACATTCAGGTCTAGAAAAGATTCTAATCTAGTTGCATCTGCAGATTGTGCTGGAGCTTTAGATGTTACAGATGACTTGCAACATTTATTGGATGGAGATGAACTGGCTGGTCTACATTGCTTTCGACACCTTCGTGATGAATTAGCCACTTCAATCGATTCTATCAATAGCATTCTTTCAGCAGAATTTTTGCGTATAACCATACAAGAAACTGGCAACATGGATGCGGCAATTACATCAAAATTTAGAGCACGGGCAACCATTGCAATTAATGGAGAAGGCCATGAAGCTAAATTGGATGAAGAAGAAACCTCAAATTTCCGTGACCGGCTTCTTCCATTTGTTATT…	1122	1142	5	AACCAUACAAUCACAGGCCAA	UUGUUAUGUUAGUGUACAGUU	||| ||||||||||| | |||	1133	0	0.0471176	NA	NA	NA	0	NA	NA
sRsRV6959109		TTTAGAGTATCTTGATCTTAA	Solyc10g080710.1.1	ATGTCAGTCGATTCAGCGCCGCCGGTGGAAAAACTCACCCTAACCGACGTCGTAGAGGAGGCGAGATTCTCTCAACGCGTCCCGATCTGTTCAATCGTCGGCCGTACCGACGGAGGAGCTGGACTCGCCGGAAATGTTGTCAAAATCGGTGGTTGGGTCAAAACAGGAAGAGAACAGGGCAAGGGTTCATTCGCTTTCCTCGAAGTGAATGACGGTTCATGCCCAGGGAATCTTCAAGTGATCGTTGATGCTTCAGTTCATAAGCTTGGTGATTTGGTACTTACTGGTACTTGTGTACATGTGGAAGGTGAATTGAAGGTTCCTCCTGAAGGTGCGAAGCAGAAAGTTGAGCTTCGTGTTCAGAAGGTTATATCTGTGGGTACTGTTGATGCTGCTAAG…	1208	1229	5	UUGUAGAUAAAGAUGCUCUGAG	AAU-UCUAGUUCUAUGAGAUUU	|| |||| ||||| |||| |	1220	0	0.0475268	NA	NA	NA	NA	NA	0
sRsRV5499023		TATGTGTCGGCCAGGTTTGGC	SLV.17776.2	CCTATAGCTGTTTGTTTCGGAACCAAACAACTCCTACTAGATCAGTGACCTTACGGCGTCGTTTGTTCATCTTCTCCGCAATTATTCTATTCTTCATTCGGATTCAGTTTCTTTGGAGAATTTACTTGGGTTTTTTGCTTAGTGTTAATTCCCTGGTTAGAAAAAAACCGCTTTCAATCACAGCATCTTGACCTCTGAACTATGGACTCAACCGTGGAAAATGTAGCTTATTCTCCCAAAAATGTATTCATTCTATCTGGGCAAAGCAACATGGCTGGTCGTGGTGGAGTAGAAAAGCATCACTGGGATGGCGTTGTACCAAACGAGTGCCATCCAGATGCTTCTAGAATTTTCCGTCTTAGTGCACACCTCCATTATGAGGTGGCACGTGAGCCACTC…	893	914	5.5	GCCAAAUGUUGGCUGAUGCAUA	CGGUUUGG-ACCGGCUGUGUAU	||||||o ||||o||oo||||	905	1	0.000460986	NA	NA	NA	1	NA	NA
sRsRV7131007		TTTGTTTAACTACGTAAGTGCT	SLV.18796.1	AAGAAATACATCGTATCCAACAATCAGGTGACGATTACAGTGGAAGAAGGACGTTAGTGAAGCCATTTAAAGCCACAATATTGCCCAGTATGCATATGTAATGATTTGAATAGATTCTACAACAACAATAAGAGTTTGAGCACTTACAGTTGAACAAGCTCCGATCTGACCAACAATTTTTGAAAGAGTTCATTTTGAATCATGAAATTAAATAGGCTTATCAGTTTTCTTCTTCGTGATATTGAAATGATGTAGACTCTTTCCGGTGTTTGAAATTTGAACAAGACATCAAAAGCTAAGTTTGATCAATTTTTGTAGACAGGGGACAATAGATTTTACGTAAAGTAATATGTATGATTGTTTGGGAGACTTCAAAATATTCG	139	158	4.5	AGCACUUAC--AGUUGAACAAG	UCGUGAAUGCAUCAAUUUGUUU	||||||||| ||||o|||||o	149	0	0.00169716	NA	NA	NA	NA	NA	0
sRsRV5941268		TCTGTCGTCATTTCAGTGAGA	SLV.14539.1	ATTTTTTAGTATATCAAACCCTTTCTCATATAATAAATCATGATACTCGTAACAAATGTTTGCCACCCCCATTAGCCGCTTTTTTCTTTCAACATAAATTCTCACTTCAATTCGTCCCAAAAAATCAATTATCATGCCGATGGATTTAATTCATTGCGCCATAAATTAGGAAGCTGGGTGTTCAGTTAGTGTGGCAATCGGAAATGTCGAATGTTGTAGTTTTGGACAACGGCGCCGGCGTAATCAAGGCTGGTATCGGCGGCGAAAGAGATCCAACAGCTATTGTCCCCAACAGCATGGGCCGTCCACTTTCTTCCAAGAAATGGCTTATGGCTGACCAGCTTCTTTCCCCAGACGTCGACCTCACTTCAGCCACCGCCCGCCGCCCTTTCGACCGCG…	2065	2086	4.5	UCUUAUUGGAAAUGAUGAUAGG	AGAGUGA-CUUUACUGCUGUCU	|||o|o| |||||||o||o||o	2077	1	0.00207276	NA	NA	NA	1	NA	NA
sRsRV5941268		TCTGTCGTCATTTCAGTGAGA	SLV.14539.2	ATGAATTTGTTTATTCACAAGTATGAATTTGGTTGTCAGCATCTCAGTTATTTGTGGCTTACAGGACTGAATCAGGCTGGACTTGCAGAGTGCATTCATCGAGCTATCAGTTCCTGCCATTCTCATCTTCACCCTGTTCTATATGAGAGGTAGTGCAGAATCATCGGTGCATCTCAAAAGCTTATCTACTAATATTGGTTTATGTTTATCTTCCTTCTTCTAATGTCAATGTATTGAATTTGGACGAGGAAGCATTATTCTGACGGGAGGCAGTACTCTATTTCCTCATTTTGCCAAAAGACTAGAAATGGACCTTCGGCCTCTTGTCCCAGATAAATATTGTTTAAAGATCACAACTCAAGAAGAGTAATATACTGTCCTTCTGGAGAAACTGTTCAA…	929	950	4.5	UCUUAUUGGAAAUGAUGAUAGG	AGAGUGA-CUUUACUGCUGUCU	|||o|o| |||||||o||o||o	941	1	0.00230281	NA	NA	NA	1	NA	NA
sRsRV5941268		TCTGTCGTCATTTCAGTGAGA	SLV.14539.3	ATTTTTTAGTATATCAAACCCTTTCTCATATAATAAATCATGATACTCGTAACAAATGTTTGCCACCCCCATTAGCCGCTTTTTTCTTTCAACATAAATTCTCACTTCAATTCGTCCCAAAAAATCAATTATCATGCCGATGGATTTAATTCATTGCGCCATAAATTAGGAAGCTGGGTGTTCAGTTAGTGTGGCAATCGGAAATGTCGAATGTTGTAGTTTTGGACAACGGCGCCGGCGTAATCAAGGCTGGTATCGGCGGCGAAAGAGATCCAACAGCTATTGTCCCCAACAGCATGGGCCGTCCACTTTCTTCCAAGAAATGGCTTATGGCTGACCAGCTTCTTTCCCCAGACGTCGACCTCACTTCAGCCACCGCCCGCCGCCCTTTCGACCGCG…	1980	2001	4.5	UCUUAUUGGAAAUGAUGAUAGG	AGAGUGA-CUUUACUGCUGUCU	|||o|o| |||||||o||o||o	1992	1	0.00253279	NA	NA	NA	1	NA	NA
sRsRV4227719		CTAACGTCATTTGGGATCGTA	SLV.4470.3	ACTCATTCAAGTAATTTTTCCTTTTAATAGCATATTCCAGTCAAAGAAGGAGTTTCACAAGATACTATCTAAAAGGAGTGGACATCCAGAAATGAAGAGAAATAAAAAAAAAGAAAGAAAGGCCTTCCATGGAGGCATAAGTAAGGATGGTACCCCTGCGTGGGATGGATTATTTATATTTCGTTTTTCTTATTATGTATCCCCATTCAACTTTATTCATGAAGTTTGTATAAATTTGAGTTTTGGGGCAATGGAATATTTCAAATGACGTTATACATCCTTCAAATCGTTAGGCCTGCCTTTGGCACAAAAAGGTCATATATTTGTATAGAAAG	255	274	4.5	AAU-AUUUCAAAUGACGUUAU	AUGCUAGGGUUUACUGCAAUC	| || ||||||||||||	265	1	0.00378373	NA	NA	NA	NA	1	NA
sRsRV5776078		TCGACAATGGCCTAGTTGGAGC	SLV.17240.2	TGCCAAACTGAAAAGCCTTAGGGCACTTTTTAAGAGATCTATACAAACAGAAATTGTTTATATAGATCTTCACTGAAAATGGCGAATTCCTCTAGAAGGCCGAGTGGGCCAGTGTTGCTTAAATCGGCGTTTGAGAGGTCAATCTCACCTACCGGCAGGTTCTGTAACACCACCACCACAGCAACTGATGCGATGTCGTTCGCTTCGTACAGCAACTCTAGCTTTTATTCCTCTCCGTCGACCGGCTGTTTCAACCGATCGGCTTCTCCGACGCGCGTGAATCTTCACGCTCTGGCGCCGGTGAATTCTTCGCCTAGCGTTAGGTTCTCCATTGACAGATCCATTTCTCCTCGGCGTTCCATGGCGGTGTCTCAACGTGATCAGGTGGTTCGGAAGCAG…	595	616	5	GCUCUUAUUAGGCCAUCGUCGC	CGAGGUUGAUCCGGUAACAGCU	||||o |o|||||||| ||||	607	0	0.00392027	NA	NA	NA	NA	1	NA
sRsRV2187723		AGGACAGAGTGATACAGCTGAT	SLV.30516.1	CTCTTTCTTTTCCTTACTTCATAAGGATTCTCAAACCTAACCCTGTTCAAACTTTATTGAAGACAGTCCTGCCTCTTGGTGAAGATCCACCTCCAATTACTTCAGTATGCTTCAATCACAATGGAAAACTTTTAGCAGCTGCAGCTACTGATGGAATGATACACATGTTTGATATGTCTGCTGGCTTGCAAATTACTGGATGGCCAGCACATGATTCTGCTATTAGTTCTGTTATGTTTGGTTCTGATGAGACGAGCATTTTCACTTTGGGTATAGATGGAAAGATATTTGAGTGGAGTTTGCAGAATCAAGGCAAAGTACTTTGGTCAAGTGATTGCAGCAGATTCTGTAACCTTAGGAGTTCGTCACACTATAAACATGAAATGGCTCTCGATGCTT…	548	568	5	AUCUGCAG-AUCACUCUGUUCG	UAGUCGACAUAGUGAGACAGGA	||| || | |||||||||| |	559	1	0.0049318	NA	NA	NA	NA	NA	1
sRsRV5277435		TACGTGTAGTTACAATGATCT	Solyc06g063090.2.1	TGTTCTTTAAAATATGCGTAGATTCATATCACACAAAACCATAAATCTCATCAGCAAAACCACAACTAGTACTATTTCGTCTTCTTCTTCTCCAAATTCTCCATCACTTTCTCCTAATTCTCCATTAAATTCTCTTCTTCGTTTCTTCTCCGCTCTTCCTGCTTATTCTCCTGATTCAATGGCTTCAGATTATTCAGCAACTCACATCACTGTTGATAATATTAATCCAAAGGTTTTGAAATGTGAGTATGCTGTTCGTGGAGAGATTGTATCAATTGCTCAGACATTGCAGCAAAGGCTCAAGGATAATCCAGGTTCTCATCCTTTTGATGAGATCTTATATTGCAATATTGGAAATCCTCAAGCACTTGCTCAGCAGCCTATCACTTTCTTTAGAGA…	1951	1971	5	UGAUGAUUGUAAUUGCAUGUA	UCUAGUAACAUUGAUGUGCAU	||| |||||||o|o||o|||	1962	1	0.00762767	NA	NA	NA	NA	NA	1
sRsRV5881341		TCTCCTTGCGACTCGTGTACT	Solyc10g079950.1.1	ATGGGTAGTCATTACACAGAGTACCATAAACCTCAAAACTCTTCCATGGCTGACCTCTTTGATCTGAAAAAACACAACCAAATGAACAATGAAGAAACATCTCATATAGCTATAGTAATTGTTCCATATTTAGAACAAGGTCATCTGAATCCCCTTCTCAATCTTTCTCGTATAATTTCATCGTACAAACTTCCTGTATTTTTCCTAGGTACTAGTACTAGTAATCGACAGGCGAAATTCCGGCTATCTGGTTGGAACATTCTTGATTTTCCGACTATTCGATTTCATGACCTTGTACCTGGTTCTTGTTCCTCAGTTTCTGCATCAGTAATGGAGAAACTAGGCTCATTCTTCACATCCATTTTGCTGCTTCGTGAACCAATTCGGGAGTTTTTGCAG…	1409	1429	4	AUGGCGCCAGUCGCAAGGAGA	UCAUGUGCUCAGCGUUCCUCU	| | | |||||||||||||	1420	1	0.0125552	NA	NA	NA	NA	NA	1
sRsRV2187723		AGGACAGAGTGATACAGCTGAT	Solyc12g021290.1.1	ATGGTGAGTCGCCTCAAAGGAGACATCAAGCAGCTTAATTTCAAACTTGCGCAACTTCAAGTGTCTTTGGAGGAGAAAGAGACTCAGCTGCATCAGTTAAGGAGTTCTTTATTAGCAACGGAAGTCATTGTTGGGACTGACAGCTCATCAAATCTTCTTGCTGGTTCTGGGGAACCCACAGTTTTCGTACCAGCGTCATCTCATGTTAATTGTGTCTCTGCAAGTGCACAAGCTGGTGAAAGAGAACCTAAACACAGTGAGGATATCAAGCCTGATGATACTCAAGTTTCAACTTCTAAAATTAGTAATCACAGTGACACTGAAAATGATGCACAACGAGAAGAAGAATTCCCTGAAGTGAGAGTGGACTTCCAGGAGACATTCTTAGGCCACACAAGT…	1293	1313	5	AUCUGCAG-AUCACUCUGUUCG	UAGUCGACAUAGUGAGACAGGA	||| || | |||||||||| |	1304	0	0.0129382	NA	NA	NA	NA	NA	0
sRsRV5205160		TAATGAATTATGCGAAAGGTT	Solyc01g066690.2.1	ATGAACATTCCAGGAGTGCCCTTCTCTCATCTGATGGAAGTTGCCTCTGAATTACTTGCAATAAATAGGACAGGACTCACGAATTGCGGACCTCTAAATTATCGAAGAGCAGCCAAAATGTCTCGAAAAGGACTAATGGAGCAGGACCTGAGCAAGTTGGATGTAACACAGTTGCATCCACTTTCTCCCGAAGTGATTTCTCGTCAGGCTACGATCAACATTGGTACCATTGGCCATGTGGCTCACGGAAAGTCAACAGTTGTAAAAGCTATATCTGGTGTGCAGACTGTCCGTTTTAAGAATGAGCTAGAGCGTAACATTACAATCAAGCTTGGATATGCTAATGCCAAGATTTACAAATGTGAAGAAGAGCGCTGCCCTAGACCCATGTGCTATAAG…	1719	1738	4	UACCUUU-GUGUAAUUCAUUA	UUGGAAAGCGUAUUAAGUAAU	|||||| |oo||||||||||	1729	1	0.0144519	NA	NA	NA	NA	NA	1
sRsRV7097125		TTTGGATCCAATAGTTGCAGA	SLV.26192.1	AACAAAGTACAGAATAAATAGGGTTATAGCAGAAGAATAAAAAAAAATAGTAACAGCTGCATTAATATAGGACACAACATTAATGGTTATGGGTATTCAGTTGGAGAATTTTGTGGAGTCGATTAAAGAAACCATATATCAAGATGGACAAAAGCTCGAGTGTTGAGATTGAGATTCGCAGCAAGAAAGCTCGTTGAGAAAACACTCCAAGCTGCTGGTCGTCCTGGCAAGCGTAGCCTTTAGTTTTATTTATTAATTTCGTATTCACCAACAAAACGGAGGTAAATTTCAAAATTTAGAAAATATTGGGTTCAAACTAGTTGTACTTGATTAAATACATTTTACTTTTAACATTTTTCGTTCCATTGAACGCACTCTTCATCGATCGGAAAAGTTGGG…	296	316	5.5	UUAGAAAAUAUUGGGUUCAAA	AGACGUUGAUAACCUAGGUUU	| | || |||||| | ||||	307	0	0.014889	NA	NA	NA	0	NA	NA
sRsRV5913793		TCTGAGTTCACATTGTGATTT	SLV.25361.2	AAAATAATGAGGCAATGATAATCGCCATTAAAATTGTCAACGAAGCTTGAAAACAGCAGCAGATCACTCTATGAATATCTGATATTCTTATACTAATCAACTGTGAATCTGCACTTCTTTTTGACGAAGAAATCGAATGTACAGTTTACTAAAGAAGCACAAGTTTCAACAGAGTTAATAACTTTTTTCTCCAGGGTCTCTAGAGGCAGTTGATTCTGCGTGGAATGGCGGGCAGCAACATTAATCAGCCCTTATTAGACCAGCTGCCTAAAACCCTTCAAAATGTTGATTCAAGGAGAAGAAGACTTCGTCGACTTAAAAGTGCTCCTATGCCGGAATTTATTCCTGGAGAAATGAATGACATAAAGGACGACCAATCACTCCCACGTTACGAGTCAA…	1069	1090	5.5	AGAUGACAAAUGUGGACUUGGA	UUUAGUG-UUACACUUGAGUCU	|o|| || ||||||o|||oo||	1081	0	0.0177806	NA	NA	NA	NA	0	NA
sRsRV3298078		ATGTTTGTGGTGTTGAAGCATC	Solyc05g052460.2.1	AAACATAACATATATACAAAATTAAAAAATCTAATAAAATTCGTAATATCACAAATTATGTTAATTATCTCCTAGATTATTACAATTAGTCCGTCAAATGAACCTATAGGCTATAAGGACACACATCCAAAACCGCCGTGAGTTCATCTTGTTCGCTGGCCTCCTCTCCCAAGCTAGATTCGACTTCACTTCTGTAAGGATCAAGAAAACAAACCTTCAATTACTGCGAAAAATTTCTCACCAGTCACATCTCAATAAATTGCTGCTTATGTAGTTTGAGGAATTCGAAATGGCAATTGGTGGCAGTTACCCAAATCGCCATCTACTTTGTCTGTTTCCATTAATCTTCGTCACCATCATTACTTCGGTCTATGGAACGTGTCAGTTTAGTTTTGAGCA…	1406	1425	5	GAUGCUUC--CACCAUGAACAG	CUACGAAGUUGUGGUGUUUGUA	|||||||| |||||oo||||	1416	1	0.0203893	NA	NA	NA	NA	NA	1
sRsRV6641217		TTCCGACTGTTGTTCTAGTGA	Solyc06g016790.1.1	ATGGCGACTGTGCAAATGTTTTCCTTCACAATTCTCTTTGCTGTTTTGCTTGTTCAACAATGTATTTGTACAGATCCGCCTGCAAGTTCACCAAGTCCTGCACCGGAATCTGGCGCTGATGTAGCTTCTCCACCAATGAGTCTAGCTCCATCGCCTTCACCAAGTCTATCTTCTCCGCCGGCACCTCCACTGTCAGATCTCTCTCGAAATTCATCTCCGGCGCCGTCACCGGGTGATTCTACGTCTAAAAATTCCCTATCGCCGGCTCCAAATTCCAAAGCTGCGAGTGATATTAGCGATGAGAGTGTAGATTCATCGAAGGAATCATCTGGTGGTGGAATGACGAGTGGAAAGAAGGCTGGAATAGCAGTCGGAGTGATCGCTGCAGTTTGTTTTGTA…	356	376	5.5	AGGCUGGAAUAGCAGUCGGAG	AGUGAUCUUGUUGUCAGCCUU	o||o|||o|o||||||||o	367	0	0.0293451	NA	NA	NA	NA	1	NA
sRsRV5472713		TATGATCAGTTGGAAAGTGAT	SLV.1645.1	AAGAAATTATATTTCTTCTAGAAAACTCTGACATCCAAAGAGCTAATGAACCTTGGAAGATACTCCAAAGGTACTTAACAAAGGGATTATATTTCCCTGGAGAATCATACAAGACTCGGTCATACTATGAGTCCATCCTAAGTCATACAGAAAATGCAGAATTTCAGCATTTTACCTCAGAATATAATGAGAATGTTTATAACTTCTCAAAGATCACTATTAAACAGATCATATCTATGGAAGATTGGGGAATATCCACAATGCAGGAAAAGATTGTT	213	233	3.5	AUCACUAUUAAACAGAUCAUA	UAGUGAAAGGUUGACUAGUAU	|||||| | ||| |||||||	224	0	0.00423042	NA	NA	NA	0	NA	NA
sRsRV6475597		TTACGTGTAGTTACAATGATC	Solyc06g063090.2.1	TGTTCTTTAAAATATGCGTAGATTCATATCACACAAAACCATAAATCTCATCAGCAAAACCACAACTAGTACTATTTCGTCTTCTTCTTCTCCAAATTCTCCATCACTTTCTCCTAATTCTCCATTAAATTCTCTTCTTCGTTTCTTCTCCGCTCTTCCTGCTTATTCTCCTGATTCAATGGCTTCAGATTATTCAGCAACTCACATCACTGTTGATAATATTAATCCAAAGGTTTTGAAATGTGAGTATGCTGTTCGTGGAGAGATTGTATCAATTGCTCAGACATTGCAGCAAAGGCTCAAGGATAATCCAGGTTCTCATCCTTTTGATGAGATCTTATATTGCAATATTGGAAATCCTCAAGCACTTGCTCAGCAGCCTATCACTTTCTTTAGAGA…	1952	1972	2.5	GAUGAUUGUAAUUGCAUGUAA	CUAGUAACAUUGAUGUGCAUU	||| ||||||| | || ||||	1963	0	0.0201847	NA	NA	NA	1	NA	NA
sRsRV0620151		AACTAAACTCGTGGTTCCTGTG	Solyc05g052040.1.1	ATGGATAAGCCCCACAAGTGGCTTCCTTGTTCTAACCAAGAAGGCCCTAAGAAACCTCCATTGAAATTAAAATTTTCCACCCTTTATAATCTCCATTTTCACTCTTCATTTTCCACTCAATTCAATTACCAACAATATTTTTCAAGAAAAAAAATGGATTCTTCTTCACTAGAAATGATAAGACAACATCTTCTTGATGATGTTGTTTTCATGGAAACTTGTTCTTCTTCTTCTTCTTCTTCATTAGAAACAACAAGTAGTACACTTTATTCTCAAACCTCATCGAATTCGGAATCTTTAGAATCATTAACCTCTGAGATCAAACTTGAAAGCAATTTCTCTGTTTATCCTGATTTCATCAATACACCTCAAAGTTCAAATCTTGAATCTGTCTCTCGT…	692	713	5	GAAAGGGGACACGAGUUUGGUU	GUGUCCUUGGUGCUCAAAUCAA	| ||| ||||||||| |||	704	1	0.00499656	NA	NA	NA	NA	1	NA
sRsRV0620149		AACTAAACTCGTGGTTCCTGT	Solyc05g052040.1.1	ATGGATAAGCCCCACAAGTGGCTTCCTTGTTCTAACCAAGAAGGCCCTAAGAAACCTCCATTGAAATTAAAATTTTCCACCCTTTATAATCTCCATTTTCACTCTTCATTTTCCACTCAATTCAATTACCAACAATATTTTTCAAGAAAAAAAATGGATTCTTCTTCACTAGAAATGATAAGACAACATCTTCTTGATGATGTTGTTTTCATGGAAACTTGTTCTTCTTCTTCTTCTTCTTCATTAGAAACAACAAGTAGTACACTTTATTCTCAAACCTCATCGAATTCGGAATCTTTAGAATCATTAACCTCTGAGATCAAACTTGAAAGCAATTTCTCTGTTTATCCTGATTTCATCAATACACCTCAAAGTTCAAATCTTGAATCTGTCTCTCGT…	693	713	4	AAAGGGGACACGAGUUUGGUU	UGUCCUUGGUGCUCAAAUCAA	| ||| ||||||||| |||	704	1	0.0088895	NA	NA	NA	NA	1	NA
sRsRV6816362		TTGCCACGATGATGTTTGTTG	Solyc12g009970.1.1	ATGTCTAAGAAGATGAAAAGGGGTGCTTTGGAATCATCATCTTATGGTGTTTTTGAAGACACAAAGGATAGGTTGAAACATCAAACACTTCTGCAGGACTATCAAGAGCTCCAGAAGGAAACTGATGCCGCAAGGCACAAGCTGGAGGATTCAAAGCTGAGGAAACTAAGATTACAAGCTGAAGTTCGTTTCTTACGCCAGAGGCACAAGCATCTATTGCAATCGAAGTCCTTAACAACTCCAAAAGGGAAAGAGCTAGTATCCCTACCAAATGTTGAAACTTACCCCAGGAGTAGGTCAAGGGATCAAGTTACGAGAAAAAAGGAAGCCAAGCTAAACAAACTGCCCCCTCTTCCTGGCCCTAAACCAAACGGAAGGATACAGGTTGCAAAGGTAGTT…	847	867	5	AAACAAAAAUUAUCUUGGCAA	GUUGUUUGUAGUAGCACCGUU	|||||| || ||| ||||||	858	0	0.0427878	NA	NA	NA	NA	0	NA
sRsRV6320519		TGTCTGGTTGGAACACATAAGC	SLV.1655.1	AAATTGGAAAAGAAAGAGGGAAAACACAGTTGCTTCAAAGCATCTCTATTGCTACTAATATACACACTTCACCTCTGCACTCGAACTCCGACTTAGCGGTGTAACTACAATGGCGGACGAGGATTTTCCACCTCCGGTGAGGTTGATGAATTTTGTCTCCGAAGAACAGGTAGTATCGGAACCCCGTACCTCTCTCTACACGAGGGTTAATGTTATGTTGCTTAAACGAGTTTTTGTTTTGTAGTTGGCAGAATCCAAGAAAACTCGGGGTGCTCGGGTTGAAGATGGAACTGCTCAGAGAGATCGCCCTCTTTATGAGATCTTGAAGGAGAACAAGGACAAGAAAGATGCTGAATTTAATGAACGCTTTAAACACCAACCACCCAAAGCCTTAGATGA…	930	952	5.5	UUUUAUGUGUUCUAGCACAGACA	CGAAUACACAAGGUUG-GUCUGU	o||||||||||o|o| ||||||	942	0	0.00134194	0	NA	NA	NA	4	4
sRsRV6320519		TGTCTGGTTGGAACACATAAGC	Solyc01g068150.2.1	AAATTGGAAAAGAAAGAGGGAAAACACAGTTGCTTCAAAGCATCTCTATTGCTACTAATATACACACTTCACCTCTGCACTCGAACTCCGACTTAGCGGTGTAACTACAATGGCGGACGAGGATTTTCCACCTCCGGTGAGGTTGATGAATTTTGTCTCCGAAGAACAGTTGGCAGAATCCAAGAAAACTCGGGGTGCTCGGGTTGAAGATGGAACTGCTCAGAGAGATCGCCCTCTTTATGAGATCTTGAAGGAGAACAAGGACAAGAAAGATGCTGAATTTAATGAACGCTTTAAACACCAACCACCCAAAGCCTTAGATGAGGACGAGACCGAGTTTCTTGAGAAGCTTGAAATGTCAAGGAGAGAATATGAGAAGCAAGTGGCTGATGAAGAAGA…	855	877	5.5	UUUUAUGUGUUCUAGCACAGACA	CGAAUACACAAGGUUG-GUCUGU	o||||||||||o|o| ||||||	867	0	0.00580206	0	NA	NA	NA	4	4
sRsRV5102096		TAAACGTGTGTATGATTCAAAT	Solyc01g087820.2.1	GGGACCCTCATGCTTTCTATGCATATAATCTGAAAATTTAGTGATTTAGGAAGTGTTTTGTGTAGTGCTATGGAATCTAGAATGGAGTTTCGTTATTTTCTTCATCTTCTCTTTCTTTCTACTCATATGTTCTGTTTCTTAACTATAGCACAAAGATCCACTTATATTGTCCATTTGGACAAATCTTTAATGCCTAATGTCTTTACTGATCATCATCATTGGCATTCTTCTACTATTGATTCCATCAAAGCTTCTGTTCCTTCATCAGTAGACAGATTTCATTCTGCTCCAAAACTTGTTTACTCATATGACAATGTGTTTCATGGATTCAGTGCTGTTTTGTCCCAAAATGAACTGGCAGCGTTGAAGAAGTTGCCAGGTTTTGTTTCAGCTTACGAA…	2572	2592	5	AUUUCAAUUAUAUACAC-UUUG	UAAACUUAGUAUGUGUGCAAAU	|||| ||| ||| |||| |||	2584	0	0.0137802	0	NA	NA	NA	4	4
sRsRV5830108		TCGTGTACTGTACTCACTTTA	Solyc01g102500.2.1	AAAGTCGCTGGACTTGAAGCAAACGCCATATAACACGTTGCGCTCTCTCTCTCTCTCTTCTCTTTTTGTTCCCTCAATTTTCCCAGAAAACAAACCCTTGTTGCGGCGGTGAAACTCTCTCTTTCCCTCGAAAAAAGTACTCCGATGTCCAAAACCTAGCTGTTCAACTCCGCCGCCGTCGCGGTTGTTGCCGAAGCCGATATCTCCGTTTTCTTCTGTTTCAACGCTATTATGCCGACTTATACAGCAATAGCCTTTGAGAATCTACTCGAACCTCGTGTTCGGAAATCCTATGGAAAGCAAGTGCTAAACGAGAGAAATGAAGAAGAAAAAGTGGTGGAGGATATTGAGCCACCGCCGGCGCAGGCGAATCATATATTTATATCACCAGCGTTGTAT…	1657	1676	5.5	UGUAUUGUGUACAGUACA-GA	AUUUCACUCAUGUCAUGUGCU	| | || |||||||||| ||	1668	0	0.0115705	0	NA	NA	4	2	NA
sRsRV5693604		TCCAAAGGGATCGCATTGATT	SLV.16029.3	CTTGTATAAAACACTTCAGATAAGGACAGGAACTCAATATCCTTGGTTTGTAAATCTTGGTATGAAGCTGAGAGGTGTTGTAGGAAAAGTGTGTTCGTTGGGAACTGTTATGCTGTTAGCCCTTCAATCTTGATTAGACGTTTTCCAGATCTCAGATTTGTAACGATTAAAGGGAAGCCACATTTTGCTGACTTCGATCTTGTACTTGAAGGTTAGGGTGCATATTTTTATCCATGGGCTGTTTCAATGGCGAAAACTTATCCATTTCTTGAGGAAATTTGGCTTAAGAGAATGGTTGTTTGTGATGAGTCATTGGAGCTTATTTCTTCAGAGTCTTGGTTTTACAGTCTTGTGAAGGATTTGCTACTGATGGACTGCTGCCGTTGCTGCTAACTGCAG…	3104	3124	1.5	AGACAAUGCGAUCCCUUUGGA	UUAGUUACGCUAGGGAAACCU	| ||||||||||||||||||	3115	0	0.00298563	1	NA	NA	2	0	NA
sRsRV6204353		TGGAAGTGATGATTATTTCCC	Solyc03g026040.2.1	ATTTGGTATTTTCCACCATGGAATTGAATCATCCTCTGTTCTTCTCTCCTCTCTTCATGTTCCCAACATTTGTATTGTATTCTCTTTCTTCTCAATGCTTCTAACTTTTAACATCCAATTCAGAGCCTCAACTGATGTACATTACTTTCTAATATCTACCAAAAAAACTTGTTTATTTCTATTCTGTCCCCTTTTTTTTTGTAATGGCTACTGGGTTTTCTTGTATTACTGCCATTGTTGTTTTTCTTCTCTGTTTCTGTGTTTCTAATGTTGTTTTACAAAGAACAGAGGAGGACCCAGAAAGACAAGTCTTGTTTTCATTCAAGAGTTCTCTTGAGAATCCTAACCTTTTGTCTACATGGACCCCCACAGTTTCACATTGCAAATGGGATGGTGTTT…	3921	3942	5.5	GGGGAAUAAAUCAUCACUUUGU	CCCUUUA-UUAGUAGUGAAGGU	|||o||| |||||||||||o	3933	1	0.0268256	3	NA	NA	2	NA	1
sRsRV0767387		AAGATGAGATGTTGACATCAG	Solyc06g008100.2.1	CAAAGGGTGAAGTTTGAACTTGAGTGCATATATATAAATAAATATCTCTTTTAATTCATTTTTTTTTCTTTTCTTTGATGGCTTCTTCTTCTTCTTCTTCATCAAATCTTGGAATAATTGTTCAAAAGAATCCTTCACAATCTCAACTCAATGAATTGGGCATCAAATCTTGGCCTAAATGGGGTTGTTCTCCAGGAAAATACCAATTAAAATTTGATGCACAAGAGACATGTTATTTATTGAGAGGTAAAGTTAAAGTTTCAACAAAGAATTCAAATGATGAAATAGTTGAATTTGGAGCTGGAGATCTTGTTATTATTCCAAAAGGATTAAGTTGTACTTGGGATGTTTCAATTGCTGTTGATAAACACTATAAGTTTGATTCATCTTAATTAATTA…	440	461	5.5	UUUAUGAUAAACAUCUCAUGUU	GACUAC-AGUUGUAGAGUAGAA	| ||| | |||||||||| ||	452	1	0.0286309	3	NA	NA	1	NA	4
sRsRV4005068		CCGCCGAAACAGGGTTTTCAC	Solyc09g075220.1.1	ATGTTTTCTCCACGTCAGATCGCCGTTACCCTCGCTTTTCCTCTCTTAATCCTCTTCCTTACAACTCTACCGCCGTTAGTCACCGCCGCTGCAGCTACCGGCGACGCCGACGCCGTAAACGGTGGCACTTCCCTCACTGCTTACGACTTACTCGTAAGCTACGGCTTCCCCGTCGGAATTCTTCCACAGGGTGCTATTGGGTACGATCTCGATAAGGACACCGGAAAATTCAGTGTACATCTTAGTGGGTCTTGCAGTTTCGCATTAGAAGGGTCTTATCAGCTTAGGTATCAATCGAGATTCGGTGGGTACATAGCTAAAAATAGGCTGTCAAGCCTACATGGGGTTAGTGTAAAAATTCTGTTTCTGTGGCTGAATATTGTGGAGGTTGTTAAGAAT…	352	372	5.5	GUAAAAAUUCUGUUUCUGUGG	CACUUUUGGGACAAAGCCGCC	|| |||| ||||||| | ||	363	0	0.0133653	4	NA	NA	NA	0	4
sRsRV6448416		TTAATGAATTATGCGAAAGGT	Solyc01g066690.2.1	ATGAACATTCCAGGAGTGCCCTTCTCTCATCTGATGGAAGTTGCCTCTGAATTACTTGCAATAAATAGGACAGGACTCACGAATTGCGGACCTCTAAATTATCGAAGAGCAGCCAAAATGTCTCGAAAAGGACTAATGGAGCAGGACCTGAGCAAGTTGGATGTAACACAGTTGCATCCACTTTCTCCCGAAGTGATTTCTCGTCAGGCTACGATCAACATTGGTACCATTGGCCATGTGGCTCACGGAAAGTCAACAGTTGTAAAAGCTATATCTGGTGTGCAGACTGTCCGTTTTAAGAATGAGCTAGAGCGTAACATTACAATCAAGCTTGGATATGCTAATGCCAAGATTTACAAATGTGAAGAAGAGCGCTGCCCTAGACCCATGTGCTATAAG…	1720	1739	3	ACCUUU-GUGUAAUUCAUUAG	UGGAAAGCGUAUUAAGUAAUU	|||||| |oo||||||||||o	1730	1	0.0168852	4	NA	NA	NA	2	1
sRsRV6159328		TGCACTTGGAACATATATGGTC	SLV.11471.1	CTAACAACTATCTACAAGGAAATGCTATATGGAGCTACTATTCAAGAGATCATTTAATGATATATGCCAATTCACGAGAGATAAGACAAACAGATATGGAGGAAGTCCAGAAATGTTTTTTATCCTTATTAAAACCAGAAGCTACTCCAACAACTAGAGCGATAATACAAGGATTCATCTCCGAAGAACTAATGACAAGATATTGCAAGCTAATTGGTCACAAATATCCAGACCATATATGTTCCAAGTGCAACCAAGGTGATGACATAATTCCAGACGTACAACTGGAGTAAGCTGAGAAGAAGAAGATAAGGAAAAATAGACATAAAAATATATGTACAAAATTAGTCATAGTCATTGTCGGTCATTTGGCCAAAGTTTATTTTGTCTTCTTGTAAA…	231	252	0	GACCAUAUAUGUUCCAAGUGCA	CUGGUAUAUACAAGGUUCACGU	||||||||||||||||||||||	243	0	0.000364311	4	NA	NA	4	1	NA
sRsRV6159328		TGCACTTGGAACATATATGGTC	SLV.307.1	ACACGAGAAATGATAATACCGGAAGACATAGGGCAACAACCAGAGATACCAAAAGTTGAGATACCCAGTTTTTATGCAAATAAAAGAATAATTTGATTATCAACTATCATACAAGAATTAGTCAACAACTATCTACAAGGAAATGCTATATGGAGCTACTATTCAAGAGATCATTTAATGATATATACCAATTCACGAGAGATAAGACAAACAGATATGGAGGAAGTCCAGAAATGGATTTTATCCTTATTAAAACCAGAAGCTACTCCAACAACTAGAGCGATAAAACAAGGATTCATCTCCGAAGAACTAATGACAGGATATTGCAAGCTAATTGGTCACAAATATCCAGACCATATATGTTCCAAGTGCAACCAAGGTGATGACATAATTCCAGAC…	352	373	0	GACCAUAUAUGUUCCAAGUGCA	CUGGUAUAUACAAGGUUCACGU	||||||||||||||||||||||	364	0	0.00653733	4	NA	NA	4	1	NA
sRsRV3886839		CATGTCATGTAGGACACGTGTG	SLV.31536.2	CTTCATGATTATAAATTTGCTTCCAAGTTCCATGTGGCAAGTCATGATAAGGAAACTCCATAGATGGACATACCAATATTGCATAATATATCTCTTCATCTCCATGATTTTCCATATTATTTCTTTTTTCTACTTGCTTCATATCTCGTTCATACAAATCTTTTTTTTATTTACTTAACAACTCTATTAAGGGATTGTTTGGTAGCTGGTTTGGAGGTAAGTTATGCAAATATTTAATTTTGTATAGTTATGAGGTAAGTTCAGATATATAAGACATAATACATAAATATGACCTTTAATTTGATGTCAGTCGATAACTATGACCCTTAAATATGGATGTGCATAAGTAGACACTTAACCTTGTATAAAATTGAACAAGTAGACACACATGTCCTACAT…	384	405	1	CACACAUGUCCUACAUGACAUG	GUGUGCACAGGAUGUACUGUAC	||||| ||||||||||||||||	396	0	0.00650092	4	NA	NA	0	0	NA
sRsRV5560189		TCAACAATCAAGAAATGAGCA	SLV.29876.1	GTTTTGTGGCTGCCCCATTGACAGCTGCTGGTCTGGATGCTTGGATGCTGGACAAAAGTTAGGGTGTCGAGTTGAGGAGAAAGCCGAAGCAAACTGTCAAGAATGTACACAATTTTCTTTGGATTTCTCCTCAACTCAACACCTTAACTTTTGTCCGGGATTCGGACTTAAGCTGTACCTTGAAGTTTATATATGAAGATGCGTCAGCTGAAGATGAGAAAACTTTTCGGAGTCATAAGTTAAAGGAAGTCGAAATGGAAAACTTTACATGTATGGAGCAACAGGAGTTGAGAAATTATCTTTTCACAAATGAAGATCACATCGGTGAAGAAGCGTCCATTGTCTAATAGATCGGACAGAGGTCTTCCAAAGCTTTGGTTGTCCAAACTTTTTTGAGAA…	643	665	5.5	UGCUAUGUUUCUUGGAUUGUUGC	ACGAG-UAAAGAA-CUAACAACU	|||| o|||||| ||||||||	655	0	0.0251839	4	NA	NA	2	0	NA
sRsRV5560189		TCAACAATCAAGAAATGAGCA	SLV.29876.2	CTTTTTTCTTTAGGGTTTTGTGGCTGCCCCATTGACAGCTGCTGGTAAAGATTGTGATTGAGGTGATTAAAGCATTGTTTAGGTCTGGATGCTTGGATGCTGGACAAAAGTTAGGGTGTCGAGTTGAGGAGAAAGCCGAAGCAAACTGTCAAGAATGTACACAAGTGAGTAATTCCTAAAAGTTCCAATTTTTGTGTAAGGTATTAGTTTTACCATAGAGTAGAGGAACCAAGATTTTTTTCGCATGTGTTTTTGGTATAACTATCAAATCTATGTAGCATGTTTTAACTTAATAATTTTTGACTGCTTGAAGCTTAGAAGAAATTTCACGAGCATATAGTAGCAATGATTAAGTAATCTTTCTCTAGTGAGCAGTTTAAGTACAACTTTTAGCAAAAC…	3389	3411	5.5	UGCUAUGUUUCUUGGAUUGUUGC	ACGAG-UAAAGAA-CUAACAACU	|||| o|||||| ||||||||	3401	0	0.025539	4	NA	NA	2	0	NA
sRsRV5737874		TCCGGTCTGTGACGGTACATA	SLV.13923.1	CGGAAATAGCTTAATTACCGTTAAATATCACACTTTGTAAATGTCCATAAAGCCTATAGCAACATTAATTCACTAATGTCGGTAAAGACTTTAACACTCTTTGTTAATGTGCATATTTATTGTCACTAAAAATGATTTTTGTTATAGTTCTAGATGTGATTTCCGAGCAGCAGAATCATTCATCGGATCAGATCAGGAGACATCATTAGAAGCTAAACCATTGCAGTACTGAGATGAAAGGTTCTGCTCTGTGGATGGATTGATTTGCATATCATCAATCAGCAAGTTGCTATTGACCTGAGGATATCAATGTCTATTTAGATTTGTGCTTTGTAACGTAACGCTACGTTCTGATATGTATTGTCAAAGACGGAGCCAGAATTTGAAGCTTATGGATTC…	355	374	5	UAUGUAUUGUCAAAGA-CGGA	AUACAUGGCAGUGUCUGGCCU	|||||| |||| ||| ||||	366	0	0.000373693	NA	NA	4	4	0	NA
sRsRV5737874		TCCGGTCTGTGACGGTACATA	SLV.13923.2	AAGAATTTGATGGAGGGTCTTTTGGAAACCGTCTTTTTACGAAGTAGTGATAAAATCCACGTATACTCTACTCTAACATTGTTATTTGTTTTGTAATTTCTAATTTGATTGTTTGTGACAATTTTCATGTCTTGTTTTACTACAGTAATGGAACATATATTCACAAGACTTTAGATGTGGCATTGTTAATCATTAGAGTATGTTGTTGTTAATGAAGATTCTATTTCCATCAATCGTTAGAGGCCAAGCTAATTATAATATGGAGAATTCAGAAGAGTCTTGCATCGAACCTTATTATCCATCAATAGACGAAGAACTAGTGGGGTTTGATGAACATGCACAAAATATAACTGATTATTTGATACGAGGAACCTGGGACCTGGACGTTGTCTCGATTGT…	2615	2634	5	UAUGUAUUGUCAAAGA-CGGA	AUACAUGGCAGUGUCUGGCCU	|||||| |||| ||| ||||	2626	0	0.000747246	NA	NA	4	4	0	NA
sRsRV3193359		ATGGCATACACAACACTCAGA	SLV.27191.1	CCAGTCTGTATTATGAAGTGTTGTTTTTTCCATCTGCAAAGTAAAATTCCTCTTCCGTACTATTTCTTGATCGGAGAAAACTGCAATCTTCACAGAGGTTGAAGAAGAAGAAGAAGAATGAGTGTAATTGATATTCTCACAAGGGTAGACTCGATCTGTAAGAAATACGACAAGTACGACATCGACAAGCAGAAGGATTCCAACGTTGCCGGCGACGATGCCTTCGCACGTCTCTATTCTTCTGTTGAATCCGACATAGAAACTGCTCTTCAGAAAGCGGAGACAGCTTCTATTGAGAAAAATAGGGCATCTATTGTGGCGATCAATGCTGAGATTCGGAGGACTAAAGCGAGGTTACTTGAAGAGGTTCCGAAATTGCAGAGATTGGCTGTGAGAAAG…	1061	1081	5	UUUGGGUG-UGUGUAUGCACGU	AGACUCACAACACAUACG-GUA	|o||o||| ||||||||| |o|	1071	0	0.00585273	NA	NA	2	0	1	NA
sRsRV5932816		TCTGGGCTCACAAGATAGTGTC	Solyc08g068320.2.1	ATGGAAAGTGATAGAATCAGCACTCCGTCAGATGGCACTAGCAATAGTTACCAAAGAGTTCGACCTTTGCATGGGAGAACTAGCGGTCCAACAAGACGTTCCACAAAGGGGCAGTGGACTCCTGAAGAAGATGATACTCTATGCAAAGCTGTCCAACGTTTTAAGGGGAAAAACTGGAAAAAGATAGCGGAATGTTTTAAGGACCGGACTGATGTACAATGCTTGCACAGGTGGCAGAAGGTTCTTAATCCTGAACTTGTCAAAGGTCCATGGTCTAAAGAGGAGGATGAAGTCATAGGTGAATTAGTTAAGAAATATGGCCCCAAAAAGTGGTCCACCATTGCTCAACATTTGCCAGGACGTATTGGAAAACAATGTAGGGAAAGGTGGCACAATCAT…	2790	2810	5.5	UGCACUGU-UUAUGAGCCCAGG	CUGUGAUAGAACACUCGGGUCU	|||| | || |||||||||	2801	0	0.00855969	NA	NA	3	4	0	NA
sRsRV1195604		AATGTTGATGTTGAGCTACGA	SLV.22257.2	TATTATTGTCGTAAAAGCCCATCTTATTAAAATGATTAATGTAATGTATATTTCCTTCATCTTTGTTCTTTCTTGAAAGTGAAACTGCTAATTTCTTTTAATTTAGGTGAATGATGAAAACAAGAATTCATCATGGAAAGCACTTGGCTACTCTGGACCTGATCCAGATTTCAAGAAGCAAAAACAAGAAAACATGAACTCAAAAAAAAAGGATGATCAACCATTTGGACCACTTCATGAAGGAATCATAAGTCTAAAAAATTCACAGAAAATAATATTCCATAGGCTACAAGAACTAGGATTTTCTGTATCAAAACCGCATAATTTCAACAACGCGAGGAGAAGTACAGAGTGCCCTGCATTCATAATTGAATGTGATGCTGTGGTGGTTGGTTCAGG…	1999	2019	4.5	GGCUAGUUCAACAUCAACACU	AGCAUCGAGUUGUAGUUGUAA	||| |||||||||||| |	2010	0	0.00957925	NA	NA	2	4	NA	0
sRsRV5915620		TCTGATACTTCATATATACTAT	Solyc03g032070.2.1	ATGATTTTCATGTTACTCACATTATTGTTATAGGATCGATCCTCCGTAAACCCTAAACCCTAATTTCTTTTGCTACCTTCTCTGTCTCTCTTTCTCCTCTGCTTCATCAATGGCAATGGGGGAGTTGAAAATCTCAGAGATGCGTGACCTAACCCGTATAGAACGCATAGGGGCACACTCTCATATCAGAGGTCTTGGCCTTGATTCTTCACTCGAACCTCGATTAAGCTCTGAAGGTATGGTAGGTCAAATTCCAGCTCGAAAAGCTGCCGGAATCATTGTTAAAATGGTTCAACAAGGTAAAATTGCGGGTCGTGCACTGCTCCTTGCGGGTCAACCCGGAACTGGGAAGACAGCTATAGCTATGGGTATGGCTAAATCGTTAGGGCAAGAAACCCC…	1426	1448	5	ACAGUACUUGAUGGAGUAUCAGA	UAUCAU-AUAUACUUCAUAGUCU	| |||| | ||| |||||||||	1439	1	0.0149931	NA	NA	2	NA	4	1
sRsRV0921647		AAGTGTGTCTCTGAGATTTCA	Solyc03g118690.2.1	AGGTTTCCACTGCTCTATCCTCACCCCCACCCCCACTGTGCGGAAGAACAATCCAAGAAAGTATTATAAACAAACCCCCAAACTGAGCGTCGCTACGAAAAAAGTCAATCTTTGAGCAAATACAGAGTTTATTGGTGAAGAAATGGCGTCACAGTCAGCAAATTTATGGGTTTTGTTGGGATTAGGATTGGCTGGAATACTTTTAATGACCAGAAAGCTAAAGAAAGCTGTTAAAGCTGACTTTGGAGCCTTTGTTGAACGTCTTAAGCTTCTGCCACCGCCTCAGCCTCCTCCACCTAAAGCTCCTCATCCTCTTACTGGCCTTACTTTTGCCATCTCCGATGTATTCGATGTCAATGGATTTGTGACAGGGTTTGGGAACCCAGACTGGTCAAGGAC…	1828	1849	5.5	UGAAGAUUUCAGAUACGCACUA	ACUU-UAGAGUCUCUGUGUGAA	|||| || ||||| || ||||	1840	0	0.0217339	NA	0	NA	2	2	NA
sRsRV0669104		AACTTGATCTGTAATGCCATA	Solyc02g093800.2.1	CATTTTCCTATCTTTCCTCAGTTGGGAATGTTTTTAGATTTCGATCACTGAACCCCAACTATCTAAAGTTTCAATCTTTTTCATCACTCAAAATTATGGATGTTATCTGGGTTCTTCCGTACATCATTTGCCCAGATCTTAATATTCTTTGACCTAGCTTAACAGGCCAGAGTCTCTGTGGACCTCAGCAAAAAAACAAGAACAAAGGTTTACTGCACCTCCCCGGTTCTTTTTTCTGGTTGACAGCTAGCATGGATAGATGAAAAAGAGTTTTACTGGTCTAGACAGGTAGTCTGTGGTCTCATTTGTTTATTGGTTTAGGGGGTGGCAGATAAGGATTCGGGGTGGATGAGATCTGCACTGGCTTGCTAACAATTCATTTTGCTGCTTAGACCTTTC…	2175	2195	3.5	UAUGGUAACACAAAUCAAGUU	AUACCGUAAUGUCUAGUUCAA	||||| | ||| ||||||||	2186	0	0.0256074	NA	NA	0	NA	3	2
sRsRV4668203		GATAGATCTGAACAAATTGTT	Solyc02g088490.2.1	TCACCTCTTCTCTTCGTCTCCAAAGTCCACTCTCTGATCACTCATCAGCTCCCGGAGATTAACGAAATCGGAAAACCAATCCAACTATTTTTTTTGATTTCCGATAGAAAAAAATGTCTCAGAGCCTTAATCCGAATCCAACTTACGACGTGATAATCTTAGGGGCTTCTGGTTTTACTGGGAAGTACGTCATTAGAGAAGCTCTCAAATTCCTCAATGTTCCCTCTTCCCCCTTGAAGAACTTAGCCATTGCTGGCCGTAACAATTCTAAGCTTTCCCAGGCTCTTCAATGGGCTTCCCGTCGAAACCCACCACCCGAAATTCCCATTCTCACTGCCGATACCACTGACCCATCTTCCCTCCGTGAACTTGCTTCACAGACTAAGATCATTCTTAACT…	1659	1678	5.5	AACAAUUUG-UUAGGUCUGUU	UUGUUAAACAAGUCUAGAUAG	||||||||| |o||o|||o|o	1669	0	0.0262605	NA	NA	3	NA	2	0
sRsRV1195604		AATGTTGATGTTGAGCTACGA	Solyc08g075240.2.1	TATATACAATATTATCACAAGAAAGAATTAAACAGAAGAAAAAGAAATGGATCAGAAAATGACACAAAATTGTTGTTTTTTGTCCAAAAGCAGTAGGAGTGTAATTGAGTACTTGGGGGCACTTTCCTCTAACCAATTGGACTCTCTTACTACTCTTTGTGACACTTTTGTACCTTCAATTCATGATGCTAATTCCTATGGTCATCAAGATCAAGGCAATATTGATGATGATGATTCTTACGCAAAGTTCCTCCAAACTTCAGCATCCATGAATGGAACTCCTCAACATATAGCATGGATGATAAACAATAGATTGCAACATCCAAAGATGAATTTGTGCAGATTAGCACTATGGCTATTATCAACAAGGATTGGAACATTTATACTTTGTGGTAAAGC…	2452	2472	4.5	GGCUAGUUCAACAUCAACACU	AGCAUCGAGUUGUAGUUGUAA	||| |||||||||||| |	2463	0	0.0358612	NA	NA	2	4	NA	0
sRsRV6650685		TTCCGTATCTGTGTTTGATATC	SLV.15209.2	TCTGTCTTTAGCAGATATGGATGAACATCTTATAATGGAAGACGGAAGTCTTGTTTGGACATGTAAAGATGTACTCCAACATCAGAATGATAAGATGATACCTTTGAGAATCATTTCAAGCTATGTGGTTGGACTCTTCAAAAATATCAACAAGTGCGCATCGGATCCAACACGGATGCAACAACTTTCCATCTATTATTTGAGTGTTCTTATTCTGCAGCTATATGGATTTGATGGTATCCTGGAGCTTGTCAAGCTCATTATTGTGGAGATATTATATACAGAGACGGAGTCAGCATTTGAAGCTTATGTGTTCTACATTTTGTTTTTGTTAAGATGAATTCTTCCAAGTTTGATGATAAAAGGTTTATTTACCAAAAGAGAAAATGGCCAAAAGCC…	271	292	4.5	GAUAUUAUAUACAGAGACGGAG	CUAUAGUUUGUGUCUAUGCCUU	|||||o| |o||||| |||||o	283	0	0.00145645	NA	NA	3	2	1	NA
sRsRV6650685		TTCCGTATCTGTGTTTGATATC	SLV.15209.3	GTCTTGATTTCTGCATTTTCCTTATTAGCACAGTCCACAATCTTAGTTCTGGTAGTCCATGAACTCTTTCATCACACTATCTCCAGAATCAGCTTTCTTTTAGGAATCAATAGATCACCTCGACTTTTTTTCGACCTTAGTTAGTTAGTTGTTATCACTAATATGACTAGTTTGTCACCAAGTTTTTAGATGTCTGCCTTACAATCCACAGAATCATTTCAAGCTATGTGGTTGGACTCTTCAAAAATATCAACAAGTGCGCATCGGATCCAACACGGATGCAACAACTTTCCATCTATTATTTGAGTGTTCTTATTCTGCAGCTATATGGATTTGATGGTATCCTGGAGCTTGTCAAGCTCATTATTGTGGAGATATTATATACAGAGACGGAGTCAG…	374	395	4.5	GAUAUUAUAUACAGAGACGGAG	CUAUAGUUUGUGUCUAUGCCUU	|||||o| |o||||| |||||o	386	0	0.00182023	NA	NA	3	3	1	NA
sRsRV0696878		AAGAAGACGTCAGCACTTACGT	SLV.21662.1	CAAATCCCTATTTTTCTTCATTCTCCTCGTCTTCTCTCCAAGTCCGCCGCCCACGCCTTTTTTGCCTTCTTCTCCGTCCTTCTTTCCGGCCTTTGCAGCCTGAAGAACGAGTAATGAAAAACAATGGCGAGCTTCGGAAGAGGCGCGAAGGCCACAAGCGAACCTGCATCGCTGGCAGCAGCTCCATTCAGCGAGCAACCAGGCGACTAGGTGGTCTCCATCCGGCAACCACAACAACACAAAGATAGCTCCACCAGTTGCCTCCCTCTCCGGCGAAAAACAGCAACATTAGCTACACGCAGCAAGCACCGATGGCAATCACCGGCAGCAGCCTGCTCCTACGAGCAACATCAGCAAATGCCGGAGCGCGAGGCGAAGATAACGACACAGTTCATGGAT…	488	510	5.5	CUUUAAGUGUCUGAUGUCUUCUC	UGCAUUCAC-GACUGCAGAAGAA	|||||| |||| |||||||	501	0	0.00375855	NA	NA	0	NA	4	4
sRsRV4372084		CTGCAGTTAGAAGTGTAAGAAC	SLV.29801.1	CAATAGTGAGTTCTTCCAACTATATAAACCTCCTCAAACCATTCATCAAACTTACCAACTCCAGCAAGTCATTTCTTGAGCTTCAAGCTTACGTGTAGTCGAGAAGCTCAGTTCTTCATATCCTTCACTTCTTTTAGAAAATGAGCAGAGATGGAGATTGGATGTGTGCTGCATGCCAACACCTAAATTTCAAGAAACGGGATGCATGTCAACGATGCAGCTGCCCAAAATATGCATCACCAGCTGATGTTGCCATGTATGGACTAAACAAAACTGAAGTCTTGGCTGGAGACTGGTATTGCAGTGGTATGAACTGTGGTTCTCATAACTACGCAAGCAGAACAAGCTGCTATCGATGTGGTGCCTTAAAAAGTGATTATTATGGCATCGGAGTAGGAA…	691	711	5.5	GGGUUUA-AUUUCUAACUGCAU	CAAGAAUGUGAAGAUUGACGUC	| ||| | |||||||||||	702	0	0.00559075	NA	NA	3	NA	0	4
sRsRV3875431		CATGATCTCACATATATGCCA	SLV.14772.2	TGTTTATGAGTGAAGGTTGGTCCTGGGTCTATTTTGCGTGGTCCCCTTGAAAATGCAGGTGTTAATCACACGAAAACAAGACTTTTTTGTGGACATGTGAATTGCCCAACTGAATTGACATACCCCCCTGAGGACTGCAACGTGAATAGCTCACTATCTTTTACTCTTCAGGTCTGTCGTGTTGAAGATGTTTTGGTTGAGGGCTTCTTAGAAGGGTCTGTTGTTCATTTCCATTTGGTTAGAACTGTTGTTGTAAAATCTACTGGATCAATAAGTGCCTCTGGGCTAGGTTGCACTGGAGGGTTGGGCAGTGGTGTGCTCTTGCCTAATGGCCTAAGCAGTGGTGCCGGACATGGTGGAAAGGGTGGTGATGCATTTTACAATGGAAGCTATATAAAT…	2918	2938	4	UGGUAUGUAUGUGGGAUCACG	ACCGUAUAUACACUCUAGUAC	||| || |||||| ||||| |	2929	1	0.00108834	NA	NA	4	4	1	NA
sRsRV3875431		CATGATCTCACATATATGCCA	SLV.14772.4	GAACTAATGCAGGAATGCCCTATTGGTACTTATAAGAATGTAAGTGGATCTGATCGATCCCTATGTGCTAAATGTCCATCTCATGAGCTTCCCCATCGGGCTCTATATATTCCTACACGAGGTACGTTCAGTCTAATTTTATGGTTCAGCGATGATTTCATCCTGCACTTTTGGCAACTAATTAGTTTCAGTGTTCAGTTGATTGATACATTTCTTACTGGTAGATAATTCTCGTGACTTCAGCTGTTTCAGGATTAAAGGTTTCTTGATTGATAGATTTGTATAAGTTGGTTGAAGAATTGGTCCAATAAAATTGTTCTAATTGAATAACAGCATTATTCTAGATTATGATTTGTAAGAAGTTTAAAAGTTCTCTTAATCAATGATTTTATTATGTTA…	2317	2337	4	UGGUAUGUAUGUGGGAUCACG	ACCGUAUAUACACUCUAGUAC	||| || |||||| ||||| |	2328	1	0.00130587	NA	NA	4	4	1	NA
sRsRV3875431		CATGATCTCACATATATGCCA	SLV.14772.5	CCATTAGACCACACCCTTGTGTTCTTTGATTGTAGTTCCCTTTCATCCAAATGTTCTTGAGAACTTTGTAACATTCAATGACATAATTATATTGTTAAACATATCAGATATGAAGATGCATTCAACAGATTTGTGGATGAGATAAATGAGTTGGCTTCGTATCAGTGGTGGGAAGGATCAGTATATGGAATACTTTGTACTTTTGCATACCCACTTGCATGGTCATGGATGCAATGGCGTCGGAAGAAGAAAATGCAGCAACTGCGCGAATTTGTTCGTTCCGAATATGATCATGCTTGTTTGCGCTCTTGTCGTTCACGTGCACTCTATGAAGGGATCAAGGTAGCTGCAACTTCAGATCTGATGCTTGCGTATGTGGATTTTTTCCTTGGGGGAGAT…	1595	1615	4	UGGUAUGUAUGUGGGAUCACG	ACCGUAUAUACACUCUAGUAC	||| || |||||| ||||| |	1606	1	0.00152334	NA	NA	4	4	1	NA
sRsRV4444232		CTTCGGCTTTGGCTGGATCGAT	SLV.28239.1	GTGAGATCGAACCACGTCGCTAGCAAGGACATGGGCATCGATCTTGAGTGTTCATCTTTTTCCGATTAAGTCCAGATTTTTCAGGAAAAGGATCTTATCCAGAAGAGGGAAGAATTTTTGAATGGTGATGGAAATTCTCAGTTCTACCCTTTTCTCCTCCTTTCCAAACCCTAATTTCCAGCTATTTAAGCGGAGATTTCTTTCATTGTGAAAGAGAGAAGGAGAGGGGAAGAAAAAAGGGTGGGGTTTCTTAAAGATTTTCAGGGAAAACAGAGAAAATTACATAAAAAAAAAAGAAATTTCTGAAAGGAATTATAACTAGATATATAGCGAAAAGAAATCGAAAGATCTTAGAGAAATTAGTGGGGAGTCGAAGCTTTGGTTCAGAGCCTTCACTTA…	1126	1146	4.5	AUUGAU-CAGCCAAAGUCGAGU	UAGCUAGGUCGGUUUCGGCUUC	||o||| |||||||||o|||o	1137	0	0.00625639	NA	NA	0	2	4	NA
sRsRV4444232		CTTCGGCTTTGGCTGGATCGAT	SLV.28239.2	GTGAGATCGAACCACGTCGCTAGCAAGGACATGGGCATCGATCTTGAGTGTTCATCTTTTTCCGATTAAGTCCAGATTTTTCAGGAAAAGGATCTTATCCAGAAGAGGGAAGAATTTTTGAATGGTGATGGAAATTCTCAGTTCTACCCTTTTCTCCTCCTTTCCAAACCCTAATTTCCAGCTATTTAAGCGGAGATTTCTTTCATTGTGAAAGAGAGAAGGAGAGGGGAAGAAAAAAGGGTGGGGTTTCTTAAAGATTTTCAGGGAAAACAGAGAAAATTACATAAAAAAAAAAGAAATTTCTGAAAGGAATTATAACTAGATATATAGCGAAAAGAAATCGAAAGATCTTAGAGAAATTAGTGGGGAGTCGAAGCTTTGGTTCAGAGCCTTCACTTA…	1121	1141	4.5	AUUGAU-CAGCCAAAGUCGAGU	UAGCUAGGUCGGUUUCGGCUUC	||o||| |||||||||o|||o	1132	0	0.00667209	NA	NA	0	2	4	NA
sRsRV3875431		CATGATCTCACATATATGCCA	Solyc05g026080.2.1	ATGGGTTCACTGGAGCATTCATTGATAAGGTTGTCTGTCTATGGTTCAATACAAGCCGATGGAGAAAGCTTTGGCAAGTATAGTACAGAAGACTATAGAAAGGTTCTTTCAGACATAGGTCCTGGTGGTGGTTCTGGTGGAACAATTCTTCTTTTTGTTCAGTCTTTGGTCCTTGGTGATTCTTCTACTATATCAACTATGGGAGGGCATGGTAGTCCTAATGGTGGTGGCGGTGGTGGTGGAAGGATTCACTTTCATTGGTCGGACATTTCTGTTGGAGATGAATACCTGCCTATAACAAGTGTACAAGGCACTATAAATGTCGGGGGAGGAATTGGTAGAGCTCTAGGACAAGATGGAGAAAACGGAACTCTTAGCGGCAAACCTTGCCCAAAAGGG…	2417	2437	4	UGGUAUGUAUGUGGGAUCACG	ACCGUAUAUACACUCUAGUAC	||| || |||||| ||||| |	2428	0	0.0207132	NA	NA	4	4	0	NA
sRsRV4444232		CTTCGGCTTTGGCTGGATCGAT	Solyc11g017040.1.1	ATGGATGTTTTTGAGTTCAAACCAGAGGACGAGCAGCCTTCGGAAAACGAGGCGAATAGGTTTTGCAACAACTATACAATCACTGAAAATGGTGCGCTAGGAACAAATATGAACTCGAAGGGGACTGGTGATGAACCATCTGAAGATATTGAAGCAGCTGACAGTGATTTTAATGGTAACCATGCTCTCTCAAGTCTGGATGCAGAAGGTTGTGGTGATGAGAGAATGCTGAGGTTGGGCAGCACGCCAAATATTACTTCAACAAACAAAAGACGATTTCCTGATAGAGAACCTAACAATCACGTAGGTGGAAGTTTCTTGGAAGGCAGTTCATATAGAGGGACAGATTGTCAAGAGATTTTCTCTGGACCTCATTCCAATGATGAATCAGTAGGTGCA…	2251	2271	5	AUAGAU-CAGCCAAAGUCGAGU	UAGCUAGGUCGGUUUCGGCUUC	|| ||| ||||||||| |||	2262	0	0.0288635	NA	NA	0	2	4	NA
sRsRV4444232		CTTCGGCTTTGGCTGGATCGAT	Solyc11g017060.1.1	ATGGGTTTTGGTCACACAGCATCTTTTAACGAATTCAGGAGTTCATTACCGCCAATACAGGAAGAGATGGAAGCTGGAGATCATCTTGCGTACACAGCAGACCTTCTTGTGCCTTTTCATATTCATCTGGATCTCTTGCTGCGGCAACTTCCTGGATCCCAGATGTGTCAGTTGTCCAAGATGTGGACGAGGAATTGGACTCATCACCAACTACTTCAGTCCGTGACACAGAAACAATTAGAAGCTGAGGTTGCAGAAGTGTGCAAAGTAGATCAAAATATGAGTACAGATGAGAAAATTGATCAGCCAAAGTCGAGTATTGACTGTTTGGTTGATGGACATGCCACTCCTGGCGAGCTGCTGGACATGACTTTGGCACAATCCTCGATTGAGACTCGT…	298	318	4.5	AUUGAU-CAGCCAAAGUCGAGU	UAGCUAGGUCGGUUUCGGCUUC	||o||| |||||||||o|||o	309	0	0.0292697	NA	NA	0	2	4	NA
sRsRV6871837		TTGGTTTTGTGTTTCCAAGGC	SLV.20086.2	GAACAATGGAGGGAGATCTCGCACCAGTTCAAGGGACATTTTGCTTTGTTTGACATGGCATATCAAGGATTTGCAAGTGGGTATCCAGAGAAGGATGCTAAAGCAATCAGGATATTTCTTGAGGATGGTCATCCGATAGCATGTGCCCAATCATATGCAAAAAATATGGGGCTATATGGTCAGAGAGTTGGTTGCCTAAGTGTTGTCTGTGAGGATGAAAAACAAGCAGTGGCAGTGAAAAGTCAGTTGCAGCAACTTGCCAGGCCCATGTACAGTAATCCACCTCTTCATGGTGCTCTTGTTGTTTCTACAATCCTTGGAGATCCAAACTTGAAAACTCTATGGCTCGGGGAAGTGAAGGGCATGGCTGATCGTATCATCGGGATGAGAACTGCTTTA…	432	452	4	AUCUUGGGAACACAUAACCAA	CGGAACCUUUGUGUUUUGGUU	o|||||o|||||| ||||||	443	0	0.00782518	NA	NA	4	4	1	NA
sRsRV4379887		CTGGAATGCTGCTACATGGCA	SLV.5573.3	ATCGCATTTACTTGGGTAGGCAGTTGGAGAATCATCAATCAACAGTTTCTCGTATAGCTAATTTAGTGGGGAATACAACTTCAGCTGAAAAGCACTTGAATAAGTGGCTATTCATAGTTGGATTAGGGAGCAATGATTACATCAACAATTACTTGTTGCCTGAAATATATCACTCAAGTCATTTATATGCACCAAGCCAGTATGCAACTGCCTTGATTGATCAATATTCACGACATCTAAGACTTTGTATGAAGAAGATGGAGCAAGGAAAGTTGCCTTATTTGGACTATAGGGCCAGCAGCATTCCAGCAGAGCTACAAGTAGATGTGAGTTCAACAAATAATGCAATTCAACTATTCAACAGCAAGCTATATCTACTATAAGTATCCAAATGCGTAA…	293	309	5	GGCC----AGCAGCAUUCCAG	ACGGUACAUCGUCGUAAGGUC	||| |||||||||||||	300	0	0.0116469	NA	NA	0	2	2	NA
sRsRV0906413		AAGTGCTACACTAAGAATGTC	Solyc05g052720.1.1	ATGGCCAGTCTATGGCGAGCAGTGATGGGCGATAACACAACTCCATCGACCGACGACTACGACGGAGTAGAATTCTGGGTTAACCCCGAACGAGCCGGCTGGCTCACAAAACAAGGCGAGTACATAAAAACCTGGCGTCGCCGGTGGTTCGTGTTGAAACAGGGGAAACTGTTTTGGTTCAAGGAAGCGAATCTCAATAGAGGATCGAAACCGCGTGGTGTTATTCCGGTGGCTAATTGCCTTACAGTGAAAGGAGCTGAAGATGTTCTGAATAAACAATTTGCATTTGAGCTTTCAACTAGGTCTGATACTATGTATTTTATTGCTGATTCTGAGGAGAAGAAGGAGTATTGGATCAATTCGATCGGACGGTCTATAGTGCAGCACTCTAGATCTGTT…	368	389	5.5	GACGGUCUAUAGUGCAGCACUC	CUGUAAGA-AUCACAUCGUGAA	|||o ||| ||||| ||||||	380	0	0.0169902	NA	NA	1	4	1	NA
sRsRV4491746		CTTTGCAAGGAATGCTGGTTG	Solyc02g087050.2.1	AAGCAGGATTTTGTGTTTGACATAATCTATTACATACAAAAATTTCTAATTTGATTGACCACAAGTTCTAAGAGTAGATTTTGAAGATTATTTTTTAAATATATGTTTGATATTTTCAAGTTGTCATGAACTAACTCATACTTTCATTAGTACAAATTATTTAAATACGAAAAATATTCAAGTTGACAACTCTACCCTACCCTGCTTTGGCCGCAGTAGTCAAATTTCTCTTTCTTTTAGGTTTAAGCACGATAGGCAAATAAAAAGGGTCCAACTTGATTAATGAAACCAAAAAAAAAAAAAAACATTATCAAATTTTGTACGGCAATGAAAAAGTTGTTGTCTTTCTTCTGAAGAAAAAAAAGGATTCTTGACTAGGTGTGGGACTGGGAGTGTAAA…	1295	1314	5.5	GGAUCA-UAUUCCUUGCAGAU	GUUGGUCGUAAGGAACGUUUC	| || |||||||||| |	1305	0	0.0429813	NA	NA	0	2	2	NA
sRsRV4066411		CCTTTGATCTGTCGTTTCCCA	Solyc08g078720.2.1	CCACAAATTGATCGGGGAAAATGTCAATGGCTCTGACTATCAGAAAAGCCGCCGGAGCATCGACACTGTTCAAATTACTCAGCTCTAAATCCAAATTTACTACCGCCGCTCCTTCAATCACACGCTTTTTTTCCTCCATTACAACTGCAGATTCAAATTCCCTGAGCAATGAGCAGAAAAACTCTACTGAGCCAATTCTGGTGACGGGTTCTCCACAAGAATTCAAGATGGAGAACCCGTTTCAGTCAGCAGGACCGAAAGAGGTGCTAGAAGTGGATACACTGAAGGATGGTATACTTGTGAGAGTGGCAATGCCTAGCGTTGGTGAAGATGGGATTAAGGTCTGGTTAGAGAACAACACGGTTTACTTCACTGGCAAAGGAGACATTGAAGTGGAAT…	603	623	5.5	UGGGAAAUGUUUGAUCAAAGG	ACCCUUUGCUGUCUAGUUUCC	||||||| | |||||||||	614	0	0.0295629	0	NA	3	2	2	0
sRsRV3952582		CCATCGTGGCAATCAAAGTTGG	SLV.28825.1	AAAATTCTTACTTCAATGTCAAGAATATAAATAAACATAGTATATATGGAGAGCTAGCCTTCTCATGATATTGCAAACATAATGAATAAGAAAGAGATATTGAAAATCCATTTTCCAATCTTGTACTATTTGTTAGTAAGTTCACAACTATCTCTTTCTAGACAAGGTAAATGTCTTTGAAGGACCATATTCTCCGGTGTGAAGAAAGTTATTTAGCGCGATTTCCATGGCCACGAGCATTCCACGTAAACTTGTACCATCTCCCCTCCACAAGGTCAGAAACAACGATAGGGAAATCCCTATGGAATTATTCACAAAAGAGAACAAGCTTTTACCAAAAGAAGGAGAAAGGTGGATGAAATACACTGCAAATTCTTGTATGATTGTTGCAACTTTGAT…	389	410	2	GCAACUUUGAUUGCCACGAUGA	GGUUGAAACUAACGGUGCUACC	||||||||||||||||||||	401	0	0.0035745	0	NA	3	3	2	4
sRsRV6146498		TGATTGAACTTCCGGTAGAGAT	Solyc06g072580.2.1	ATATTTATTCAGTGGTAGCAGACATATTCCGTGGACAATATTATCGGGGAATTTTGTCCTTCAAAGGAGAGAGGAGTCGGAGTTGTATAGCTTTTGCTCTGGGGTCCCATAATCATCCGCCATTAACAAGGATTTTGATTTTTAGCTAAAAAGGACCAGACATGTCTGGAATCATAGGTCGAACAATGGCCAATAGAAGGATTTCTGATTTGAACAAGTTCTTGGTGGGAAGTAGACTATTTGCATCTAGAACTTACTCTTCCGCAGTTAAAGAGATGACAGTGCGTGACGCATTAAATTCAGCTCTAGATGAAGAAATGTCTGCGGATCCTAAGGTCTTCGTTATGGGGGAAGAGGTTGGTGAGTACCAGGGTGCCTATAAGATTACAAAGGGACTTC…	1388	1408	5	AUCU-UCUGGGAAGUUCAAUUG	UAGAGAUGGCCUUCAAGUUAGU	|||| | |||||||||||	1399	0	0.022132	0	NA	2	4	2	2
sRsRV6881670		TTGTATCTGTATGTATTTTTA	SLV.4855.1	ATTAAAATGACCGAACTAGACATTTATGAAAGGCATGTGTAGATTAGGCTTGTGGAATCATTCCTGCCATTCTCAGATAGCTGATTAGTGCAACTGTGTATTTGAAAGATGCCATGGTAACTGTTAATGCTGATTAGTGCAAATGTGTTTCTTTAAAAAGATGACATGCTAACTGGGGAAAGCATTAACGCAAAGCACAAGGAAATACGAAGTGGTTGATGATGCTTAGGAGCAGTGTTATAAAAGGCGCTCAGGGCGTTCTACGCACTGGGTGCAAGTTCTAATGAAATCATTATCCTTTTTATTATCGTTCTGCAGACCCACTAATCGTGTATTTGGTATTTGGTGTGCTACGCCTTGCTTGGGGACTCGGGGATTGGAGTAACATATTTAGTTTGA…	647	666	5	UGAAAA-ACAUACAUGUACAG	AUUUUUAUGUAUGUCUAUGUU	| |||| ||||||| ||||	657	0	0.0465783	0	NA	0	4	1	4
sRsRV5744861		TCCGTTCTGTGTACCGATTCA	Solyc01g095180.2.1	TGGTGAAGTAGAAATTAGAGGTGCAAAAGATTCATGGTCGAACCCAAACTAAAGAGAGAAAGTAGAGGGCAATTTTTATCATCAGTCATCAGCCCCCCATGTTGTCCATTAAATGACCTTCTCTGTTTTCCAAACTACACCATTAAATGCCGTAGCTGCAACTGCACTTAATCTACCCACCCACTCTCTCGCTACCCCTAAACCCTCCTTTTCTTCTCATGGACCTTCTCAACCCTTCTTCTCTCCATTCTCAATGTCCACCTCCGACATCCGCCGCCAAACCCCACCACCACCTGTGACCATCGCCCCACCAGATTCTACCTACACCCTTTCTCAAAACCTCAGCACCATCGGCCTCGGCTACGCAATTGCCATAGCTCTCGGTTTCCTTGTTCTTCT…	1063	1084	5.5	UGUCUUGAUUACACAGAAUGGA	ACUUAGC-CAUGUGUCUUGCCU	|| | | ||||||||| |||	1075	0	0.00410295	0	NA	0	2	0	4
sRsRV3276691		ATGTGTCTGATAATGCGGATG	Solyc01g008360.2.1	CCCTATAAATTAAAACTGAGCAACAATTAACTCAATTTCTGTACTCTTTTAAGAGTAAACAAAAAAGGTTAAATTTTCTCTCTTCTTCCGGCGAAACTATGGCGGCGTTGAGTCTCCGAAAGGGAAATACCCGGCTACCGCCGGAGGTAAACAGGGTGCTATACGTTCGGAACCTTCCGTTCAACATCACGAGCGAGGAGATGTACGATATCTTCGGCAAATACGGTGCTATTAGACAGATTCGTATTGGTACGAATAAGGATACGCGTGGTACTGCTTTCGTCGTCTATGAGGATATATATGATGCGAAAACCGCCGTCGATCATCTCTCCGGCTTCAATGTCGCTAATCGATACTTGATAGTTCTGTATTACCAGCAAGCGAAGATGAGTAAGAAAT…	577	596	5	CA-CCGAAUUAUCAGACAGAG	GUAGGCGUAAUAGUCUGUGUA	|| ||| ||||||||||| |	587	0	0.0169799	0	NA	2	2	2	2
sRsRV2068863		AGATGTCTGAAGTGCAAACTT	Solyc02g088350.2.1	ATCTATGGTGGGTACTAACAGGAAGAAGCGTCCCAATTCCATCCGCCATGGCAACGGCGCCAGCCATTTTTGTGCCTTCCACTTCTCTCGCTTCCTCCAATGCACGCAAGATTAATCTAAGTTCATGGAACGAGAAACTGGTTATACCCCAAAATTTTCCATTCTGGACTCCCAAGTACCAGTCTAGGAAACCACCGTCATGCTCCGGTACCAATGTCACGGTGGTCCAAGGTGATCGGAATACAACCGAACTACCAATGAGTATTGACGCTCTTGACAGTTTCATTCGCCTTAATTTGGGAAACTGGACCGGCTCTTTCCATCAATTTGATGGTCATGGAAATTTGATGCATAGAATTACAACGAAACTTGCTGTGGGCTCTTATGGTGAAGGTGAAC…	1298	1317	4.5	AAG-AUGUGCUUCAGACAUCA	UUCAAACGUGAAGUCUGUAGA	||| || |||||||||||	1308	0	0.0212931	0	NA	2	0	2	2
sRsRV6575767		TTATTGTCAATATGACGTGTGT	Solyc05g055640.2.1	ATGCCTAAGCAAATCCACGAGATCAAGGATTTCCTTCTGACAGCCAGAAGGAAGGATGCCCGGACTGTCAAGATCAAGAAGAACAAGGATATGGTCAAATTCAAGGTTCGCTGCTCCAAGTACCTCTACACACTCTGTGTGTCCGACTTTGAGAAGGCTGACAAGTTGAAGCAATCACTTCCTCCAGGTTTGAGCGTGCAGGATCTGTGAAGAAGGATTTATGCTTTTCAGAGTTACTAGGGAATGGAGAATTGTGTTTTTTTTGTGATGTCTTGCCCTTTGGCATGTCTAAGATTTGAGCTTTGAGATATTACTTTGGAAAAACATTACTCATATTGACAATGAATTTTGATTGTTAGAAGCCAAAGTAATGTTGTTTCATGGTCTCATTTGAGTTC	324	345	3.5	ACAUUAC-UCAUAUUGACAAUGA	UGU-GUGCAGUAUAACUGUUAUU	||| o|| |||||||||||||o|	336	0	0.0256274	0	NA	2	2	2	2
sRsRV1755188		ACTGTAATAATTGCAAGTGGC	Solyc03g093690.2.1	TATAAGGAACACTTATCCAAACAAAACTTTATTATAGATCAACCATGCTCCTCAAGACTTGTCTCCCTTCCTCCACCATAGCCACAAAATCTCCACTCATTTCCTTCTCCAAATCCACTCTTCTTCTCCCTCCTTTTTCCCGTAAAGTTTCTTCAACCTTTCCTCGGACTTCCAAAACCCCATCTCTCTACTCTCCACCAAAGATGAGTTGGCTCAACAAATTGGGTTTTGGTGCTCGTACTGATACTCCAATGGATTCTTCTTCCTCTGCAATTCCACAAGGACCTGACACCGACATCCCTGCCCCAGGCCAACAGTTTGTCCAATTTGGGGCTGGATGCTTTTGGGGGGTTGAATTGGCCTTTCAGAGAGTGCCTGGTGTTACCAAGACAGAAGTTG…	962	982	4.5	GCCAC-UGUAUAUUAUUGCAGU	CGGUGAACGU-UAAUAAUGUCA	||||| ||o| ||||||o||||	973	0	0.0317143	0	NA	2	2	2	2
sRsRV7097125		TTTGGATCCAATAGTTGCAGA	Solyc03g117780.2.1	TATTTGTTTGGCAAGTGCAAAATTTCTCGATTTCTTAAATTCCAAAAACTTGAAAAGCAAAGGAGGATGAAGCTCACTGTAAAGACTCTCAAGGGAAGTCACTTTGAAATTAGGGTTCAGCCATCTGATACGATTATGGCAGTCAAGAAGAACATTGAAGATGTACAAGGAAAAGATAATTACCCATGTGGGCAGCAGTTGCTGATTCACAATGGTAAAGTGCTGAAAGATGAAAGTACATTGTTGGAAAACAATGTCTCTGAGGATGGTTTTCTTGTTGTCATGCTTAGCAAGAGCAAAACTGCTAGCTCAAGTGGGACAACTTCTGCTCAGCAGCCAGCAACTGCCGCAAATCCTACTACAACACCTGAAGTGATTCCGCCATCACAGGCCCCAAAA…	1257	1277	5	CUUAAAAUUAUUGGAUCCAAU	AGACGUUGAUAACCUAGGUUU	| || ||||||||||||	1268	0	0.0344955	0	NA	0	2	0	0
sRsRV6575765		TTATTGTCAATATGACGTGTG	Solyc05g055640.2.1	ATGCCTAAGCAAATCCACGAGATCAAGGATTTCCTTCTGACAGCCAGAAGGAAGGATGCCCGGACTGTCAAGATCAAGAAGAACAAGGATATGGTCAAATTCAAGGTTCGCTGCTCCAAGTACCTCTACACACTCTGTGTGTCCGACTTTGAGAAGGCTGACAAGTTGAAGCAATCACTTCCTCCAGGTTTGAGCGTGCAGGATCTGTGAAGAAGGATTTATGCTTTTCAGAGTTACTAGGGAATGGAGAATTGTGTTTTTTTTGTGATGTCTTGCCCTTTGGCATGTCTAAGATTTGAGCTTTGAGATATTACTTTGGAAAAACATTACTCATATTGACAATGAATTTTGATTGTTAGAAGCCAAAGTAATGTTGTTTCATGGTCTCATTTGAGTTC	325	345	3.5	CAUUAC-UCAUAUUGACAAUGA	GU-GUGCAGUAUAACUGUUAUU	|| o|| |||||||||||||o|	336	0	0.0463389	0	NA	2	2	2	2
sRsRV1734536		ACTGACCCATGGTAAGAAGGT	SLV.6694.5	TGGTGCAGGAACCTTGTTTTTAATATTGCACTTCTCGTGTGCACGCATCCTTTAGGCTGTTCCTCTCCGAAACTTCTTGCTCTGTTTAAGTAAAAAAATTGCACTTTCCGTTTTGGCTTTACTCATTATGCAAGTCATAATTTCAAAATCCTTATCTTGTACTAGACATATAACAATTATATATAAATAAATACCAGACAGTACTCTGCAAACACTCCTACATTTGTACAGTAAACATCATGAATATCATCAACAGGGCAGCTTCGATTTTTCTTCTTTTGGTGTTCTTCTTGGCTTTTTTCAAAGATTCTGTTCATGGGCGCCCTCTTTTACTGTCAATGTCCAGACCCAAGCCGGATGATGCTGCCTTATTTGCTCGATGGCTCGTTTCTCAGAATT…	815	834	5	ACC-UCUCACCGUGGAUCAGU	UGGAAGAAUGGUACCCAGUCA	||| ||| ||| ||| |||||	825	0	0.00536448	2	NA	2	3	2	0
sRsRV1734536		ACTGACCCATGGTAAGAAGGT	Solyc02g087250.2.1	TGGTGCAGGAACCTTGTTTTTAATATTGCACTTCTCGTGTGCACGCATCCTTTAGGCTGTTCCTCTCCGAAACTTCTTGCTCTGTTTAAGTAAAAAAATTGCACTTTCCGTTTTGGCTTTACTCATTATGCAAGTCATAATTTCAAAATCCTTATCTTGTACTAGACATATAACAATTATATATAAATAAATACCAGACAGTACTCTGCAAACACTCCTACATTTGTACAGTAAACATCATGAATATCATCAACAGGGCAGCTTCGATTTTTCTTCTTTTGGTGTTCTTCTTGGCTTTTTTCAAAGATTCTGTTCATGGGCGCCCTCTTTTACTGTCAATGTCCAGACCCAAGCCGGATGATGCTGCCTTATTTGCTCGATGGCTCGTTTCTCAGAATT…	815	834	5	ACC-UCUCACCGUGGAUCAGU	UGGAAGAAUGGUACCCAGUCA	||| ||| ||| ||| |||||	825	0	0.00620886	2	NA	2	2	2	0
sRsRV5826613		TCGTGATACACAACAGTCTGT	SLV.12038.2	GTTGTCTTTTCTTTTTGGGGCATGGAAGCATCTATTGATTGTAAATGCCTTTTCTAATGTGCATTATAATTCATAACAGGTATCACCTGAAAGATGTTATCATAGGAAAAATATATTTTCTCCTTGTAAGAATTAAGATAAAGAACATGGATCTTGAGATTAGACGCCGAGAATCGACAGGTTCTGGGGCAAATACCCATGTTGAAACAGAGACGCTGGCCAAGTTTGAGTTGATGGATGGTGCTCCAGTCAGAGGTGAATCAATACCCATTAGACTCTTCCTTAGTCCATATGAGCTGACACCAACATACCGCAATATCAACAACAAATTTAGTGTGAAATACTATTTGAATCTTGTTCTTGTTGACGAAGAGGACCGTCGGTACTTCAAACAGCAAG…	593	612	5.5	GUAGGCAGUUGUGUA-CAUGA	UGUCUGACAACACAUAGUGCU	|| | |||||||| || ||	604	0	0.000836456	2	NA	0	4	4	4
sRsRV5826613		TCGTGATACACAACAGTCTGT	SLV.12038.3	TATACATATAAATTGAATTGAACTTTCTAATTAATAGTAATAACATTTTCTTCCAGTGTGCTACACGGTGCTTCTCACCATTTATACTCCATTTTACATCGCCTCCATCAGATCTGGTCGTCTCTTTTATGTATGTATCTCCTTCATCTTTTGTCTGCTCAGTGCTTTTGGTTCTTCCTTTAATCTTGTCTCTTGCTCGAATTGTGCATCTCCGATTCTTCCAAGAGGATTTTGGTCCACTATTCACTTCTTTTAGCATGAATTACATTATTGGAGCGTTCAAGCCAGCATGCAACATCTCAATCACGTTTGGTGATGGAAAATCCCGCAAACAGGTCCCCTTGAAGAAGGAAAATGGTCAAACTGTTATGGTCCCACTTTTCCAAAGTCAAGAAAACA…	1322	1341	5.5	GUAGGCAGUUGUGUA-CAUGA	UGUCUGACAACACAUAGUGCU	|| | |||||||| || ||	1333	0	0.00125442	2	NA	0	4	4	4
sRsRV5370788		TAGTAAGCCACCAGTGTGTTTT	Solyc01g080600.2.1	ATATCCATCATTAGAGAACTCTACTTTCTGTCTGTGTTTTTATCAATTTCAAATGGCCCGTACTAAGCAAACAGCTCGCAAATCCACAGGTGGAAAGGCACCAAGGAAGCAGCTAGCTACCAAGGCTGCAAGAAAGTCAGCTCCGGCAACGGGAGGAGTGAAGAAGCCTCACCGTTTCCGTCCAGGAACTGTGGCTTTGAGGGAAATCAGGAAGTATCAGAAGTCCACGGAGTTGTTGATTAGGAAGCTTCCATTTCAAAGATTGGTGAGGGAAATTGCTCAGGATTTCAAGACAGATCTGAGGTTTCAGAGTAGTGCTGTTGCTGCTCTACAAGAGGCTGCTGAGGCTTACCTTGTTGGTCTCTTTGAAGATACTAATCTTTGTGCAATTCATGCCAA…	589	610	5.5	UGUGUAAACUGGUGGUUUACUA	UUUUGUGUGACCACCGAAUGAU	| |||||||| ||||||	601	0	0.00929882	2	NA	3	3	2	0
sRsRV5394752		TAGTTGTGATAGTTCATATTCT	Solyc04g024590.2.1	TAATTAACAAATTAAAATATCAAAAAAAAAATTCATATTAAATTTTTTATTAACCCTCCAAATTTTATTTGTTTCACACAAATGGAAAACAAAAAGGGTATATACGGCGAATGCTAGAAATTGTGAGATTGAACCTGAGAAATATGATGATCTTGTTTTTGGTGTTCCTTGTTATCTTTGTATATTTCTTCATCAAGTTCCTTACTGCTGATGGGGATTTCACGTTATTGTCAAAAGGGAAAGTGAAACGCGCAGAAATTGAAGATAAGGTTATTTGGATTACTGGAGCTAGTCGTGGAATAGGGGAAATTCTTGCCAAACAACTTGCAAGTTTAGGAGCAAAACTCATTATATCTGCTCGAAATGAAGCTGAGCTACAGCATGTGAAGCAACAACTTA…	1288	1309	5.5	UGCAUCAGAAUUAUCACAACUG	UCUUAUACUUGAUAGUGUUGAU	| || ||| ||||||||||	1300	0	0.0146134	2	NA	2	4	2	0
sRsRV6801185		TTGATGAGCATAAAGTGCAAT	Solyc01g103890.2.1	AATTACAGTTGGGTTCTTGTGTAACCCTCAATAACAAGAAGCTTCACGCCTGAAATTCTCACTCTCCCTTTTCGTTTTTTCCCCCAAAAAAGGGCTTTCAGTATATGGAAGATCTTGAAGAAGACGAAGAAGGCGAATCAGTGGAAGAAGAATCTGTTCCCTTCATTCGTTAAGAATAAGAATCAATTGGACATGGCCTAAATCGCCCAACCCCATAATTGTTTATCATTATCTATATCTTTTGTTTTGTGTAGCTACGGAAGAATCAAGAATCTAAAAGGGGGAGAGCGAGAGCTTTTAAGGGGTTTATTATTGAACTGGGTAAGATGGGGAAGAATCAATTCTCTATTCGCCGTAGGAAGAAAGGGATGCCGCCGTTGCCGACACCGCCAGTGGACA…	1653	1673	5	AUUGUAUUUUAUACACAUCAA	UAACGUGAAAUACGAGUAGUU	|||| | ||||| | ||||||	1664	0	0.0337272	2	NA	0	2	2	4
sRsRV5977710		TCTTGCTTATATACGTGTGGT	SLV.6243.2	CTGTAGTGTCATAACTTCAGTTTATTTACTATTTTAATTATGGTGTTATTTTATAATACATAATGCATGGTTAATTACAGATCGACTACTTCCCTTCAAGGTATGATCAAGTTCGCCATGCTGAGGTGTATCCTATTCCTTCAACAGTTTGCAGTGGCAAACGCGAGAAGTGTATCATTCAAAAAGAGAACAATTTCAAGCAACCAGGAGAAAGGTACCGCTCATTCACACCCGACAGACAAGAACGCTTTATTCGTCGGTGGGTGGAGGCCTTGTCTGATCCTCGTATCACTTATGAAATACGCAGCATTTGGATCACATACTGGTCTCAGGCTGACAAGTCTTTGGGTCAAAAGCTTGCATCTAGGCTTAATGTGAGACCAAGCATATGAAGACGAA…	445	464	5	AUUCCACUUAUAU-AGCAAGA	UGGUGUGCAUAUAUUCGUUCU	| ||| ||||| |||||||	456	0	0.0190625	2	NA	0	2	2	2
sRsRV2808171		ATATTGTGGCAAGTAATTGTA	Solyc01g103680.2.1	CATAAAAAAATTGTACGCCTTAGATTATTTGCTTCCACTTGTATGTGCTTATTATCAGAAGCGTAGCTGAGAGAGAGATCAAATCGAAACTCTGTCATGGCGAAGCACTCCTTTTCTCTCTCTCCTCTCTCTTCCTTCATCCTCCCTAGAGGCGACACTCTCTTTTACCTTATTGCCCTTTTCTCCATCCTATCCCTTCTTATCCACCATCTCTCCCCTGTCTCCGCCGAGAGCCGCCACTTCGAGGGTTTCGACGCCGATGAGATCGACGACTTTGGGGACTCCGACGAACCAATATCCGCCGCTAAATACATCCCTCCTCCTCCCCCTACCACTACCCTCTCAGTTTCCGACCCTATTGAATCTCATCATGGTCCTCCTCTTCCTTCAGCTGATCCC…	1909	1929	5.5	UAGAAUUGCUUGCUACAAAGU	AUGUUAAUGAACGGUGUUAUA	|| |||| ||||| |||| |	1920	0	0.0221762	2	NA	2	2	0	2
sRsRV2808171		ATATTGTGGCAAGTAATTGTA	Solyc06g069430.2.1	CACATAACAAATAATCCATCTTCTCTGTCCAATGAAAAATCGACAACACATTTGACGAAACCACTCTGGTTTTTTAAAAACCACTATATTCTCTCTCTTCCACATCTGGGATATTTTGCCCAACAAAAGTTATTTCAGATACCAAACAGAGAAACACTACTCCACACCCTTCTTTTTTTTTCTTCCGTCTGTCTCCATTTGATATGATATATATATTACAACAACAATTATTCATAGTATAGAAAAAATATCCGAAAAAATGGGAAGAGGAAGAGTCCAGTTGAAGCGAATAGAGAACAAAATTAACCGTCAAGTTACCTTCTCGAAACGTCGATCTGGTTTGCTGAAGAAAGCCCATGAGATCTCTGTGCTTTGTGATGCTGAGGTTGGTTTGATTGT…	1080	1100	4	UUCAAAGACAUGCCACAAUAU	AUGUUAAUGAACGGUGUUAUA	| ||| || |||||||||||	1091	0	0.0316325	2	NA	2	2	0	4
sRsRV1835562		AGAAAGAGTACTGCTTGTTACT	SLV.29913.1	AAAAAAAAGAAAAGAGAAAAAATAAAAACCCAAACACTACTTATAATCAAGCTTTATAAAGAATATGAATAGCTTCGCCATTTCCCTCAAAATTCCACCATTACTTTCACTTTCTCCGCCTCCATCAGCTAAGCTTCTAAACCCCAATTTCTCTCCTTTTCTCCTCCATACCCACAGGTGTCCTCAGAGCAACATCTAGGAGATTTTTTGGTGCAGTTGGAGTATCTTTAAGGACAATATCAACCATGGAGAATGATAAAGAAATTATTGGTAGTCAAAAGCAGCAAATAGCAAAGCTGTTTGAGGAATCACTTAGAGCAGCATTCCCTGATATTCCAGATGTACAACCTTTGGTTGCTATTTGCAATGATCCAAAACATGGTGACTATCAATGCAATA…	1925	1945	5.5	GGAAACAAGCAG-ACUCUUACU	UCAUUGUUCGUCAUGAGAAAGA	| ||||||||| |||||| ||	1937	0	0.00714868	2	NA	2	0	2	2
sRsRV6084222		TGAGATCATGTTAGGTGAAACT	Solyc09g059970.2.1	ATGTCTGCTAGCGGCGGCACCGGAGATGAAGATAAGAAGCCTAATGATCAGATGGTTCATATCAATCTCAAGGTTAAGGGTCAGGATGGGAATGAAGTTTTTTTCAGGATCAAACGTAGCACACAGATGCGCAAGCTCATGAATGCTTATTGTGACCGGCAGTCAGTGGACATGAACTCAATTGCATTCTTATTTGATGGGCGCAGGCTTAGGGCAGAGCAAACTCCTGATGAGCTGGAGATGGAGGAGGGTGATGAAATCGATGCAATGCTACATCAAACTGGAGGCAGTTGCTGCACTTGTTTCTCTAATTTTTAACTTGGTTTATGTTAGTAGATTGTTTAGGGTAATACTTTCAACTCCCTCATCTGCTCTAAGATGGGTAAATTTATGAATGTT…	460	482	5.5	AGUUUACUCUUAAUAUGGUUUCA	UCAAA-GUGGAUUGUACUAGAGU	||||| | | ||| ||| | |||	473	0	0.00957925	2	NA	2	2	4	0
sRsRV6985578		TTTATTGTCAATATGACGTGTG	Solyc05g055640.2.1	ATGCCTAAGCAAATCCACGAGATCAAGGATTTCCTTCTGACAGCCAGAAGGAAGGATGCCCGGACTGTCAAGATCAAGAAGAACAAGGATATGGTCAAATTCAAGGTTCGCTGCTCCAAGTACCTCTACACACTCTGTGTGTCCGACTTTGAGAAGGCTGACAAGTTGAAGCAATCACTTCCTCCAGGTTTGAGCGTGCAGGATCTGTGAAGAAGGATTTATGCTTTTCAGAGTTACTAGGGAATGGAGAATTGTGTTTTTTTTGTGATGTCTTGCCCTTTGGCATGTCTAAGATTTGAGCTTTGAGATATTACTTTGGAAAAACATTACTCATATTGACAATGAATTTTGATTGTTAGAAGCCAAAGTAATGTTGTTTCATGGTCTCATTTGAGTTC	325	346	3.5	CAUUAC-UCAUAUUGACAAUGAA	GU-GUGCAGUAUAACUGUUAUUU	|| o|| |||||||||||||o||	337	0	0.0134969	2	NA	3	3	3	0
sRsRV5779297		TCGACTGTCAAATAGAAGGAA	Solyc01g097310.2.1	TTTAATACTTTAGTAGCTAAATAAAAAATAATAATACCCACAAGGTCAGCAGTAGCTGTATACCCAATAAGAAATTCCCAAAATTTATCTCTTTCTTGTTCCAATAATCCAACACAATCTTGAACAACAACTGTAGGTCATATAACATCAAGAAAATCCAAGATTCAGAAAAAATGGCAGCAATAATCTCATCTGGTGCTGCTGTTACTACAACTCTTTCTTTATCCTTCACACCAAAACCCATTTCATCTTCATCTTCTTCTTCAGCACCCAAGATTCAAACTTTATGTTCTTCTAGCTCACTTTTCTTCAACAGCAACAGTCAACTGTTTCTGGGTCCTCCAACAACTACAAGAAAAGTAAGGAGCAACAGCAAAAGGGGTCTTTCTTGTTACTGTT…	715	736	5.5	UUUCUUGUAUUUGACUAGUUGU	AAGGAAGAUAAACUG-UCAGCU	|| ||| |||||||| ||| |	726	0	0.0165818	2	NA	2	2	2	2
sRsRV1835562		AGAAAGAGTACTGCTTGTTACT	Solyc12g008570.1.1	ATGAATAGCTTCGCCATTTCCCTCAAAATTCCACCATTACTTTCACTTTCTCCGCCTCCATCAGCTAAGCTTCTAAACCCCAATTTCTCTCCTTTTCTCCTCCATACCCGTGTCCTCAGAGCAACATCTAGGAGATTTTTTGGTGCAGTTGGAGTATCTTTAAGGACAATATCAACCATGGAGAATGATAAAGAAATTATTGGTAGTCAAAAGCAGCAAATAGCAAAGCTGTTTGAGGAATCACTTAGAGCAGCATTCCCTGATATTCCAGATGTACAACCTTTGGTTGCTATTTGCAATGATCCAAAACATGGTGACTATCAATGCAATAATGCAATGAGCTTGTGGAATAAAATTAAAGGCAAAGGTACACAGTTCAAGGGTCCTCAGCCTGTTGGG…	1857	1877	5.5	GGAAACAAGCAG-ACUCUUACU	UCAUUGUUCGUCAUGAGAAAGA	| ||||||||| |||||| ||	1869	0	0.0171352	2	NA	2	0	2	2
sRsRV2894498		ATCCATCCCATGTACATCAAT	SLV.689.1	CTCTACTATGTGCTCCGAACACCGAATTTGAAATATAATTATAGAAGTGCACCACAGGCGCATTTTAGTACATGTCACTGTAGAAAAACACATATAATTCCCTTTTTGTCTCCTTTCTTTCTCTTAGGGTTCATTCAGTTCCTCTCTAACTCCACACTGTCTACAAACCATCATCTTCTTGGATGGTCTGCAGCTTGGTCTAAAATTTAGGATTTGTTCAAGGAGGCACTTATAAGGGATGTCGAGTGGGAGCTATACACACTGGTGCCACAGATGCAGGCAGCCAATTCGGCCTCGAGGAACTACTTGTCTTTGTCCAAATTGTGGCGGAGGTTTCATTGAAGAGCTCGATGACATGGTAGGTACTAGATCTAATATTGAGTCTGATCCTCATTTTGG…	1276	1297	5	UAUGUUGUAACAUGGGAUGGAA	UAACUACA-UGUACCCUACCUA	|| ||| ||||||||||||	1288	0	0.0234063	2	NA	0	2	0	2
sRsRV2894498		ATCCATCCCATGTACATCAAT	SLV.689.2	CTCTACTATGTGCTCCGAACACCGAATTTGAAATATAATTATAGAAGTGCACCACAGGCGCATTTTAGTACATGTCACTGTAGAAAAACACATATAATTCCCTTTTTGTCTCCTTTCTTTCTCTTAGGGTTCATTCAGTTCCTCTCTAACTCCACACTGTCTACAAACCATCATCTTCTTGTTACTTTGTGGGTGCAGGATGGTCTGCAGCTTGGTCTAAAATTTAGGATTTGTTCAAGGAGGCACTTATAAGGGATGTCGAGTGGGAGCTATACACACTGGTGCCACAGATGCAGGCAGCCAATTCGGCCTCGAGGAACTACTTGTCTTTGTCCAAATTGTGGCGGAGGTTTCATTGAAGAGCTCGATGACATGGTAGGTACTAGATCTAATATTGAG…	1293	1314	5	UAUGUUGUAACAUGGGAUGGAA	UAACUACA-UGUACCCUACCUA	|| ||| ||||||||||||	1305	0	0.023762	2	NA	0	2	0	2
sRsRV5762727		TCCTTGACATTGTTGTATGAT	SLV.26766.1	AAATTTTCTAGGGTTTTATCATTCTTCACTCTCTGATACAAAGCAGCAACATACAGCAGCAGATTTTTCTCACCGGAAGAATGGAATCTGTTACCAAGCATGCAATTGTGATTAAAATCATGGGTCGTACGGGATCCAGGGGGCAGGTGACTCAGGTGAGAGTCAAGTTTCTTGATGACCAAAACAGGTTTATCATGAGAAATGTCAAGGGACCAGTCAGAGAGGGTGATATTCTCACACTGTTGGAGTCTGAGAGGGAAGCCAGGAGGTTGCGTTGAGCCCATGATTATGATTGCCAAATCAATATTCCCTTGAATACTAGATATTGGCTGGGATTTTGTTCCCTATTTAATAGTCTTTGGTTTTGTTTGCTTAAGACTCTTTTAAGT	192	211	5	AUCAUG-AGAAAUGUCAAGGG	UAGUAUGUUGUUACAGUUCCU	||||| | ||||||||||	202	0	0.0260688	2	NA	2	0	2	2
sRsRV2894498		ATCCATCCCATGTACATCAAT	Solyc01g009000.2.1	GATGGTCTGCAGCTTGGTCTAAAATTTAGGATTTGTTCAAGGAGGCACTTATAAGGGATGTCGAGTGGGAGCTATACACACTGGTGCCACAGATGCAGGCAGCCAATTCGGCCTCGAGGAACTACTTGTCTTTGTCCAAATTGTGGCGGAGGTTTCATTGAAGAGCTCGATGACATGGTAGGTACTAGATCTAATATTGAGTCTGATCCTCATTTTGGATTGATGGATCCTTTCCCGGACCCAAGATTTGGTATAATGGATGCCCTTGCTGCATTCATGAGGCAGAGAATGGCAGGAAGAAACCCAAACTTTGACATTAGGACAAGATCTGGTGTTGTTCCTGGAAGTGGGAGGGGTTTTGGTTCTGGTCCATGGTTGATATTTCATGGCCAAACTCCT…	1095	1116	5	UAUGUUGUAACAUGGGAUGGAA	UAACUACA-UGUACCCUACCUA	|| ||| ||||||||||||	1107	0	0.029437	2	NA	0	2	0	2
sRsRV7218895		TTTTTGGTACCATTATGTCATG	Solyc09g074560.2.1	CGTGATCATTCACACGTATGGGGAGATCGAAACAATGAAAAAGTAAATAAGAGAGATATTAATGTCTCCACTCTTTCTGGACCCCCTTTTGAAAAGTGATAAGATTCTTGTGCCTAACAAAACACTCTGCATTTGCAGCTTTTGCTGACCCAAAAAAAAATCTCTCAAAGAAAAAACATGACTGAAGTAAAAAAAGATGAAGAAAATCATCACCAGCATCTTTGTGATTTTTGTGGAAACAACACAGCACTTTTGTATTGCAGAGCAGATTCAGCTAAGCTCTGTTTTACCTGTGACCGTGAAGTTCATTCAACGAATCAGCTTTTCACTAAACACACTCGTTGGTTGCTCTGTAATCTTTGTGATTCTTCTCCAGCTTCTATACTCTGCTGTACAGAG…	1091	1111	5.5	CAUUUCA-AAUGGUACCUAAAG	GUACUGUAUUACCAUGGUUUUU	||| || ||||||||| |||	1102	0	0.0417793	2	NA	0	2	2	4
sRsRV6778420		TTGAGCAAGAAAGTCAGAGTT	Solyc02g064770.2.1	TCATTTAATTCCCACCAACAGAAGTACCCAAAAACCGAAACCGACTGCCAAAAAAAAATTTCTGTACAAACAAAAATGGGGATAGTTGAAGAAGCACACAACGTGAAGATTTTAGGTTCAGGTGAGCAGACAGTAGTGTTAGCACATGGGTTTGGGACTGACCAGTCGGTGTGGAAGCATCTGGTGCCGCATTTGATTGATGAGTATAGAGTTGTTTTGTTTGATAATATGGGTGCTGGAACAACTAATCCAGATTACTTTGATTTTGAACGTTACTCTTCGCTAGAAGGATATGCTTATGATGTAATTGCGATATTAGAAGAATTTCAAATACGCAGTTGCATTTTTGTTGGTCACTCTGTTTCTGCTATGGTTGGTGCTATTGCTTCCATTGCTCGA…	977	996	5.5	AAAUUUGACUAUCUUG-UCAA	UUGAGACUGAAAGAACGAGUU	|| | ||||| ||||| ||||	988	0	0.0446285	2	NA	2	0	2	2
sRsRV7157474		TTTTCAAGCAACATCTAGAGG	Solyc07g005200.2.1	CATAATTTTATTAACCAATATTCTAACCCCATTTTCTCTCTCTCTCTTTTTTTTCCTTTTTCTTATTCTTATTCCTTCTCCATTAAATAATTAATAGCAATAAAATAAAATAAAATAAATAGTAATAAAATTCAACACATCGCGTAATCTGAAGAAGAATCAGTTCTATTCCTTCGAAGGCGGCCATAGAAGAGAGGAAAAAAAAATTCTTTGAAATTTATTTTGGTGTTTTTGGATAATTTTTTGAAGAAGTTTGAGAGGTTTAGAGAGAAAAACAGAGATGAAGATCACAGCTTTGATGGTGTTGAAATGCAATCCAGAAGGTTCGGATCCTGTGATCTTAGCAAACGCTTCTGATGTTAACCATTTTGGGTATTTTCAGAGATCCAGCGTTAAGGA…	1057	1076	5.5	UUGAUA-AUGUUGUUUGAAAG	GGAGAUCUACAACGAACUUUU	|| |||||| ||||||	1067	0	0.0448266	2	NA	3	2	2	0
sRsRV5762727		TCCTTGACATTGTTGTATGAT	Solyc02g021400.1.1	ATGGAATCTGTAACCAAGCATGCAATTGTGATTAAAATCATGGGTCGTACTGGATCCAGGGGGCAGGTGACTCAGGTGAGAGTCAAGTTTCTTGACGACCAGAACAGGTTTATCATGAGAAATGTCAAGGGACCAGTCAGAGAGGGTGATATTCTCACATTGTTGGAGTCTGAGAGGGAGGCCAGGAGATTGCGCTGA	112	131	5	AUCAUG-AGAAAUGUCAAGGG	UAGUAUGUUGUUACAGUUCCU	||||| | ||||||||||	122	0	0.0486701	2	NA	2	0	2	2
sRsRV6039565		TGAATGAAACTGCTGTACAAG	Solyc01g091360.2.1	CACCATTTTTCATTTTAAGGATTCAAGAAAAGGGGAAAAGCAAAAACCAAGAAGAAAAAAAGCAGCTCCCATTTTTTCTTCCTTGTTCAGTAATGGCATCATTAAGTAGCCACCATTTTTACCCTAACAAGTTCATAAGTAGAGTATATACTAGTAAATCTTCTTTCTCCCATTTCATTGTTTCATGTAAGGAGCAGCAGCAGGATGAGAGCAACAAACAAGTGGGGCGCAGGGAAATAATACTAAGAAGCAGTGAAATTGCACTTATTGGAGCCATCTTCAACTTCAGTGGTAAAAAGCCAAATTACTTGGGAGTTCAAAAGAATCCACTTGGTTTAGCTCTTTGTCCAGCTACTAACAATTGTGTTTCTACTTCTGAGAACATCAGTGATGCTACTC…	884	903	5.5	AUGGUGAAGCAGUUUCA-UCA	GAACAUGUCGUCAAAGUAAGU	| || |||||||||| |||	895	1	0.0144194	3	NA	4	1	4	4
sRsRV1107561		AATCTGTTTAGAATTGCGTATA	Solyc08g066530.2.1	GAATGAGATTAAGAGAGTGAGATATATTATAATGACGGAATGTGATGGCGGAGGCAGTGGGTGGGAAAGAAGATAATGAACTTGAAAATGTTAGCTTTTTAATTTTCACATACCATTTACATTTCCAATCTCTCTCCAGATTCACTTTCCATAGCTAAGCGACGCCATTAACAGGTTTCTGCTATAATGGTGTACGCTCATCAGAACTTCATTGCAGTTCTCTTCATCTCTTTCACCTTCATGTCTACCTCATTCTCTCAATCAATCCTCAAAATTTCCCCTCAATTGTTAGACCTTTTTGCCATCAATCGCGTCTTCCGCCACCGCAAAATTCCCAATGACGATGCTCTCTACTGTGATAGCTGGAGGTTCACGGTCGAGACTAATAACGCTGGTTTA…	1074	1096	5.5	UAUAACAUUAUUCUAAACACAUU	AUA-UGCGUUAAGAUUUGUCUAA	||| || |||||||||| |||	1087	0	0.0207028	3	NA	0	4	2	2
sRsRV5965271		TCTTCCCTACACCGCCCATGCC	Solyc11g065780.1.1	ATGACTTTGCTTGGTCTTCAAACTGTGTTAAGTGATGCAGAGAGTAAGCAAGCATCAAATCAATTTGTGAGCCAGTGGCTTAATGAGCTTCGAGATACTGTGGACTCTGCTGAAAATTTGATGGAACAAGTCAATTATGAGGTTTTGAGACTTAAGGTGGAAGGTCAGCAGCAAGTAAGTGACCTCAACCTGTGCTTGAGTGATGATTTCTTTCTTAACATAAAGGAGAAGTTGGAACACACTATTGATAAATTGAAGGATTTGCAAGAGCAAATTGGTCTACTTGGCTTAAAGGAACATTTTGGTTCGACTAAACGAGAAACTAGAACACCTTCAACTTCTTTGGTTGATGATTCTGCTATCTTTGGTAGGCACAGAGAAACAGAGGTTTTGATTGAC…	454	475	2.5	GGUAUGGGGGGUGUAGGUAAGA	CCGUACCCGCCACAUCCCUUCU	|| ||||| |||||||| ||||	466	0	0.0189852	3	NA	0	3	3	3
sRsRV6392290		TGTTTAGAATTGCGTATAGAGC	SLV.13349.2	GTCTTTCTGATAGTTCATGGTTGGTGTCTTCCTCGGAAACCTTAGATCTCACTGAAGTTCGCCGTAGCCGCCGCCGCCGCCGCCGATACTTTGAGGACTTTTGGAAGTATTGGAAGATGCCTAGCCCTGTGGATGTGTCTCAAAATGGGAATGCAAGACACGCGGAAGCTGCTCCATCCTTGTTTGAAATCGAGGAAGATTTGGCTAGATTGCTGGAAAGGCCAAGACAAGTTAATATTGAAAGGAAGAGGTCGTTCGATGAAAGATCTTTCAGCGAAATGTCAATGACTCATTCACCGCCACGTCAGGTATACAAAAATTCGGAGAACTCTTCTCGTGTTTTTGATAATATGGTTGGAGTGTATTCACCAGGAAGGTGGTCCGGCATACACACACCCA…	1876	1898	5.5	UCUCUUUUUGCAAUUCGUAAACA	CGAGAUAUGCGUUAAG-AUUUGU	|||| | ||||||| ||||||	1888	1	0.000274629	4	NA	2	2	2	1
sRsRV6853879		TTGGGATGCTGCTACATGGCA	SLV.24945.3	CTCTTCCGCCTCCAAATCATGACTTGTGACTCTTCATCTTAATCCTTTGAAAAACTTTTTCTATTAAATTTTATCCAAATTCGGTTTAGTTTTGATTCGATTTGTCTAATTTTTCCTTTTTGTTGGTTTGATTTATCGAAATGGATCGATTTGATTCATTTCGAGATGCCAATTGGGACCTAATTGATTTCAATAGCTTTATAGATGAAGAATCGCCGATAGATTTCTTTTGGAACGATCAAACCCAGGATTTGAGTGCTGTAGCAGAAGTCGAGGCACCTCTCAGCAGTGCTGCATTACAGGAGTGCATAGAAACAGAATGCCCTCGGAAAAGAGGTCGTAATGAGTCTTGCAGCAAACAAGGGAACAAAGCTTGCCGTGAGAGATTAAGAAGGGAAA…	745	767	5.5	UGCCAAUGUGGCAGUAUCUACAA	ACGG-UACAUCGUCGUAGG-GUU	|||| ||||o||||o|||o |||	757	0	0.00957711	NA	4	0	2	3	4
sRsRV5949953		TCTGTTTAGTTGTCCACTTTA	Solyc02g080540.1.1	ATGTCTTGTTCAAATTTGACAATGTTGGTGTCCTCAAAACCATCTCTTTCTGAATCCTCTGCCCTTTCTTTCCGCTCTGCTGTCAGCTCTTTTCAGCTTCCTAACCACAACCTATCAGGCCCTTCAAACCCCTCAAGATCATCATCAGTTATCCCTGTCCGATGTGGTCTCCGTGATCTGCGTGATCGAATTGACTCTGTCAAGAACACACAGAAGATTACTGAGGCTATGAAGCTTGTGGCTGCTGCTAAAGTCAGAAGAGCACAAGAAGCTGTTGTGGGTGCGAGGCCTTTCTCTGAGACTTTGGTTGAGGTACTTTACAACATCAATGAGCAGCTCCAGACAGATGACATTGATGTACCACTCACCAAAGTAAGACCTGTCAAGAAAGTGGCGTTG…	1053	1072	5.5	UAGAGUGUACAAC-AGACAGC	AUUUCACCUGUUGAUUUGUCU	|| |||| ||||| | ||||	1064	1	0.0176949	NA	2	4	4	3	1
sRsRV6501663	miR	TTAGCAAGAGTTGTTTTACCT	SLV.10522.1	TAAGTTCATCAACTTCCTAAATGCTTTACTTCGAAAAAAAATTGAAACGCCCTTGCCTATTGTTATACATAGCTACAGTGTTGTGCTGTGCCTATGTATAGGTATACTTATGCATAACATGTATATTATTTACACACTTCTATGCATACTACGAATCAATACTTGGCAGTGCTTAATGCTACATAATTGCAGATGCTGGCAGCTCTGAGGAACTCACCAGACTCCACTAGTATGACAAGCTTGAAGGACCAGCTGGATCCCAGTTTGATGGATTTGTACCCTTCTGACTGTGTTTTCAAGGTGGCTATGCTGGCTAAGCAGTGTGCGGATGATGATCCAATATTGAGACCGGACATGAAGCACGTGGTGATCACACTTTCACAGATAATGTTATCCTCA…	404	425	4.5	AGUGGGAAGCAACUCUUGCUGG	UC-CAUUUUGUUGAGAACGAUU	|| | || |||||||||||	416	0	0.000418315	NA	NA	0	NA	2	NA
sRsRV6501663	miR	TTAGCAAGAGTTGTTTTACCT	SLV.10522.2	AATAGTTGTAGATTAGTCTGTGTAAAAATGATGTCTAATTCTCTGAAAAATCTCTGGGGTAATTTGTTTCTCTTTCCATATTTTTCTTCTTTGGTTAATTTTGCAGTCTCAGTGAGTAGTAATAAGTTTCACTAAAACACCTTGTTTTCAGCCATTACAGGACAACCAAACCCCCTCTCCCCCAACACCCCCACAAAATGTTCTGTTCTTGGTTCCCTGCTATTCCCATTTCTCTTTCTTTCTCTTAAGATTCATCTCTTTGCAAATTCTTTTTTTTCATGTTTTTCTTTAAGTTTACATGACCCATTTCACTAAATCTATCAAAGATTCAATCTTTAATACAATGGATCATATACAATTAACATTTCTTGCAATAATTTGTCTGTCAGCAATTTTCAA…	2270	2291	4.5	AGUGGGAAGCAACUCUUGCUGG	UC-CAUUUUGUUGAGAACGAUU	|| | || |||||||||||	2282	0	0.00125442	NA	NA	0	NA	2	NA
sRsRV6762554	miR156	TTGACAGAAGATAGAGAGCACT	SLV.5776.2	CCTTGACAAAAAGTTAGTGGAGTAACTACCTAGGAGTAAATTCAATAGTAGACCTTGAAAAGAACTTTAGCAAAGTCATCATAAATGCTCTTCACGTCTCATGTACTATGTTAAGGAATGGTCACATTTCTCTCTGCATTAAAGCTAGTTCATGTTAAAAGTTGAGGCCGGTAGTAGTTTCAACTTTCAATTTAATTCCACCTTTCCTGGCCCACTTCTGTACGGAACACCAATCAGAATCTTTAGTTCATCTTAACACCAAAGCATCTCCACTTAGACACTTACTAGACTTCACATAGGAGGAAAAATATGGAACTGGTGGTCCTCACACGTACTTACCTTTCTTTTTTTACCTTTGTTCAAGTTTCATACTCTTTTATCTGGCTTCCTCACTCTATT…	1957	1978	2	CAUGCUCUCUAUCUUCUGUCAA	UCACGAGAGAUAGAAGACAGUU	||||||||||||||||||||	1969	0	0.0159433	2	NA	2	2	0	NA
sRsRV6762554	miR156	TTGACAGAAGATAGAGAGCACT	Solyc02g077920.2.1	CCTTGACAAAAAGTTAGTGGAGTAACTACCTAGGAGTAAATTCAATAGTAGACCTTGAAAAGAACTTTAGCAAAGTCATCATAAATGCTCTTCACGTCTCATGTACTATGTTAAGGAATGGTCACATTTCTCTCTGCATTAAAGCTAGTTCATGTTAAAAGTTGAGGCCGGTAGTAGTTTCAACTTTCAATTTAATTCCACCTTTCCTGGCCCACTTCTGTACGGAACACCAATCAGAATCTTTAGTTCATCTTAACACCAAAGCATCTCCACTTAGACACTTACTAGACTTCACATAGGAGGAAAAATATGGAACTGGTGGTCCTCACACGTTCTCCTCACAGGGATGGAAACTAACAAATGGGAAGGGAAGAGAAGCATTACTGAAGCTGAAAAGGA…	828	849	2	CAUGCUCUCUAUCUUCUGUCAA	UCACGAGAGAUAGAAGACAGUU	||||||||||||||||||||	840	0	0.0210791	2	NA	2	2	0	NA
sRsRV6762554	miR156	TTGACAGAAGATAGAGAGCACT	SLV.14339.2	CCAGCTCACACACTGTCGTTCTCTCACTGACAGAGTCACTCACCAGTCACCACTCTTCCTCTACTGTATCCCCTATTTCTTTCTTTCTTCTTTTTCTTCATTTGGTAAAGTTATAACTCACAAAAACTTGCTCTTCTCAAACAAAAATTGGTGATGAAACAAGTAGCTGAAAATGATGTTGTGGAGTTAACAGATGGGAGAAACATTTGTTGTCTTGGACTGGAAGGGATTGAGCTCTGTTTCTGTATTTGAATAGTTATCCTTGTCTCCTTATAGTCTTAATCAGCTTCGTACTAGTTACTGGAATCATACAGCTCTGTCAAAGAGGTGAATCTCATTTTCTACCTTGTCTTGAAATAATTGAAGTTCATCTAGTAGTCGGTAGTTTGTGTGTGAGTT…	2137	2158	2	CGUGCUCUCUCUCUUCUGUCAA	UCACGAGAGAUAGAAGACAGUU	||||||||| |||||||||||	2149	0	0.000954914	0	0	0	0	0	2
sRsRV6762554	miR156	TTGACAGAAGATAGAGAGCACT	SLV.14339.3	TTTCTTCTATTCTATATCTTATTTACCAAGTTAATCATTTTTCTTTAACAACCTTTTGTTCTCTCAATCTGAGTTTTGCTTCTTCTTATCGATTCTTGGAGAAATTGATTAATGGTATGGGGATTTCTTGATTTAGAATTAAGTATAATTATTTTTACAACAAGTGTCTTTTTTTTTTTTGCACTTTTGGAGTTAAAGACTTGAGGGAATGGGTTCTTGTTAGCTCAAATCTTCCATATTCGGACACCTTTTTCTTTTCTTGGTTTGTGTTACCTGCTTAACTTACTTTATTTATTTCTGTAATTTTTATCCTTTTTTGGTGAAACAGATTAAGGGAATATATTGTTATTTGCTGATAACTTGCATAATATGGAAAATCTTTATGGGTTTCAGAGACCC…	3875	3896	2	CGUGCUCUCUCUCUUCUGUCAA	UCACGAGAGAUAGAAGACAGUU	||||||||| |||||||||||	3887	0	0.00114579	0	0	0	0	0	2
sRsRV6762554	miR156	TTGACAGAAGATAGAGAGCACT	Solyc05g015510.2.1	TTTCTTCTATTCTATATCTTATTTACCAAGTTAATCATTTTTCTTTAACAACCTTTTGTTCTCTCAATCTGAGTTTTGCTTCTTCTTATCGATTCTTGGAGAAATTGATTAATGGTATGGGGATTTCTTGATTTAGAATTAAGTATAATTATTTTTACAACAAGTGTCTTTTTTTTTTTTGCACTTTTGGAGTTAAAGACTTGAGGGAATGGGTTCTTGTTAGCTCAAATCTTCCATATTCGGACACCTTTTTCTTTTCTTGGTTTGTGTTACCTGCTTAACTTACTTTATTTATTTCTGTAATTTTTATCCTTTTTTGGTGAAACAGATTAAGGGAATATATTGTTATTTGCTGATAACTTGCATAATATGGAAAATCTTTATGGGTTTCAGAGACCC…	2950	2971	2	CGUGCUCUCUCUCUUCUGUCAA	UCACGAGAGAUAGAAGACAGUU	||||||||| |||||||||||	2962	0	0.012909	0	0	0	0	0	2
sRsRV6762466	miR156/miR157	TTGACAGAAGATAGAGAGCAC	SLV.5776.2	CCTTGACAAAAAGTTAGTGGAGTAACTACCTAGGAGTAAATTCAATAGTAGACCTTGAAAAGAACTTTAGCAAAGTCATCATAAATGCTCTTCACGTCTCATGTACTATGTTAAGGAATGGTCACATTTCTCTCTGCATTAAAGCTAGTTCATGTTAAAAGTTGAGGCCGGTAGTAGTTTCAACTTTCAATTTAATTCCACCTTTCCTGGCCCACTTCTGTACGGAACACCAATCAGAATCTTTAGTTCATCTTAACACCAAAGCATCTCCACTTAGACACTTACTAGACTTCACATAGGAGGAAAAATATGGAACTGGTGGTCCTCACACGTACTTACCTTTCTTTTTTTACCTTTGTTCAAGTTTCATACTCTTTTATCTGGCTTCCTCACTCTATT…	1958	1978	1	AUGCUCUCUAUCUUCUGUCAA	CACGAGAGAUAGAAGACAGUU	||||||||||||||||||||	1969	0	0.0258241	2	NA	2	2	0	NA
sRsRV6762466	miR156/miR157	TTGACAGAAGATAGAGAGCAC	Solyc02g077920.2.1	CCTTGACAAAAAGTTAGTGGAGTAACTACCTAGGAGTAAATTCAATAGTAGACCTTGAAAAGAACTTTAGCAAAGTCATCATAAATGCTCTTCACGTCTCATGTACTATGTTAAGGAATGGTCACATTTCTCTCTGCATTAAAGCTAGTTCATGTTAAAAGTTGAGGCCGGTAGTAGTTTCAACTTTCAATTTAATTCCACCTTTCCTGGCCCACTTCTGTACGGAACACCAATCAGAATCTTTAGTTCATCTTAACACCAAAGCATCTCCACTTAGACACTTACTAGACTTCACATAGGAGGAAAAATATGGAACTGGTGGTCCTCACACGTTCTCCTCACAGGGATGGAAACTAACAAATGGGAAGGGAAGAGAAGCATTACTGAAGCTGAAAAGGA…	829	849	1	AUGCUCUCUAUCUUCUGUCAA	CACGAGAGAUAGAAGACAGUU	||||||||||||||||||||	840	0	0.035966	2	NA	2	2	0	NA
sRsRV6762466	miR156/miR157	TTGACAGAAGATAGAGAGCAC	SLV.14339.2	CCAGCTCACACACTGTCGTTCTCTCACTGACAGAGTCACTCACCAGTCACCACTCTTCCTCTACTGTATCCCCTATTTCTTTCTTTCTTCTTTTTCTTCATTTGGTAAAGTTATAACTCACAAAAACTTGCTCTTCTCAAACAAAAATTGGTGATGAAACAAGTAGCTGAAAATGATGTTGTGGAGTTAACAGATGGGAGAAACATTTGTTGTCTTGGACTGGAAGGGATTGAGCTCTGTTTCTGTATTTGAATAGTTATCCTTGTCTCCTTATAGTCTTAATCAGCTTCGTACTAGTTACTGGAATCATACAGCTCTGTCAAAGAGGTGAATCTCATTTTCTACCTTGTCTTGAAATAATTGAAGTTCATCTAGTAGTCGGTAGTTTGTGTGTGAGTT…	2138	2158	1	GUGCUCUCUCUCUUCUGUCAA	CACGAGAGAUAGAAGACAGUU	||||||||| |||||||||||	2149	0	0.00324299	0	0	0	0	0	2
sRsRV6762466	miR156/miR157	TTGACAGAAGATAGAGAGCAC	SLV.14339.3	TTTCTTCTATTCTATATCTTATTTACCAAGTTAATCATTTTTCTTTAACAACCTTTTGTTCTCTCAATCTGAGTTTTGCTTCTTCTTATCGATTCTTGGAGAAATTGATTAATGGTATGGGGATTTCTTGATTTAGAATTAAGTATAATTATTTTTACAACAAGTGTCTTTTTTTTTTTTGCACTTTTGGAGTTAAAGACTTGAGGGAATGGGTTCTTGTTAGCTCAAATCTTCCATATTCGGACACCTTTTTCTTTTCTTGGTTTGTGTTACCTGCTTAACTTACTTTATTTATTTCTGTAATTTTTATCCTTTTTTGGTGAAACAGATTAAGGGAATATATTGTTATTTGCTGATAACTTGCATAATATGGAAAATCTTTATGGGTTTCAGAGACCC…	3876	3896	1	GUGCUCUCUCUCUUCUGUCAA	CACGAGAGAUAGAAGACAGUU	||||||||| |||||||||||	3887	0	0.00343342	0	0	0	0	0	2
sRsRV6762466	miR156/miR157	TTGACAGAAGATAGAGAGCAC	Solyc05g015510.2.1	TTTCTTCTATTCTATATCTTATTTACCAAGTTAATCATTTTTCTTTAACAACCTTTTGTTCTCTCAATCTGAGTTTTGCTTCTTCTTATCGATTCTTGGAGAAATTGATTAATGGTATGGGGATTTCTTGATTTAGAATTAAGTATAATTATTTTTACAACAAGTGTCTTTTTTTTTTTTGCACTTTTGGAGTTAAAGACTTGAGGGAATGGGTTCTTGTTAGCTCAAATCTTCCATATTCGGACACCTTTTTCTTTTCTTGGTTTGTGTTACCTGCTTAACTTACTTTATTTATTTCTGTAATTTTTATCCTTTTTTGGTGAAACAGATTAAGGGAATATATTGTTATTTGCTGATAACTTGCATAATATGGAAAATCTTTATGGGTTTCAGAGACCC…	2951	2971	1	GUGCUCUCUCUCUUCUGUCAA	CACGAGAGAUAGAAGACAGUU	||||||||| |||||||||||	2962	0	0.0219208	0	0	0	0	0	2
sRsRV5806637	miR168	TCGCTTGGTGCAGGTCGGGAC	SLV.20625.1	ATTCAGTGGCCCGCATATGATGCACCCCCCGCGCCATTTCTCCAAAGTTGCCGATGGACAACATAGTATTTGTCACACTCTCCAATACCTGCAGTGAAGAGAAAAATATAATACTCTTAACACTGGGGCCTCTCATGGCGTAGCGTGGGTTTGACTATGTTTGCAGCCTTTTGTTTTCCTTTCCCAATTTCATATCGAGTTTAGGCTGCTTGTGTGAGAAATATGGATCGAGCAAGGTTAAATAAAAGAACCCATTGCTCAGGTTCAACACCGTCAGAGGAGTCAGCCTTAGATCTTGAAAAATACTGTTGCAGTTATTCTAATCTTCCTTCACTTAGTCCACCAACACTTCAACCTTATGCATCGGCTGGACAACACTCTGAGAGTAATGCTGCATAC…	1985	2006	5.5	GUUCAGAGCCUCCACCAAGCGC	CAGGGCU-GGACGUGGUUCGCU	|| | || ||| |||||||||	1997	0	0.00186707	NA	NA	2	NA	0	NA
sRsRV5806637	miR168	TCGCTTGGTGCAGGTCGGGAC	Solyc07g066440.2.1	AAATATGGATCGAGCAAGGTTAAATAAAAGAACCCATTGCTCAGGTTCAACACCGTCAGAGGAGTCAGCCTTAGATCTTGAAAAATACTGTTGCAGTTATTCTAATCTTCCTTCACTTAGTCCACCAACACTTCAACCTTATGCATCGGCTGGACAACACTCTGAGAGTAATGCTGCATACTTCTCCTGGCCTAGTCGGCTAAATGATGCTGCTGAAGAGAGAGCAAACTATTTCGGAAATCTTCAGAAAGGGGTTTTGCCAGAAACTCTTGGCCGATTGCCCGAGGGGCAGCGAGCAACAACCTTACTTGACCTCATGACTATAAGGGCATCTCATAGCAAACTCTTGCGTTGCTACAGTCTCGGTACAGCAATTGGTTTTCGTATTCGACGTGGTGT…	1767	1788	5.5	GUUCAGAGCCUCCACCAAGCGC	CAGGGCU-GGACGUGGUUCGCU	|| | || ||| |||||||||	1779	0	0.0118892	NA	NA	2	NA	0	NA
sRsRV4792856	miR172	GGAATCTTGATGATGCTGCAG	SLV.5009.3	GTTGAATTTATTTTGTATTTTTTTTGCACTACAATTGCTGAAAAATCGTCTTTTTTATTCTTTTTATAGGGCTTATGATAAAGCTGCCATCAAATGTAATGGCAAGGATGCAGTCACTAACTTCGATCCTTGCATTTATGAAAATGAACTTAATTCATCTGAATGTAGTAATAAAGCAGCAGATCACAGCCTTGACTTAAGCTTAGGTAGTTCGAGCTCAAAGCAAAACAGCCGTGAAATGGAGGATACTAATAAGAATCAAAATTATCCTTCTATCCAATTTGATGTTGATTGGCGACACCAAGGGTCGAAACCCAAGCAACCTAGTCCACTTGATATGGAGTATGGGCGAAGAAGAAATGTGTACAATGAGACGGAAACGTTGCAACTCTTTAGCCA…	609	629	0.5	CUGCAGCAUCAUCAGGAUUCC	GACGUCGUAGUAGUUCUAAGG	|||||||||||||| ||||||	620	0	0.0279726	3	NA	4	0	4	NA
sRsRV4792856	miR172	GGAATCTTGATGATGCTGCAG	Solyc02g064960.2.1	AGTGAGAAGTAAAAAGGAATGGAAAACACACACACTCTCTCTCTAACCTTTTCTTGTAACAACTTAATCTCTCTCTGTAAGTCATCTGTTTTCTTGTTCTTATATTTTCTTTCAACACTCACGGAAAATCTCCATTTCATTATTATAGTTCAGATTCAACTCAACATGTGTATTTAGTAGAGAGAAAAAAAGTAGAGAATATTTATAGGTGAGGGTCAAATTTTAGCTGAGATGAAAGAGCTAAGCAAACAAAACTCTTGAAATTGTTTCTCCGATCCTCTTTTGTTTACTATTGTTTGACTTGTAGAGAAAGAAATGTGGAATCTAAACAACTCTCCAGATCATATAAAGGACTATGAATCAGAAGAAGGTAAAGGTGTTGGATCCATTTCAAATTCA…	1733	1753	0.5	CUGCAGCAUCAUCAGGAUUCC	GACGUCGUAGUAGUUCUAAGG	|||||||||||||| ||||||	1744	1	0.028407	3	NA	4	1	4	NA
sRsRV4792856	miR172	GGAATCTTGATGATGCTGCAG	Solyc04g049800.2.1	ATGTTGGATCTGAATAATGATAGTGTTTTTTTCAAGGATGATTCTGTAACATCCAACACAGACTCCAACAGCTCCTCCTTCCAGCCTTCACTTTCAACTCTAAATTTCTCCATACTTAAGAGCGATCGTGTATTTGAGATTGAAGATGAGAGCAGTACTACTGGTGGTGGTGATATGCTCACCAGACAACTTTTTCCGGTGAAAGGTGAGATTCAAGGTCAATCTCAGTGCTGGCTCAACTTGTCTGTGTCGGAATCCGCTGGGTTAGAAGTGCCTGTTTACAAACCTCCGGTGCATAAGAAAAGCCGACGTGGACCCAGGTCCCGTAGCTCTCAGTATCGTGGCGTTACATTTTACCGGCGAACTGGAAGATGGGAATCACACATCTGGGATTGTGGG…	1106	1126	1	CUGCAGCAUCAUCAGGAUUCU	GACGUCGUAGUAGUUCUAAGG	|||||||||||||| |||||	1117	0	0.0297385	0	0	0	0	0	4
sRsRV0806462	miR390	AAGCTCAGGAGGGATAGCGCC	SLV.29753.1	ATAAAATACCCACCCCATTTGCACATTTATTTTCTCATTACACTATATTCTAAGTTTAGGTTAAAGTGAGAACAAAAAAAAAAATGGTTATTCTCAAGCTTTTGTGATTTTTCTTAGTTATCTTCTCATTTATATCCATGGATGTACTACACCAAGAAGCAATGGTGTTACAAATCATAGAGATTCATGTATATGAAGGTGATGAAATGAAGCATCAAGAGTCATCGTCGTGGTGACACATGCAGTGACGTTATCCTTTCTGAGCTTGTTCTTCTTACGTTATTTTCTCATCTTTTAGAATTCTTGAACTATTGTTCGAGTTTTCTTGACCTTGCAAGTCCGTAACACTTTGTATAACCCTTGAGCTTGCGAGGTTACTTAAAAATTCTTGTATCTTTC…	247	267	2.5	GACGUUAUCCUUUCUGAGCUU	CCGCGAUAGGGAGGACUCGAA	| || ||||| | ||||||||	258	0	0.0112321	0	NA	NA	NA	NA	2
sRsRV6632579	miR396	TTCCACAGCTTTCTTGAACTTC	SLV.22992.3	CGAAAAATATGTGGGGAGCGATGTTGTGAGCTCAGGGGCGTCAAACACTTGTGCTAGTACGGTTTTCAAAACCCCCAACTTTTAGCCTGTTTTTCTTTTTTATTTTTGAAGATGTGGGTTGTTTTGCAGGAAAAGTTCCTTTTACAGCCTCCCAATTGCAGGAGTTCCAAAGACAGTTCATAATATGCAAGTACATAATGGCATCTATGCCTGTTCCGCCCCACCTACTCCTTCCTTTGCCATCTCCACCTCAATCTAACATGGATTTGAAGTTCTCAAGTGGGTCGGATCCAGAACCATGGAGGTGTAAGAGAACAGATGGGAAGAAATGGAGATGCTCAAGAGATGTAGCTCCGGATCAGAAATATTGTGAGCGACATGCCCACAAAAGCAAACCCC…	397	419	5	CCCGUUCAAGAAAGCCUGUGGAA	CUUCAAGUUCUUUC-GACACCUU	||||||||||| ||||||||	409	0	0.0148393	0	NA	0	4	0	NA
sRsRV6632486	miR396	TTCCACAGCTTTCTTGAACTG	SLV.22992.3	CGAAAAATATGTGGGGAGCGATGTTGTGAGCTCAGGGGCGTCAAACACTTGTGCTAGTACGGTTTTCAAAACCCCCAACTTTTAGCCTGTTTTTCTTTTTTATTTTTGAAGATGTGGGTTGTTTTGCAGGAAAAGTTCCTTTTACAGCCTCCCAATTGCAGGAGTTCCAAAGACAGTTCATAATATGCAAGTACATAATGGCATCTATGCCTGTTCCGCCCCACCTACTCCTTCCTTTGCCATCTCCACCTCAATCTAACATGGATTTGAAGTTCTCAAGTGGGTCGGATCCAGAACCATGGAGGTGTAAGAGAACAGATGGGAAGAAATGGAGATGCTCAAGAGATGTAGCTCCGGATCAGAAATATTGTGAGCGACATGCCCACAAAAGCAAACCCC…	398	419	3	CCGUUCAAGAAAGCCUGUGGAA	GUCAAGUUCUUUC-GACACCUU	| ||||||||||| ||||||||	409	0	0.0261881	0	NA	0	4	0	NA
sRsRV6632579	miR396	TTCCACAGCTTTCTTGAACTTC	SLV.22992.1	AATCTGGGAAAACAAAACAGTAGTTTTTCAGCTTTGGCTCTATCTAAGTAGCCTTTACACATTTTGTTGTTTGGAATTGGGTTGGGGCAAAGAGAAAATATATGGAAAAGGGAGAAAACACTGAGCTTCTGGATTTGAAGATGAAGACCAGTGAAGTTTCGTACCCTAATAAAAGGACCATGTTCATGGCGCCTTCTTCTCATCCCTACTTTTTGAAAGAGACTGCTGATGATGGAGGAAGCGGCGGTAGTGGGCCCGAAAAATATGTGGGGAGCGATGTTGTGAGCTCAGGGGCGTCAAACACTTGTGCTAGTACGGTTTTCAAAACCCCCAACTTTTAGCCTGTTTTTCTTTTTTATTTTTGAAGATGTGGGTTGTTTTGCAGGAAAAGTTCCTTTT…	653	675	5	CCCGUUCAAGAAAGCCUGUGGAA	CUUCAAGUUCUUUC-GACACCUU	||||||||||| ||||||||	665	0	0.014471	3	NA	1	4	0	NA
sRsRV6632486	miR396	TTCCACAGCTTTCTTGAACTG	SLV.22992.1	AATCTGGGAAAACAAAACAGTAGTTTTTCAGCTTTGGCTCTATCTAAGTAGCCTTTACACATTTTGTTGTTTGGAATTGGGTTGGGGCAAAGAGAAAATATATGGAAAAGGGAGAAAACACTGAGCTTCTGGATTTGAAGATGAAGACCAGTGAAGTTTCGTACCCTAATAAAAGGACCATGTTCATGGCGCCTTCTTCTCATCCCTACTTTTTGAAAGAGACTGCTGATGATGGAGGAAGCGGCGGTAGTGGGCCCGAAAAATATGTGGGGAGCGATGTTGTGAGCTCAGGGGCGTCAAACACTTGTGCTAGTACGGTTTTCAAAACCCCCAACTTTTAGCCTGTTTTTCTTTTTTATTTTTGAAGATGTGGGTTGTTTTGCAGGAAAAGTTCCTTTT…	654	675	3	CCGUUCAAGAAAGCCUGUGGAA	GUCAAGUUCUUUC-GACACCUU	| ||||||||||| ||||||||	665	0	0.0258241	3	NA	1	4	0	NA
sRsRV6632579	miR396	TTCCACAGCTTTCTTGAACTTC	SLV.12982.1	ATTTACATGTAGTTCCTCTCTCTCTCCAATAATTTTTGTCTTTCACCAAAACAATTAGCAACTCCTAAAGGAGAAAACCAGTGTCTCTTTCTTTTTTAGAGGTAGTACTCCACTATATAGCTCTCCTTATTCTGCTATACAAATTCCCAACACTTGCCACAACTCCCCAAACACATTTCATATATAACTAAAACAACTAAAGAAAAACAAAAAACATGGTCCTTCTTCTTCTTCTTCTTCTTCCAACAACAAATCATCTTCTTTCTGTCTCTTTCTTTGATACTAAGTGACCCCTCTTCAATAAAAGGCTCATCTTTATTTTCTTGTTTTAATGGACTTTGGGGGTTTGGATAGTGGTGGGGGTGGGGTGATTTGTTCAGACAATACTACTATGTTTGT…	1364	1386	5	AUCGUUCAAGAAAGCCUGUGGAA	CUUCAAGUUCUUUC-GACACCUU	||||||||||| ||||||||	1376	0	0.000954914	2	0	0	0	0	4
sRsRV6632486	miR396	TTCCACAGCTTTCTTGAACTG	SLV.12982.1	ATTTACATGTAGTTCCTCTCTCTCTCCAATAATTTTTGTCTTTCACCAAAACAATTAGCAACTCCTAAAGGAGAAAACCAGTGTCTCTTTCTTTTTTAGAGGTAGTACTCCACTATATAGCTCTCCTTATTCTGCTATACAAATTCCCAACACTTGCCACAACTCCCCAAACACATTTCATATATAACTAAAACAACTAAAGAAAAACAAAAAACATGGTCCTTCTTCTTCTTCTTCTTCTTCCAACAACAAATCATCTTCTTTCTGTCTCTTTCTTTGATACTAAGTGACCCCTCTTCAATAAAAGGCTCATCTTTATTTTCTTGTTTTAATGGACTTTGGGGGTTTGGATAGTGGTGGGGGTGGGGTGATTTGTTCAGACAATACTACTATGTTTGT…	1365	1386	3.5	UCGUUCAAGAAAGCCUGUGGAA	GUCAAGUUCUUUC-GACACCUU	||||||||||| ||||||||	1376	0	0.00229026	2	0	0	0	0	4
sRsRV6632579	miR396	TTCCACAGCTTTCTTGAACTTC	Solyc04g077510.2.1	CAAACACATTTCATATATAACTAAAACAACTAAAGAAAAACAAAAAACATGGTCCTTCTTCTTCTTCTTCTTCTTCCAACAACAAATCATCTTCTTTCTGTCTCTTTCTTTGATACTAAGTGACCCCTCTTCAATAAAAGGCTCATCTTTATTTTCTTGTTTTAATGGACTTTGGGGGTTTGGATAGTGGTGGGGGTGGGGTGATTTGTTCAGACAATACTACTATGTTTGTTGCCTCAGCTGAGACAAAGCAAAAATGGTATGGATCTGGTGGATTTAATAAACATGAAAGGTCCTCTGTTACTGAAGATGAGTGGAATAAGGAGAGTAAATTAGCCAAGACAAGTGATGATTTTTCATCTACTAAAGCTACCATGATGTTTCACCAGCTTCCAATTT…	883	905	5	AUCGUUCAAGAAAGCCUGUGGAA	CUUCAAGUUCUUUC-GACACCUU	||||||||||| ||||||||	895	0	0.0230414	2	0	0	0	0	4
sRsRV6632486	miR396	TTCCACAGCTTTCTTGAACTG	Solyc04g077510.2.1	CAAACACATTTCATATATAACTAAAACAACTAAAGAAAAACAAAAAACATGGTCCTTCTTCTTCTTCTTCTTCTTCCAACAACAAATCATCTTCTTTCTGTCTCTTTCTTTGATACTAAGTGACCCCTCTTCAATAAAAGGCTCATCTTTATTTTCTTGTTTTAATGGACTTTGGGGGTTTGGATAGTGGTGGGGGTGGGGTGATTTGTTCAGACAATACTACTATGTTTGTTGCCTCAGCTGAGACAAAGCAAAAATGGTATGGATCTGGTGGATTTAATAAACATGAAAGGTCCTCTGTTACTGAAGATGAGTGGAATAAGGAGAGTAAATTAGCCAAGACAAGTGATGATTTTTCATCTACTAAAGCTACCATGATGTTTCACCAGCTTCCAATTT…	884	905	3.5	UCGUUCAAGAAAGCCUGUGGAA	GUCAAGUUCUUUC-GACACCUU	||||||||||| ||||||||	895	0	0.0407985	2	0	0	0	0	4
sRsRV7015691	miR482	TTTCCTATTCCACCCATGCCAA	SLV.15746.1	CTTTCTTACTTTTTATTTTTTTTTACCAAATTGACTAAAATCATCCTTCCATTTATTCTTGGATCTAATCACATCTTTTGATACATGTATAAATCTATTTATTGAAGAAGAATCATGTAGATCTGAAGCAATTGAAGAGTCAGGGTTTCTTTGTCAAGAAAAACATGCTTTTCATAGTTAAAATTGTTGATCCAAGCACAATTTAAAGCAGATCGATTTGCTTAATTTCTAGGATGTTCATCTTTCTTCTCAACTACTGTGAAAGCAAATTGGGTCCATCTTTTGGTGAAGCTTTAGGTATACCATTATTTGGGGCTCACAAGTGAATGTTGATGCTGATGGGCATGAAACCAAAATTGTAGAGAATATTATAAAACAAGTCGTACAAGAGGTCAACCA…	2282	2303	2	AUGGCAUUGGUGGAAUAGGAAA	AACCGUACCCACCUUAUCCUUU	|||||| ||||||||||||||	2294	0	0.000764004	2	0	2	2	2	1
sRsRV7015691	miR482	TTTCCTATTCCACCCATGCCAA	Solyc06g005410.2.1	CCTTTCAATGATCAGTTCAAGAAAGCTCTTAGTCTTTGACATTTCAGGTAGACAAAAAAAAAACTCTCTTTTCAAAGTGCTTCTTGATCTGTTCATCATTGAAAATTCTCTTAGCTATGAGAATGGTGCAATCTGGATGCTTTGGTGAAGCTTTGTCTTTACACAAGGAAATATGATCTGGAGCTCAAAAAATGGAGAAACGGAACTACACTCAGAGAACCTCCAAATTTATCTGGATGGGATTTGCGAAATGTTTTAGTAGGTGTGAATTTAAATTTATGGAGAATATCATAAAACAAGTCCTAGAAGAGGCCAACCAGACACCTCTAGATGTTGCTTGAAAAACACGCTCGTATCAATGACATGGTTGGTATATATGGCATTGGTGGAATAGGAAAA…	377	398	2	AUGGCAUUGGUGGAAUAGGAAA	AACCGUACCCACCUUAUCCUUU	|||||| ||||||||||||||	389	0	0.0121543	2	0	2	2	2	1
sRsRV5987835	miR482	TCTTTCCTACTCCTCCCATACC	Solyc04g080590.2.1	TTACAACCTATTTATACAAAACATAGTCAAATGAAGTTTAAACTTAAATAATAGCACGAAAATAGTCCTATTTGTGCAAAATCAACAAATAAATCTCAAATCATGAATAAGAACTTGGATTTGGATCTAGTCAATTTCTAGACACTAGCCCAGTACCAATGTTCAGAAAAAGAAAAGGTAGCTCAAAAGCTTTCACTCTTCAAACTCCATTAAAGGGAAGAGAAATGTTTAGAAACCAGTACGATACCGATGTGACGACATGGTCGCCGGCGGGAAGGTTATTTCAGGTGGAGTATGCAATGGAGGCAGTGAAGCAAGGTTCGGCGGCGATAGGTTTGAGATCGAAGACGCATGTGATTCTGGCGTCTGTTAACAAGGCTAATTCTGAGCTGTCTTCTC…	857	879	4	GGCUGUGGUAGGAGUAGGAGAGG	CC-AUACCCUCCUCAUCCUUUCU	|| |o||| ||||||||||o||o	870	0	0.0234013	2	1	2	2	2	3
sRsRV5987835	miR482	TCTTTCCTACTCCTCCCATACC	SLV.22460.2	CCAATTTATTACACAATGAAATGATAACTTTTTCCCCTTTTATCTTCTCCCTTTTTAGGGTTTTCTCAAATTCATATCGCCGTATGGATCTGCAATTTTATAGATCTAACAGATGCTTGTTGAGCAGAAGAGCTGAGAAAAATGCAGTGTATGTGCTTCAATTCCAAACTGAAGGCAAAGATTATGTTAATTTCAGCTCAACTGTTGGAATTGGAGCTAAAGATGAAGAGGTAATGGAATCTTCGAGAGATGGAGTTTTAGTACTATCGAGATATGTGGTATGGAGGGAGTAGGAAAGAAAACCGAGGAAGGTTGTTCGATGATGTTGTTGTGTTAACAGTTACGTACGAAAATAAGTTTGGATTCTTTTTGGACAAAAAACTGATAATTCGATTTATC…	278	299	1.5	GGUAUGGAGGGAGUAGGAAAGA	CCAUACCCUCCUCAUCCUUUCU	||||||| o|||||||||||||	290	0	0.0049556	3	0	0	0	0	3
sRsRV5987835	miR482	TCTTTCCTACTCCTCCCATACC	SLV.22460.3	CCAATTTATTACACAATGAAATGATAACTTTTTCCCCTTTTATCTTCTCCCTTTTTAGGGTTTTCTCAAATTCATATCGCCGTATGGATCTGCAATTTTATAGATCTAACAGATGCTTGTTGAGCAGAAGAGCTGAGAAAAATGCAGTGTATGTGCTTCAATTCCAAACTGAAGGCAAAGATTATGTTAATTTCAGCTCAACTGTTGGAATTGGAGCTAAAGATGAAGAGGTAATGGAATCTTCGAGAGATGGAGTTTTAGTACTATCGAGATATGTGGTATGGAGGGAGTAGGAAAGAAAACCGAGGAAGGTTGTTCGATGATGTTGTTGTGTTAACAGTTACGTACGAAAATAAGTTTGGATTCTTTTTGGACAAAAAACTGATAATTCGATTTATC…	278	299	1.5	GGUAUGGAGGGAGUAGGAAAGA	CCAUACCCUCCUCAUCCUUUCU	||||||| o|||||||||||||	290	0	0.00514571	3	0	0	0	0	0
sRsRV6037976	miR6027	TGAATCCTTCGGCTATCCATAA	SLV.11707.1	TGAGGTCTTAACTTTATATCTACAGCTTTTGAGTGTGTATGATCTCTATCTCCCATTTTCTAACTTGTATTCCACAATTTTTTTTATAAAAAAAGAACAACAATCCTGAAGATGGCTGATGCCTTTATGTCATTTGCAGTTCAAAAATTGGGTGATTTCCTCATACAACAAGTTTCCCTGAGAACAAATCTGAGAAAGGAAGTTGAGTGGCTGAGAAATGAGCTGCATTTCATACAGCCTTTCCTCAGAGATGCAGAACTAAAACAATGTGGAGATCAAAGAGTTCAACAATAGGTGTTTGAGATCAACTCTATTGCTAACGATGTTGTTGCTATACTTAAGACTTATAACTTTGAGGCTGATAAAGGGGATGATGACGGATTTGCTAGTCGTCTCAAG…	1444	1465	4	UUGUGGAUGGCCGAGGGUUUCA	AAUACCUAUCGGCUUCCUAAGU	||o|||||o|||||o|| ||||	1456	0	0.00152742	0	0	0	0	0	2
sRsRV6037975	miR6027	TGAATCCTTCGGCTATCCATA	SLV.11707.1	TGAGGTCTTAACTTTATATCTACAGCTTTTGAGTGTGTATGATCTCTATCTCCCATTTTCTAACTTGTATTCCACAATTTTTTTTATAAAAAAAGAACAACAATCCTGAAGATGGCTGATGCCTTTATGTCATTTGCAGTTCAAAAATTGGGTGATTTCCTCATACAACAAGTTTCCCTGAGAACAAATCTGAGAAAGGAAGTTGAGTGGCTGAGAAATGAGCTGCATTTCATACAGCCTTTCCTCAGAGATGCAGAACTAAAACAATGTGGAGATCAAAGAGTTCAACAATAGGTGTTTGAGATCAACTCTATTGCTAACGATGTTGTTGCTATACTTAAGACTTATAACTTTGAGGCTGATAAAGGGGATGATGACGGATTTGCTAGTCGTCTCAAG…	1445	1465	4	UGUGGAUGGCCGAGGGUUUCA	AUACCUAUCGGCUUCCUAAGU	|o|||||o|||||o|| ||||	1456	0	0.00190892	0	0	0	0	0	2
sRsRV6037976	miR6027	TGAATCCTTCGGCTATCCATAA	Solyc04g026110.2.1	ATCTCTATCTCCCATTTTCTAACTTGTATTCCACAATTTTTTTTATAAAAAAAGAACAACAATCCTGAAGATGGCTGATGCCTTTATGTCATTTGCAGTTCAAAAATTGGGTGATTTCCTCATACAACAAGTTTCCCTGAGAACAAATCTGAGAAAGGAAGTTGAGTGGCTGAGAAATGAGCTGCATTTCATACAGCCTTTCCTCAGAGATACTTATAACTTTGAGGCTGATAAAGGGGATGATGACGGATTTGCTAGTCGTCTCAAGGCTTGCGCTTGCATTTGTAGGAAGGAGACTAAATTCTACAACGTCAATAAGGAGATTCAATCACTCAAGCAACGAATCATGGATATTTGTCGCAAGCGAGAGACTTATGACATTAAAAATAAAAATATCAA…	1193	1214	4	UUGUGGAUGGCCGAGGGUUUCA	AAUACCUAUCGGCUUCCUAAGU	||o|||||o|||||o|| ||||	1205	0	0.0108321	0	0	0	0	0	2
sRsRV6037975	miR6027	TGAATCCTTCGGCTATCCATA	Solyc04g026110.2.1	ATCTCTATCTCCCATTTTCTAACTTGTATTCCACAATTTTTTTTATAAAAAAAGAACAACAATCCTGAAGATGGCTGATGCCTTTATGTCATTTGCAGTTCAAAAATTGGGTGATTTCCTCATACAACAAGTTTCCCTGAGAACAAATCTGAGAAAGGAAGTTGAGTGGCTGAGAAATGAGCTGCATTTCATACAGCCTTTCCTCAGAGATACTTATAACTTTGAGGCTGATAAAGGGGATGATGACGGATTTGCTAGTCGTCTCAAGGCTTGCGCTTGCATTTGTAGGAAGGAGACTAAATTCTACAACGTCAATAAGGAGATTCAATCACTCAAGCAACGAATCATGGATATTTGTCGCAAGCGAGAGACTTATGACATTAAAAATAAAAATATCAA…	1194	1214	4	UGUGGAUGGCCGAGGGUUUCA	AUACCUAUCGGCUUCCUAAGU	|o|||||o|||||o|| ||||	1205	0	0.0153578	0	0	0	0	0	2
sRsRV6082163	miR7992	TGAGAGTGCACATCTAGACAC	Solyc04g055170.2.1	GGTTACAGAACACACAGCACATTCTCAAGAAAGGGAAAAAAAATGTCTAGTCTTAAAGTTCCAGCATCAGTTCCAGATCCTTATGAAGATGCTGAGCAACTCAAAAAAGCTTTTAAAGGATGGGGCACAAATGAGGAACTTATTATTCAGATTCTGGCTCATAGGAATGCAGCACAACGCAAGTTAATCCGAGATTCTTATGCTGCTGCTTATGGAGAGGATCTTCTCAAGGACTTGGATTCTGAACTGACAAGTGATTTTCAGCGTGTGGTGCTTCTCTGGACTTTGAGTCCTGCTGAGCGCGACGCCTACTTGGTTAATGAGGCTACCAAACGTCTGACTGCTAGCAATTGGGTTATCATGGAAATTGCTTGTACCAGGTCTTCTGATGATCTTTTT…	1067	1086	5	AUGUAU-GGUGUGUACUCUCA	CACAGAUCUACACGUGAGAGU	||| | | |||| |||||||	1077	0	0.0243836	0	NA	0	4	4	NA
sRsRV0806443	sly-miR390a-5p,sRsRV0806443	AAGCTCAGGAGGGATAGCACC	SLV.29753.1	ATAAAATACCCACCCCATTTGCACATTTATTTTCTCATTACACTATATTCTAAGTTTAGGTTAAAGTGAGAACAAAAAAAAAAATGGTTATTCTCAAGCTTTTGTGATTTTTCTTAGTTATCTTCTCATTTATATCCATGGATGTACTACACCAAGAAGCAATGGTGTTACAAATCATAGAGATTCATGTATATGAAGGTGATGAAATGAAGCATCAAGAGTCATCGTCGTGGTGACACATGCAGTGACGTTATCCTTTCTGAGCTTGTTCTTCTTACGTTATTTTCTCATCTTTTAGAATTCTTGAACTATTGTTCGAGTTTTCTTGACCTTGCAAGTCCGTAACACTTTGTATAACCCTTGAGCTTGCGAGGTTACTTAAAAATTCTTGTATCTTTC…	247	267	4.5	GACGUUAUCCUUUCUGAGCUU	CCACGAUAGGGAGGACUCGAA	| | ||||| | ||||||||	258	0	0.00590579	NA	0	0	0	0	NA
sRsRV4253954	sly-miR403-3p,sRsRV4253954	CTAGATTCACGCACAAGCTCG	Solyc02g069260.2.1	ATGGATCGTGGGAACTACCGACGTGGTGGCGGTCATGATAACGCCGGCAGAGGTGGAGGTAACCGTGGTCGAGGACAAGGCCGTGGTGGTGGAAGGGGTGAGCCTCAGATCGGAGGTGGAAGGGGTGGGACCCACATCGGTGGTGGGTCCCAAATGGGTCAGCCTCCACAGCAATGGGGGAATCAGCCGAGGGGATCGGGTCAATACCAGATTCGTGGTGGGGCTCCGCAAAATCAACCGGGTCAAAACTATCCGGTTAATCAGAATCCGGGTCGTGGTGGTACTTGGGTAAACCAACCGGTTCAACGTGGTGGTGGTGGTGGGGGTAGCGCTTGGCCACGGCCACAACAGCAGGGTAGTGGCGTTCCAAACACTACTTGGCCCCGACCACCACCGCAG…	3249	3269	2.5	GGAGUUUGUGCGUGAAUCUAA	GCUCGAACACGCACUUAGAUC	|||o|||||||||||||||	3260	0	0.00381419	0	0	0	0	0	0
sRsRV5717399	sly-miR5300,sRsRV5717399	TCCCCAGTCCAGGCATTCCAAC	SLV.28113.1	AATCATCACAGTCCTTCTTCATTTGGTCCAACTGCATAGCACTTGTTCTTCACCATGTTCGATCACTTCCATCGTCTTCCAGTCTTCTTCTTCCTCCTTTCACTCTCATTCTCCCAATCCATCCATGAAAACGAAGAATCAGACACACCCATTCACCGTTTTCAACAATATCTCAGAATCAACACTGCCCATCCTAACCCAAACTACACTGCCGCCATTAACTACCTCACTAACTTCGCCAACTCCATCCCTAATCTCCACTCCAAAATCATTCACCTTACCCCTACTTCGCCTCTCCTCCTATTAACCTGGCCAGGTTCAAACCCTTCACTCCCCTCCATTCTTTTCAATTCCCATCTTGATTCTGTCCCTGCTGAACCACATAAATGGACCCACCCG…	724	746	5	GUUGGAAUGCCUGGACAUGGGUC	CAACCUUACGGACCUG-ACCCCU	|||||||||||||||| ||||	736	0	0.00215036	NA	NA	4	NA	1	NA
sRsRV5717399	sly-miR5300,sRsRV5717399	TCCCCAGTCCAGGCATTCCAAC	Solyc11g012970.1.1	ATGCAGTATTTGGAAGCAATCAAAGCGATTCAAATGAGTGATTCAAAATTTGTGCCACTGAGAAATGTTCATATTCTGTATGTGCCTGAAGAGGAGGTTGGTGGGTTTGATGGGATGGGGAAGTTTGTGGAGTCGAAAGAATTTGGAGAGTTGAATCTTGGGTTTGTGATGGATGAAGGACAGGCCTCGCCTAATGATGAGTTTAGGGTTTTTTATGCTGATAGGACTCCTTGGCATACGGTGATTAAGGCTGTTGGAATGCCTGGACATGGGTCTAAATTGTATGATAATTCTGCTATGGAGAATTTGATGAAGAGTATGGAGGTTATTACTAAGTTTAGGGAGTCTATGTTTGATATGGTCAAGGCTGGAGTGGCTGCTAATTCTGAGGTCATCTCA…	253	275	5	GUUGGAAUGCCUGGACAUGGGUC	CAACCUUACGGACCUG-ACCCCU	|||||||||||||||| ||||	265	1	0.00346188	NA	NA	4	NA	1	NA
sRsRV6636380	sly-miR6023,sRsRV6636380	TTCCATGAAAGAGTTTTTGGAT	SLV.929.1	CTCAATTTGTGCTATAATATACCTTATCAAAGTTATTGAATAGAGTAAGAAAACAAAGAGTTTTTTGAACATTTTAGTGCAACAATGGGCTACATAAACCTTGTATTTTTTACGCTATTTCCCTTCCTCTGTCATCTTTCTTTCTCTTCATCCTTACCTCATTTGTGCCCCAAATATCAAGATCTTGCTTTTCTACAATTCAAGCACATGTTTACACTAAGTCATTATGCTTTTGAACGTTGTTTCAACATAAGAGGTAAACCGTCATATCTAAAAACTCTTTCGTGGAACAAGAGTGCAGATTGTTGCTCATGGGATGGAGTTCTTTGTGACAGGATGACGGGACAAGTGATTGAGGTTGATCTCAGTTGAAGCCAACTTCGAGGAGAGTTTCATTTC…	269	290	1	AUCUAAAAACUCUUUCGUGGAA	UAGGUUUUUGAGAAAGUACCUU	||| |||||||||||| |||||	281	0	0.0147933	0	0	0	0	0	0
sRsRV6159128	stu-miR408b-3p,sRsRV6159128	TGCACTGCCTCTTCCCTGGCT	Solyc01g104400.2.1	ATATATGTCCATACTACTCATAATCAGTTATTTATTTTTACTATATAGAGTTGTCAAATTTTAATTAAATTAATTTGGTCTGGGAAGAAGCAGTGCAAATGGAAATGAACATGAAAATGGTGTTTGTGTTATGTATTGTGGTGCTCATTCAAGCTGAGATAACTCATGCTGCTGTGTACAACGTTGGAGGTACTGGTGGCTGGACTTTTAACACTGTTGGTTGGCCTAAGGGCAAACGCTTTAGGGCTGGTGATGTTCTTACATTCAACTACTCTAGTGGTGCGCACAATGTGGTGGCGGTGAATAAAGGTGGTTACAACAGTTGCAGCACACCAAGAGGTGCAAAAGTGTACAACAAAGGGGGTGACAAAGTAAAGCTAGTAAAGGGACAGAACTATT…	77	97	3	GGUCUGGGAAGAAGCAGUGCA	UCGGUCCCUUCUCCGUCACGU	| | ||||||| ||||||||	88	0	0.0100758	0	0	0	0	0	0
sRsRV1646534		ACGTGTCGATTACTTCCAAGTG	SLV.20112.1	ATCTAATCTGATTGCCGATATTTGTGGAATGAAAGATCTTTTCCACCAAAAAAGTTAACTTCACAATATTATCATCATTCATATCACCATATCCAAAATTCCTTTATCTTAAACAACATTTGTATCTCAAAGCAAGTAGAGGAACACTTTCTGTATTATATTCACTCTGTTTTGGAGCAATGGAGAGTCAAATTGTTCGACGAAGAGTTAACATGATTACTGCTCATTTAACTGCACATGATGATATTTCCGCCTCCGCTACTCATCTCTTTCCTATGAGCTGTAGCAGTAGCTTGAATTCTGCTATTCCGAGGAGGTACGATAACAGAATGAACTATGCAAGACAAAGTTCCAGTTCTCAAGCTTGTTTCATGAGGACAAGTGAACAGGGAAGCTGTA…	964	984	5	CACUUAUAAGUAAUCG-CACGC	GUGAACCUUCAUUAGCUGUGCA	||||| ||||||||| ||||	976	0	0.000815315	0	NA	NA	NA	NA	2
sRsRV1646533		ACGTGTCGATTACTTCCAAGT	SLV.20112.1	ATCTAATCTGATTGCCGATATTTGTGGAATGAAAGATCTTTTCCACCAAAAAAGTTAACTTCACAATATTATCATCATTCATATCACCATATCCAAAATTCCTTTATCTTAAACAACATTTGTATCTCAAAGCAAGTAGAGGAACACTTTCTGTATTATATTCACTCTGTTTTGGAGCAATGGAGAGTCAAATTGTTCGACGAAGAGTTAACATGATTACTGCTCATTTAACTGCACATGATGATATTTCCGCCTCCGCTACTCATCTCTTTCCTATGAGCTGTAGCAGTAGCTTGAATTCTGCTATTCCGAGGAGGTACGATAACAGAATGAACTATGCAAGACAAAGTTCCAGTTCTCAAGCTTGTTTCATGAGGACAAGTGAACAGGGAAGCTGTA…	965	984	5	ACUUAUAAGUAAUCG-CACGC	UGAACCUUCAUUAGCUGUGCA	|||| ||||||||| ||||	976	0	0.00203704	0	NA	NA	NA	NA	2
sRsRV6781037		TTGAGCTACGGTGTTCTTCCC	Solyc01g109650.2.1	ATGGTGAAGCAACAGGGCAGAGTGGTTTTGTTTTGTTTTGTGTTTTTCTTGCTGTTTGACTCTACATTTCAACAGAGGGTTAGTTCTTCAACTGAGAAATTTGCTTTGCTTCAACTGAGATCTTCTTTAGGGTTAAGAGCCAAAGAATGGCCTATAAAGGGTAACCCTTGTTTTAACTGGGCTGGGATTCGTTGCAAGAATGGTCGAGTTACTGAGATCAACATATCTGGTTTTAAACGTACTCGAGTTGGGGGTCAAACCCCTCAATTCTCAGTTGATGCTCTCCAAAATTTGACTCTTTTGGAATCTTTTAATGCTTCCAATTTTGTACTTCCTGGTTCTATTCCTGAATGGTTTGGTCTTAGGCTTGTGTCTCTTCGGGTTCTTGATCTCAGGTCA…	2348	2368	4.5	GGGAAGAACACACUAGCUCAG	CCCUUCUUGUGGCAUCGAGUU	||||||||||| |||||||o	2359	0	0.00802465	0	NA	NA	NA	2	NA
sRsRV5756025		TCCTGAGCTTATTCTTCTTACA	SLV.19743.1	GAAAAGAGACGAGAATTGTAACAACTTTGTCACTTTGAGGGTAACATGAGAAGACCTCGGACTTGCAAGGTCAAGAAAACTCGAACCATCCCTCTAAAGTTAGAAAAGATAAGAAGGGAATGTAAGAAGAATAAGCTCAGGAGGGATAACGCCGCTTCATATTTCAAGAT	121	142	0	UGUAAGAAGAAUAAGCUCAGGA	ACAUUCUUCUUAUUCGAGUCCU	||||||||||||||||||||||	133	0	0.00446612	0	NA	NA	NA	4	NA
sRsRV5527229		TATTGTGTGTAGTTAAATGCA	SLV.17356.2	AAAACGGAAGGGATATAATACAAAGCAAAGTAGCGAACAGGAAAAAGGTTACAGCACAAGAAAAACTTCGAATCTCAATAACCTATCTCTTCGCTTAGTATATCACGATCACAGAATCAGATAAATTTATTTGATTGAGAAATTGATGAAGGTGTTGCTGTAAAAGTTCAATTTGATTTGGACATTATACGATGTCTGCGATGGTTTGCGGCAAGAGATCCTTCTTCGATGATTTACAATCGTCGTCGCCGACTTCACCGTCGACGCCTGTTTCAAAGAAGCTCCGGTGTGCCTCAACCTCTCCTAGAAGATTCTCGCCGCCGCCGCCAGAGGAAGCTTCCGTTGATCATCTGACAGCTTTGTTTCGCGATGTAGATTGTCAGGTATAGTGGACACTGC…	798	817	4.5	UGUUUUUAAUUACA-ACAAUA	ACGUAAAUUGAUGUGUGUUAU	|| ||||| |||| ||||||	809	0	0.00758053	0	NA	NA	2	NA	NA
sRsRV6712582		TTCTGAGCTTGTTCTTCTTAC	SLV.19743.1	GAAAAGAGACGAGAATTGTAACAACTTTGTCACTTTGAGGGTAACATGAGAAGACCTCGGACTTGCAAGGTCAAGAAAACTCGAACCATCCCTCTAAAGTTAGAAAAGATAAGAAGGGAATGTAAGAAGAATAAGCTCAGGAGGGATAACGCCGCTTCATATTTCAAGAT	122	142	1	GUAAGAAGAAUAAGCUCAGGA	CAUUCUUCUUGUUCGAGUCUU	|||||||||| |||||||| |	133	0	0.00935582	0	NA	NA	NA	4	NA
sRsRV3193561		ATGGCATCTTGTAGATGAGGT	SLV.7918.1	GCTTCCTGTAAGGTAATGTTTATCAACCCATTGATAGTTATTCAAGTTTTTTTTATCTATTTTTCCTCTCTTACAGTACTAGCTAATGCCTTTTGCTGTGATCTGGCTTCTCCAATGCAGGTAGGTGAGTGTGTGGCCATCTGGTGGAGGCCAAATTTTGAAACCATAATGTATCCATATTGTCCTCCACACATAACAAAACCCAAGGAGTGTAAGAAGCTCTTCGTTGTTCATCTATCTGAAAGAGAGTACTTCGCTGTCCCAAAAAATCTGAAGCTTCTTGCGGTGCCATTGTTTGAACTTTATGACAATGTTCAGAGATATGGACCTGTGATATCCACGATTCCTCAACAGCTTTCCAGGTTCCAGTTCAACATGATCCACCCGTAGATTAGGTTA…	578	599	5.5	ACCAUAAGUUACAAGUUGCCAU	UGG-AGUAGAUGUUCUACGGUA	||| | | |||||| ||||||	590	0	0.0212562	0	NA	NA	2	NA	NA
sRsRV3193561		ATGGCATCTTGTAGATGAGGT	Solyc03g025880.2.1	GAAGGACTATTTATGAAATTTTCTTTCCAATCTTCTAAGTAGTCCGTCAAAGTACAGAAGCATCCCATCAACGGCAAGAGGGAAAATCTGAAAATACAAATATTCTTCCGGTGAACACCCACCCATCATCTCTGCTTCAGTTCTCCCGCCGGCGATATCTAATTCCCGTGAGGAAGGTTGGGTGAATCCTCGTCATTTGCATAGAAAGAAAATGGTAACGACTTCAGTTGTCAACACGTACCCACTGTCCAGCTATACATTTGGTACCAAGGAGACCAAAATGGAAAAGGACACCTCCGTCGCCGATCGCCTTGCTCGTATGAAAGTCAACTATACGAAGGAGGGCATGAGGACTAGCGTTGAAGGAATTCTATTGGTACAAGAACACAATCATCCTCA…	1002	1023	5.5	ACCAUAAGUUACAAGUUGCCAU	UGG-AGUAGAUGUUCUACGGUA	||| | | |||||| ||||||	1014	0	0.0295448	0	NA	NA	2	NA	NA
sRsRV5527229		TATTGTGTGTAGTTAAATGCA	Solyc06g068190.1.1	ATGAATGCTACAAGTACAGATGATGCTAGGGCTCGTGCGGCAATAATGTTGGAGAGCTTAGAGAAATCCATTAGTGCTAGTGCAAGTGCAGAAGCAACTCAAAATTTTCAGAAGGAAAATATGATGCTGAAGGAGCAAATAGAACTGATTCTTCGAGACAATATCATTATGAAACGTTTAGTGGCCATCCAACATGAACGACAAAAGGAGCACAATGATGATAGGATCCAGAAAGTGCAGCAGCTGAAGCACTTGATTGCTCAATATCTCTCGAGGTACAAGCTGCAGCTTCATATATTATTTTTATTGTATCAATGCACTATAAATGGAGATGTGTTTTTAATTACAACAATAACAAGAGATCAGAATTATTTTTGTTTACTGATAGTAGTGCCATTA…	335	354	4.5	UGUUUUUAAUUACA-ACAAUA	ACGUAAAUUGAUGUGUGUUAU	|| ||||| |||| ||||||	346	0	0.0484709	0	NA	NA	2	NA	NA
sRsRV6077772		TGAGACATGATCCTGTAAAGAT	Solyc01g005980.2.1	ATGTACACCTCTCTAAGCACAAAGTACAACCATCTAAAGCACACCTACCTCTTCCAAAGCTCAATATTTCTTCAACTAAAAATTCCAATCAAGACTCAAGACTCTATATCTTCTTCAAGACTTAAACCAATAAAGCTGACCCCCCCCCTCAAACCCCACAAGATAAGGTACACCTCTTTAACCAGAAGGTACAACCATCTAAAGCACAATTTCCTTGTTCAACCACCATTCATGGCTTTCAATTCAAGATTCCATTTGGGGTTGCTTATTTTCTTCATATTAACCCCTTTTACTATCTCTTTCATCCTCAGCCCATCACCACAGCCAGAACCAAAACCCACAATCTATGATATCCTCACAGTATATGGGCTGCCAGGTGGCATCTTTCCAGACACTGTG…	889	909	5	AUCUUUGUAGGAUCAU-UUUCU	UAGAAAUGUCCUAGUACAGAGU	|||||| |||||||| | ||	901	0	0.00713621	0	NA	NA	NA	NA	2
sRsRV5668763		TCATCTCAAAATCGCGTGTGTT	SLV.31823.1	GTTTGATGAGAAGCAGACTTCTTTATGGGAGTGGAAATCCCAAAGATGAACCTGGTGCAATTGTCTGCAGAGTTGCTCAATCGTTTCTGCGTTTTGGTTCTTATCAACTGCATGCCTCTAGAGGAAAAAAGGATTTTGAGCTTGTCCGTGCTTTGGCAGACTATGCCATTAGATATCACTTCCCCCATTTGGAGAATATGACTAGGAGTGAAAGCATATCAGCTAACACAGACGTGGATTTAACTTCAAACAAGTATGCAGCTTGGGCAGTGGAAGTTGCTGAGAGGACTGCGTCCATGATTGCCAGGTGGCAGGATGTTGGTTTCACACATGGAGTCATGAACACTGATAATATGAGCGTGTTAGGACTCACTATTGACTATGGTCCCTTTGGCTTTT…	952	972	5.5	AACA-AGGCGAUUUUGAGGAGG	UUGUGUGCGCUAAAACUCUACU	|||| | ||||||||||| |	963	1	0.00246201	1	NA	NA	NA	4	NA
sRsRV5571798		TCAAGATCCATGTGCGGTACT	SLV.9594.1	CCCCACCGCAACACTAAAGAAACAATCCTTGCATGCGTATTTTAGGATCCACTACAACCAAGCTAGCTAGTACTTACTATATATGCGTGTTCTTCAATTTTTCACCCAAATTTATTCTTATATATACCCTAATTGAAGAGTGAGTGATCTTATATTTATCCATCGAATCACTATGGTGATTCAATTTATCAACTTATGTTTTCAAGACGAGATGTTAGGTGATGACACAAATCGTCTGAGGTCAGCTAAACAGTCTCGACACAACAATATGATGTTTGGGAAGGTGAGAGATCCGAGTTGAAATCTTGAGAGTAGAATGACGATATAGTCGTTCATGCAAAGGGGAATTAAGCACTCCTGGTCCGATAAACTGTTAAGTTCTTTATTTGTTGTTTGTAA…	450	470	5.5	CAUCUUGUGCAUGGAUCUUGA	UCAUGGCGUGUACCUAGAACU	| | ||||||||||||	461	1	0.00424105	1	NA	NA	NA	NA	1
sRsRV0532152		AACATATAAGTCAAATGAGTC	SLV.8051.1	CCCTCTCCAAATTCTTTGGAAGATCCATCATATTTGCAGTTGAAGCTTTGGGTGCACTTATGGATTGAAGAAGAAGAAGAAAAACGAAGTGGGGTTTCTTCGTTTTCATGGAAAACCCCAAAAAGATTGCTTCTTTAAATATGAGTCAATTAATTGGAGGAAAAGTTTGTGAAGAATTTACACCTGGTTATTATGGTGTTTGTGCCATTGGAGGGATGCTTAGTGCTGGAACTACTCATGTTGTTATTACCCCTCTTGATGTACTCAAAGTTAATATGCAGGTGCATCCTATCAAGTATAGTAGCATTTCCACATGTTTTACGACTTTGTTGAGAGAACAAGGTCCCTCAGCATTTTGGCGAGGATGGGCTGAACAAGAGTTTGATATTTTTCGCCAGC…	1429	1449	3.5	AACUCAUCUGAUUUAUAUGAU	CUGAGUAAACUGAAUAUACAA	|||||| ||| ||||||| |	1440	1	0.00525623	1	NA	NA	NA	NA	4
sRsRV0532152		AACATATAAGTCAAATGAGTC	SLV.8051.2	CCCTCTCCAAATTCTTTGGAAGATCCATCATATTTGCAGTTGAAGCTTTGGGTGCACTTATGGATTGAAGAAGAAGAAGAAAAACGAAGTGGGGTTTCTTCGTTTTCATGGAAAACCCCAAAAAGATTGCTTCTTTAAATATGAGTCAATTAATTGGAGGAAAAGTTTGTGAAGAATTTACACCTGGTTATTATGGTGTTTGTGCCATTGGAGGGATGCTTAGTGCTGGAACTACTCATGTTGTTATTACCCCTCTTGATGTACTCAAAGTTAATATGCAGGTGCATCCTATCAAGTATAGTAGCATTTCCACATGTTTTACGACTTTGTTGAGAGAACAAGGTCCCTCAGCATTTTGGCGAGGATGGGCTGGTAAGTTTTTTGGCTATGGTGTTCAGG…	2339	2359	3.5	AACUCAUCUGAUUUAUAUGAU	CUGAGUAAACUGAAUAUACAA	|||||| ||| ||||||| |	2350	1	0.00534078	1	NA	NA	NA	NA	4
sRsRV5668763		TCATCTCAAAATCGCGTGTGTT	Solyc12g100200.1.1	ATGCTTTCCTCCCTTTCTCACACCTCTTCTTCCACCACCGCTTTCTTCCTCTCTTCCTCCGCCAAATTTCTCCGACCCAGATTCTCTTCTTGTCCTTTCCAGTTCCCAATTCATCAAAAACGACACCGTTCTCTGTTTTCTCATAGCACAGCAGCTTCAATGGACTCGGCTGCCACCGTTGATTCAGTTGCTGATGATTTAAAGAAACAAAACTTAAAAGGAGTTGAAATTAAGCTTAAATTGAATCTCGAAGAGCTTAATTGGGATAACTCTTTTGTTCGTGAACTACCTGGCGACCCCAGAAGTGATAGTATTCCAAGAGAGGTGTTGCATGCTTGCTACACGAAAGTGTTACCCTCTGTACCGGTCAATAACCCTCAGCTTGTAGCATGGTCAGAA…	1712	1732	5.5	AACA-AGGCGAUUUUGAGGAGG	UUGUGUGCGCUAAAACUCUACU	|||| | ||||||||||| |	1723	1	0.00703029	1	NA	NA	NA	4	NA
sRsRV3870917		CATGACACAGCAAAAGATGTT	SLV.9706.1	AACATATGCACTGACAAATTTGAGGGTACTTCTGCTAATTCAATAATTCCCAAAATTCAACTGATGTTGGCATTTACCTAATTTTAATCATTAGGTATGCACATGTCCTTTTTACCCTCTTACAACAAACAGTTTGTTGAGTATAAATACACAAGTGCCAAAGTGTTTGTTTGTTACCTTCAGAGTGAGTCCAAAAAAAATTGAAGAAAATGGAGAACCCAATTCTGCCATCATTCAATCCAAAATTGAACGGTAAAATTGCCATCATCACCGGAGGAGCAAGCGGAATCGGAGAAGCGACAGCACATCTGTTTGCTCAACATGGCGCTCAGGTAGTAATCGCTGACATCCAAGAAGAAAAAGGTCGATCAGTTGCGGAATCAATCGGGTCCACTCACT…	1091	1110	4.5	AAUAUC-UUUGUUGGGUCAUG	UUGUAGAAAACGACACAGUAC	|| ||| |||| || ||||||	1101	0	0.0209835	1	NA	NA	NA	4	NA
sRsRV5949885		TCTGTTTAGAATTGCGTATAGA	SLV.598.2	CAAAAGAAAATAAAAAAACCAAACGTGTTCTTCTTCATTTCTTCTCCACTTTTACAGGAATCACCATTTTTGAAGAAACAAAAGCTCCATTTTTTCCTGTTTCAATTCATTCTAGGAGCTTCAAAAAGTTGTGGGGTGTTCTTGTTTTCTCTCAATTTGAGCATTTTTACAAATTTTTTTTGAGAAATTTTCACTTAAGATTCTGTAGAATGATAGTGAAATGGTGGGTAACAGCATTTCAACTGACAGAGCTGTTTGTGAGTTCTTTGGTTCATTTGAGTTATGGGTTTTACTTATTTAGCACAGCCGTTGCCGGTGATGTTTCTCAGTCAGTGACCAATTGGATTTTCAAGCCAAAATTTGAGGGTAACAAAGAGATAAAGAGTTCAAATGATTTGC…	1714	1734	4.5	UCUGUAUGUAAUU-UGAACAGA	AGAUAUGCGUUAAGAUUUGUCU	||| || | |||| | ||||||	1726	0	0.00650092	2	NA	NA	0	NA	NA
sRsRV4497616		CTTTTATCTCTAAGACGTGTA	Solyc06g061090.2.1	TCATATACAATTACTCCACATATAGTAAGGATAAGATTATGTATGAAGAGAAATAAAGGTAAAGGAAGGAGAGTGGTCACTCTGCTTCAGCCATGAGTTGCTCCATAGCAATACTAAATTCTATATCCACTCCTTATTTTAATAAATATTGTACAAGAAGCTTATTTAAATGGAATTTTGGGAAAAATAACAAGATTGATGATAAGCCACAATTTACATATCATGATCTTGATCTCCCTTTTCCTCCTTCCCTCCTCACCAAAACATTCTTGAAAGGAAGGGAACTGAAATGCTGCTATAAGGCCTCAGTGGATGGATTTAGTGCGACTGAATTCCATAACAGATCTGATTTCAAAGGACCATGTGTGATCATTGGCTACACAACAGAGGCCTTTAAGT…	855	875	3	UACAAGUCUUAGUGAUGGAAG	AUGUGCAGAAUCUCUAUUUUC	|||| ||||||| ||| |||	866	0	0.0279726	2	NA	NA	0	NA	NA
sRsRV4050526		CCTGTATCTATCATAAGTGTA	SLV.22874.1	CTTTCCCTTCTTTCTCCTCTCTTTCTCTTTCACACAAAAACCTCTTTTAATCCTTTTTTCCATGGCTCACAAAATTCACCATTTCTCTTCCATATCGACTTTTCCCTCCCTCTGCTCCCTCATCTTCCCGTCGATTCTCCGTTTCTCAGGCGAATATTGCTGTTGACGAAGCTATTGGCGATGAGGTAAACGGACTGGATGCCATTGATGGTAGACAACTTCGAATTAAGGAGATTGAGTATGCTTTGAGGTCTGGGAACTCCATTATGCTGCAATCGCATGAAGTAGTCACACTTGGTGAGGGTGATCATTACCAAACTACTCCCAATTTTTATACACATATTCTCGACAGAAAGAATCTGGACAGGATAGGATCTTCAGAACATGCAAGTTCTAGTC…	3785	3804	3.5	UACAUCUA-GAUAGAUACGGG	AUGUGAAUACUAUCUAUGUCC	||||o || |||||||||o||	3795	1	0.00520507	2	NA	NA	NA	NA	1
sRsRV4050526		CCTGTATCTATCATAAGTGTA	SLV.22874.2	CTTTCCCTTCTTTCTCCTCTCTTTCTCTTTCACACAAAAACCTCTTTTAATCCTTTTTTCCATGGCTCACAAAATTCACCATTTCTCTTCCATATCGACTTTTCCCTCCCTCTGCTCCCTCATCTTCCCGTCGATTCTCCGTTTCTCAGGCGAATATTGTGCTATTGAAACATTTTATTAAACTAGAACATATTGACATTATGGATGAAGCTGTTGACGAAGCTATTGGCGATGAGGTAAACGGACTGGATGCCATTGATGGTAGACAACTTCGAATTAAGGAGATTGAGTATGCTTTGAGGTCTGGGAACTCCATTATGCTGCAATCGCATGAAGTAGTCACACTTGGTGAGGGTGATCATTACCAAACTACTCCCAATTTTTATACACATATTCTCG…	3844	3863	3.5	UACAUCUA-GAUAGAUACGGG	AUGUGAAUACUAUCUAUGUCC	||||o || |||||||||o||	3854	1	0.00547827	2	NA	NA	NA	NA	1
sRsRV6190566		TGCTGATCTACAAAGAAGAGAT	SLV.30919.1	AAACTGCATTTTGAAAGAGTTTAAAGAAAGGAAACACTTTGTGTGTCGGAGACTTTAATTACAAGAAAATTGCACTTCTGTTTAATTTCTGAAGTACTTCACTTTCTGTGAAGATGCTTAAGGTCCCTCAGCATCAAGTTGCAGGGCACGAAGCGGGCATCGGGAAGCTTGGTCCCCTCGTGGATGAATCAGGGCGCTTCTACAAGCCTCTGCAAGGTGATGAACGAGGGGCCAGTGAGGTTGCATTCTATACTTCATTGTCTACTAACAGTGGGATCCCGGAACACATTCAAAGATTTTTTCCCACCTTTTATGGAACTCAGCTCGTAGAAGCATCTGATGGATCTGGCTTGCTACCTCACTTGGTCTTGGAAGATCTTGCTCTAGGTCGTGTCAATC…	1424	1446	5.5	CUCUUUUCUUUUGUAGAUUAGGA	UAGAGAAG-AAACAUCUAGUCGU	||| ||| ||||||||| || |	1437	0	0.00779602	3	NA	NA	0	NA	NA
sRsRV6212403		TGGAGAAGCAGGGCACGTGCAT	SLV.1509.2	GTAACAACTTTAGAACAATTCAAAGCAATTCCATGACTCATTCCTTTTAACAACCCACATATCGGATCTCTTATTACACCCATCGATCCATATTCCAAAACCAAAAACAAAAAAATTAAAAAATTGTCCAGCATGGGAGCTGAACATCTTGAGAAAACTAGTGTAAAAAAACACACGATGATTAGCAAGAAGGCTTTATCTTCTTCCATCGTTAATTACGTGCTTGGAGAGCAGCGACTCATCTGTTTATTCATCGGAATCGTTGTTTCAGTTTCCGCTCTCAGTGTCATTAATCTCTCCCCACGTACCATCAGCAGTGCTTCTGTGTCCGTTGATCATGTCTCATCAACTCCGATTCCTCGAAGAATAACGTATGAGTTGGTTGATCATGATCAATCT…	666	688	3.5	AUUUGGCGUGCCCUGCUUCUCCG	UACG-UGCACGGGACGAAGAGGU	|| ||||||||||||||||	679	0	0.00335821	4	NA	NA	NA	0	NA
sRsRV6212424		TGGAGAAGCAGGGCACGTGCC	SLV.1509.2	GTAACAACTTTAGAACAATTCAAAGCAATTCCATGACTCATTCCTTTTAACAACCCACATATCGGATCTCTTATTACACCCATCGATCCATATTCCAAAACCAAAAACAAAAAAATTAAAAAATTGTCCAGCATGGGAGCTGAACATCTTGAGAAAACTAGTGTAAAAAAACACACGATGATTAGCAAGAAGGCTTTATCTTCTTCCATCGTTAATTACGTGCTTGGAGAGCAGCGACTCATCTGTTTATTCATCGGAATCGTTGTTTCAGTTTCCGCTCTCAGTGTCATTAATCTCTCCCCACGTACCATCAGCAGTGCTTCTGTGTCCGTTGATCATGTCTCATCAACTCCGATTCCTCGAAGAATAACGTATGAGTTGGTTGATCATGATCAATCT…	668	688	4	UUGGCGUGCCCUGCUUCUCCG	CCGUGCACGGGACGAAGAGGU	o||||||||||||||||o	679	0	0.00373065	4	NA	NA	NA	0	NA
sRsRV5205582		TAATGACGAGATATTGCAAGCT	Solyc03g083070.1.1	ATGATTGCAGATCCGAATTTGGTTTACTACTCTTGTGTTGCCAAAGGAACAACTATCCTTGCTGAGATCAATTCAAAAGATGCCGATCTTGGATCCCTAGCTTTGAAATGCCTTGAAAAGACTCCTCCTTTGCATACCTTCTTCTCTCATACTATCCGAAACAGGACATACACGTTCCTGATTGAAAACCCATATGTGTTTTTCGCCATATTCGATGAAAAAATTGACAAATCGGATGGTCTTGCGTTTCTCAAAGGGGTTGAAGAGGCGTTTCGTGGAGTAATTGAGAGATCTTCTGGGAAGAAGCGTTTGGATAAATTGAATTCGCATTGCTTTCAGGGAGAGTTGAATCCTGTTTTTCATCAGCTGTTGGATTCAAATTTTGGTGTGGATGAGGGT…	696	717	5.5	AGUUUGGGUUGUCUUGUCAUUG	UCGAACGUUAUAGAGCAGUAAU	||o||| o |o|||o||||||o	708	1	0.0079337	4	NA	NA	NA	NA	1
sRsRV3912419		CCAAAACAGGCTCTTCCGTCAC	SLV.24568.1	AACTAAACCAGACGGTAGCCGTAGAACCGCCATCTGCCCAAAAGTATAAATGTATTTCCGACTCGAATTCTAATTGCCGGCCGGAGAGTATTATATTTCTAGGGTTTCGTCAATCCAAATATTTTTTGGTTTACAGAAGTAATTATGGCTACCGCATCAGGTGCATTTAAATCTAGGGAGGATCACAGGAAACAGTTGGAATTGGAAGAAGCAAGAAAGGCTGGTCTTGCTCCGGCTGAGTTGGACGAAGATGGAAAAGAGATTAATCCTCATATTCCTCAGTATATGTCTTCCGCTCCTTGGTACCTTAATGCAGAAAGACCAAGTTTGAAACATCAAAGGAACTGGAAATCAGACCCTAATTACACAAAATCATGGTATGACAGAGGTGCGAAGATA…	1865	1885	4.5	GUGAU-GAAGAGUCUGUGUUGG	CACUGCCUUCUCGGACAAAACC	||||o ||||||o|||| ||||	1876	0	0.00152742	NA	0	NA	4	NA	NA
sRsRV6312012		TGTCGATCTGGATTCAGTTGC	SLV.24627.2	TGAAAATCTTATACAGATAAGTATTAAGGTTATAACATGAAAAGAGCAAGCCTCAGTCTACCGGACATTACTCGATAGCGCCTGAGGAGACAGAGCCGGTGCCTGCCGCCTGCCGCCTGCCGCTGTTCATCCTCGTGTCAGGCGTATGCAAAACAGAATTTCAGAGGCCTGACTCCCCAAATAAACAGAAATGCTAAGGGCAACCATGTCAACAATTCCTCTTCCATTTCAATATGCGCACTTGTTCTCCCTTTACCCTTTCCAGAAGCCCCTCATCCAGGTTTTCTCTCAGCCAAGAAAGATAACAACTACTGCAAGACGACTGTTTTCGCTGAAACCCCTTGCAGTTTCATCCCCAATCAGGAACTACGGTGATGAAAGAATCGATCCCACATACTT…	1345	1363	5	GCAACUGGG-CCAGA-CGACA	CGUUGACUUAGGUCUAGCUGU	|||||||oo ||||| |||||	1355	1	0.00177512	NA	1	NA	4	NA	NA
sRsRV6312012		TGTCGATCTGGATTCAGTTGC	SLV.24627.3	TGAAAATCTTATACAGATAAGTATTAAGGTTATAACATGAAAAGAGCAAGCCTCAGTCTACCGGACATTACTCGATAGCGCCTGAGGAGACAGAGCCGGTGCCTGCCGCCTGCCGCCTGCCGCTGTTCATCCTCGTGTCAGGCGTATGCAAAACAGAATTTCAGAGGCCTGACTCCCCAAATAAACAGAAATGCTAAGGGCAACCATGTCAACAATTCCTCTTCCATTTCAATATGCGCACTTGTTCTCCCTTTACCCTTTCCAGAAGCCCCTCATCCAGGTTTTCTCTCAGCCAAGAAAGATAACAACTACTGCAAGACGACTGTTTTCGCTGAAACCCCTTGCAGTTTCATCCCCAATCAGGAACTACGGTGATGAAAGAATCGATCCCACATACTT…	1331	1349	5	GCAACUGGG-CCAGA-CGACA	CGUUGACUUAGGUCUAGCUGU	|||||||oo ||||| |||||	1341	1	0.00188596	NA	1	NA	4	NA	NA
sRsRV6795033		TTGATAGCCCAGAAGTGCTGT	SLV.12874.1	CTAATTTATTGGAAAATAAATAAATCAAACCTCGCTTCTGCCCCAAAGCAGACAGAGAGGAAGCCGCCATTGACAACAACGGAGTATCTTCTTCACTCTCAGCGATATCAGTAGTAAAATATGGCGTCAGTCGAAACGAGTCAAAGAATAAGCAGGCAAGCTCCGCAACTAGTTACGGTATTGAAGGAGATGAAAGCAGGATTGGATACAGTGAGCTTAAAAGTACAAGCTTTAACCGCAAAGGTGAAAGCGGATCACTTTCCAACAGCAGATGGAATAAGTTACCTTGAAACGAAGCATCTGCTACTTCTGAATTATTGTCAATCACTTGTCTATTATTTGCTCCGCAAGGCAAAAGGACTCTCAATTGAAGGGCATCCAGTAGTTCGGAGTCTGGTG…	1490	1509	5.5	GCACCAAUUUUGGGCU-UCAA	UGUCGUGAAGACCCGAUAGUU	|| || || |||||| ||||	1501	0	0.00197974	NA	NA	4	NA	NA	0
sRsRV5812266		TCGGGCGGAAGGGGGGGAAAG	SLV.18623.1	GGAGACTTTTCTTCTGTGCAGGCCACCAAAAAAGACCCCCCACACACCCTGAGTCCATACCCTTATAGCCCTTTTTGCCTTTCTACTCAAATATTTCTCTGAAATTCTTCAATTTCACTTGAGTTTCAACTTTTAAAATCTGTGTTTTGATTCTTTTTTGTTCATAGGAAGATACCCTTTTGGCTTTCTTGGTTGTGGGATTGTTGGTTGAGCTGAACATTTGAGGAAGCCTTGAAGAGAGAAATGTCGGGAGGAGGTACTCAGAACAGCTTAAGAAAAACCCTTGGATCACTCAAGGATACTACCACTGTCAGTTTAGCTAAAATTAATAGTAGCTATAAGGAATTGGATATTGCTATAGTTAAGGCAACAAATCATGTTGAACATCCAGCAAAGGAG…	1243	1262	5.5	CUUUCUCCCCC-UCCACCUGA	GAAAGGGGGGGAAGGCGGGCU	|||||o||||| ||| ||o||	1254	0	0.00292454	NA	NA	0	NA	4	NA
sRsRV1526441		ACCGATGTGAGACTTTTGTCA	SLV.20026.1	CTTTTCCCTCTCTTTATTTCTGGCCGGCAGCTTATTTCCTTTTTTCAGCTGTTACAGTTGTTAATGAGTTGATAAATTTGCTTATTTTCTTGTTTTCATCTGTAAAGAAGCAAAAAAAATGGTGCTTCAAACTTCAACTTCCATGGTGATTGGAACATCTTATGAAACTCCACTTCATTCTCAACCTATTTCTTCACCTCAAAACCTTAATTCTCATTTCAATTTTAGGGTTTTTCTAGGGTTTAACTTGCACAGTTTTACCCAAAAACATATCTGTAAATCTCAACCTTCATCCAAAACTGACCACCCATTACACATAAACATCAAGGTTCTGCAACCCCACAAGCTAAAACTTAAAGGAGATGATAAAGATAGGGTTCTTATAGGGTTTAAGCTACA…	3623	3642	4.5	CGAC-AGAGUUUCACAUUGGU	ACUGUUUUCAGAGUGUAGCCA	||| |o|||o||||||o|||	3633	0	0.00305252	NA	0	NA	NA	NA	4
sRsRV6433368		TTAAGATTGTCACCAACATAT	SLV.16309.1	CTTACTCTAACTCCACCAATTCAGATTCTGCCTCATCTTAAATTACATCCACTAGAAAGATTTGTTTCTTTGCTTTACAGATGTCTCCAACCACATACTTTTCATCACAAAAAAAAACATAGCCCCTTAGCCCCTTTTCATCTATTTCTGCTGCAATTGACCTCCTTCCAAGGTTATTTCATTGAACATGTTAACTCTACTGCCATTCGGTTCAAAAGTCTTCATGAATATGGGGTTTAATATGAAAGGCTTCTGAAAAGTTTGAGGTTTAAAAGTGGCTGGAGTAGACAGAATGGCATGTTGGGGTTTGTCATTTGTTTTCAAACCCCAAGACTGAGCCTGAGCTTCATAGAAAGCTCCTGCAATCTAGCAACTTTATAGCTTGCAACGTTTTGGATT…	1775	1794	5.5	AU-UGUUGGUGACAUUGUUAG	UAUACAACCACUGUUAGAAUU	|| ||||||||||| | |||	1785	1	0.0035643	NA	NA	4	NA	NA	1
sRsRV3402477		ATTCCGGACTCAATGGTGCAGT	Solyc11g069400.1.1	ATGACCAGTCGACTCATTCTTCTCCTTTTTCTCTCTTCCCTCCTCATCTTCTCCGTCCTACTCACTCCATCACTCGCCGGCACCGGCGCCGATGACGACGACGACGAAGATCTCAGCTTCCTCGAAGCAGACGACGTAAACGACGCCGCGCCGGAGCACACTTTCCCAACCGAAACCTTCTCTGACGACGACGACTTCGACGACGACGAGGACTTCGAAAATTACGACGATTTTGAAGTTCCGTCGGCGTTTGATGACGAGAAGGAAGAGGAAGGTGTTAAATTCGACGATAAAGACGTCGTCGTTTTGACGGATAGGAATTTCAGTGACTTTGTAGAGGATAATAAGTATGTGATGGTGGAGTTTTACGCGCCGTGGTGTGGTCATTGTAAGGAACTT…	1672	1693	4.5	ACUACAUCAGAGAGUCCGGAAG	UGACGUGGUAACUCAGGCCUUA	||| || || ||||||||||	1684	1	0.00391161	NA	NA	4	1	NA	NA
sRsRV3912419		CCAAAACAGGCTCTTCCGTCAC	Solyc09g072570.2.1	TTATACAAACCTTCGAATTATATAAAAGTAATTATGGCTACCGCATCAGGTGCATTTAAATCTAGGGAGGATCACAGGAAACAGTTGGAATTGGAAGAAGCAAGAAAGGCTGGTCTTGCTCCGGCTGAGTTGGACGAAGATGGAAAAGAGATTAATCCTCATATTCCTCAGTATATGTCTTCCGCTCCTTGGTACCTTAATGCAGAAAGACCAAGTTTGAAACATCAAAGGAACTGGAAATCAGACCCTAATTACACAAAATCATGGTATGACAGAGGTGCGAAGATATATCAGGCTGACAAGTATAGGAAGGGTGCATGTGAAAACTGTGGAGCAATGTCCCATGACACTAGGTCATGTATGGAAAGGCCACGCAAACTGGGAGCAAAATGGACAGGG…	1754	1774	4.5	GUGAU-GAAGAGUCUGUGUUGG	CACUGCCUUCUCGGACAAAACC	||||o ||||||o|||| ||||	1765	0	0.00571582	NA	0	NA	4	NA	NA
sRsRV6710885		TTCTGACATCTCCAGTATAGT	SLV.18575.1	AAATAGCCCAAACCGGGTTTAAAGAAAAAGAAGAAAAATCTTCCGGTTTTTTTCATTCTCTCTCTTTCTTCTAGATTCCTCTGCTCTATACAGTTTTATTTTACTCTGACAACAACAATGGCGGCTTCTACTCGGAGGTCAAGCGGACCGGTAATCCGTTCACTTTCACCGGCCGGGAAGTTCTATTCACCTAGCCAGAGGAACTCGTCGTTTTCGTCGACGTCTTCTGCTTTTGCTTCATCAACTTCCGGTTTTTCTACCGGTTCACATGCAATTCTCCACAGATCTACGTCGCCGAATCGTGTGAATTTATACAGCTCTAGGTCGTCGTCTCCGGCGTCCTCTGTGCGGTTCTCTTTGGAACGTTCAACTTCACCGAGCCGGTCTATTGCTGCGGTG…	1383	1402	4.5	AAUAUAUAGGAGAUGU-AGAA	UGAUAUGACCUCUACAGUCUU	| |||| |||||||| ||||	1394	0	0.00650092	NA	NA	2	0	NA	NA
sRsRV7118875		TTTGTCTGTGTTGTTATCAATG	SLV.415.2	GTAAGATCAATTCTTCTGAGGATCGAGATGTGATCTTTTTGTCTAGAAAAGTATATTTGGCATATCGATATCTTCTAAACTGTGTTTGATGTGTCAAAGTAATCACCTCAGTTTACAAATCACACTGTCTGTATCTGTCTCAAATTAGTAAGCATACCGAATACTCAACCGTAGAAGTTCATCAAGCACCAGAAAAACTGCTCGGACATTTTTGAAGAGTCCGAGCACGTAGCTTTGAAGCATTTGTTTGATTACTATTATGCATATTTTAAGGCTCAAGCATCAAAAAGGAAATTAACGAACATGTATGTAGCCGGTTTCTAAATTTTCGTGCTAATATGAATAAGCAGGTCAGTGGAGACTCGGAGGCATGAACGTAACTGTCATTTCCCTTCTAAA…	1064	1085	5	CAUUCAUAACAAAACAGAUAGA	GUAACUAUUGUUGUGUCUGUUU	|||| ||||||| ||||| | |	1076	1	0.00902305	NA	NA	2	NA	NA	1
sRsRV1479117		ACATTTCTGGAGAGATTCTTTC	Solyc04g071790.1.1	ATGGACATCCCTTGGGTTTTCGTAGTGTTTGGTGCATGGCTACTATCATTAGTTTTCCTCTCAAAAAAATTCAATCATTCCAAAAGGAAATTACCACCAGGTCCAAAGCCATGGCCAATTATTGGCAATTTGAACCTCATTGGTTCACTCCCACATGTGTCTTTTCACCATCTTTCACAAAAATATGGAGATTTAATGTTACTTAAGTTTGGTTCGAAGCCTGTTTTGGTAGCATCATCTCCAGAAATGGCTAAAGAGATATTGAAAACACATGATACTATCTTTGCTTCTCGCCCTTCATTAGCCGTTGGTAAGCACACTAGTTTTAACTACTCAGACATGGTATGGGCATCTTATTGTGCATATTGGCGTCAAGCTAGAAAAATTTACCTAACCGAG…	228	250	4.5	GGUAGCAUCAUCUCCAGAAAUGG	CUUUCUUAG-AGAGGUCUUUACA	| || ||| ||||||||||||	241	1	0.0093943	NA	1	NA	NA	4	NA
sRsRV5930905		TCTGGATTTCTCAAGGCGGATC	Solyc02g085700.1.1	ATGAGTCTTTCAACAACAATTACAACTTGGGGATACACCCATCATCCCTTTTCTGACGTTGGAAATAAAGGCAGATCCAGATTTCGCTCTCCAGGATTCATGCCTCATCTGAAGATGAAATTCTTCACTAACCCTTCTTCTCTTTCTGTCTCAGCTCTTCTTACAAAGGAGCAAGAAAGCAAGAGCAAGAAACAAGCAATGGAGTTTAAAGAATACGTTCTTGAAAAGGCTGTTTCTGTCAACAAGGCTTTGGAATCTGCAGTCTCTATCAAGGAACCGGTCATGATTCATGAGTCCATGAGGTACTCTCTTCTTGCTGGTGGGAAAAGAATTAGACCCATGTTGTGTATAGCTGCTTGTGAGCTTGTTGGTGGGGTTGAGTCCACAGCCATGCCAGCA…	948	969	5	GAUAGGUAUUGAGAAAUCUAGG	CUAGGCGGAACUCUUUAGGUCU	||| | |||||||||| ||	960	0	0.00941252	NA	NA	2	0	NA	NA
sRsRV5561933		TCAACATGTGTTGATGGTAGAA	Solyc03g121520.2.1	TAGTTTAGGGTAATTTTGACCCATTTCCCTTTTTTTGAAAAGTTTGGGTTACCACGTCGTCGCTTTACACTACTGCTGTAATTTACCTCAACGGTGAAGAAGAAGAAAAGAAACGGCGGCCGGCGACTGAAGACCGTAAACAGTGTGAATTTTGCAGCAGAGCAGAGAAGAAAGAAGGAAGCTATAGGAAAGGCGTAATGGCTGAGCCTCCAAAACTATACGTTAATAAACCTAAGAAAGCGCAGTTGAAGCAAATTCAGCAACAACAGGCATCTTCTCCGACAACGCCGCCGGCGCCGCCGTCATCGATGGCGTCGTCATCTATGGCGCGCGGTGCGGCTCCACCTCCTCAGCCGCCTAAGGAATCCTTTATTCGCCGTTACAAGTACCTATGGCCTA…	836	857	3.5	UUCAAAUAUAAACACAUGUUGA	AAGAUGGUAGUUGUGUACAACU	||| | || ||||||||||||	848	1	0.0101112	NA	NA	4	NA	NA	1
sRsRV7118875		TTTGTCTGTGTTGTTATCAATG	Solyc01g005930.2.1	TATCACTCAAATTCAAGAAAAAATGAATTTTTTTGAAGAGAAATTTAGCTAAAAATGGAGTCATTATTCATCAAAAATTTGATATTTACAACTCAAATTTCTGTTCCAAAGAGTAATTCAATAAACCCAATTCCTATAAGAAGGATTTGTAGCTCTTCTTGGAAAATTCACTTCAAAAAATCAGACTTTCAAGATTTTCGGGACTATGTAAAACCTTCCCGCCTTTTACCAGCCACTAACGTAAAATTCTGTGGAGATTGGTCGCTGGAAACATTGCTCAATCATTCGAAATTTGATAGATCCAATTCGCTTTACCAAGTCAAGCTGCAAACGAGTAATGCATATGGATCAGATCTTACCGATATAAACTCTGAAGTCCTGCTTTGTTTGATAGATGAA…	1282	1303	5	CAUUCAUAACAAAACAGAUAGA	GUAACUAUUGUUGUGUCUGUUU	|||| ||||||| ||||| | |	1294	1	0.0114697	NA	NA	2	NA	NA	1
sRsRV3890503		CATGTGTGCTTTTGTTTATAAT	SLV.26540.4	TTTTTCTCAATAACTTGTGTATTAAATTTTAGAGCTTCGGGCAGAAGAAATATACGATGGAGAGCTTAATTGGTTTGGTTAATAGAATTCAGATGGCATGTACTTCTCTTGGTGATTATGGCGCTACTAATAACTCCTTCTATTCTCTTTGGGATCAACTTCCCTCTGTTGCCGTCGTCGGTGGTCAGAGTTCAGGAAAGTCATCTGTGTTGGAAAGTATAGTTGGCCGGGATTTTCTTCCACGAGGATCAGGGATTGTTACAAGGAGACCCTTAGTATTGCAACTTCACAAGACGGATGAAGGGCAGAAGGAATATGCAGAATTTGGTCACCTCCCGAGAACACCGTTTACAGATTTCTCACTCGTACGGAAGGAGATTCAGGATGAAACTGACAGAA…	1058	1079	3.5	GUUAUCAAUAAAAGCAUAGAUG	UAAUAUUUGUUUUCGUGUGUAC	|||| || ||||||| | |||	1070	0	0.0115198	NA	NA	4	NA	0	NA
sRsRV5765919		TCCTTTTTTGCCAGTTCGCTCC	Solyc03g118270.1.1	ATGGCATCCGATAGATCTGAATCGACCGGAGATTCCAATGGCGATCGCCGGAAAGTAGCTCTGATCACCGGCATTACTGGGCAAGATGGGTCGTATCTTACTGAATTCCTTCTCGACAAGGGCTATGAAGTTCATGGACTGATTCGTAGATCCTCCAATTTCAACACCCAGCGAGTTAATCACATCTATATCGATCCTCACAATGTCCATAAGGCACGCATGAAGCTTCACTATGCCGATCTTACCGATGCCTCTTCTCTCCGCCGTTGGATTGATACAATTCAGCCTGATGAGGTTTACAACCTCGCCGCACAGTCTCATGTTGCCGTCTCCTTTGAGATCCCCGATTACACCGCCGACGTTGTCGCCACCGGTGCTCTCCGTCTTCTGGAGGCTGTC…	1020	1043	5.5	GGAUGUCGAAUUGGCUAAAAGGGA	CCU-C-GCUUGACCGUUUUUUCCU	||| | ||||o|||| ||||o|||	1034	0	0.0254599	NA	NA	2	NA	0	NA
sRsRV5905917		TCTGACATCATGTTGAAGTGT	SLV.7858.3	CGAACCTTTGTCTTTCTGTTTTGTGTTTCAGCATGAATATTGATGGATGGGAAGCAATGTTGTTCATAGGAATCAATGCTGCCATAAGCGTACGAGTCTCAAATGAGCTTGGGTTAGGGCGTCCCAGGGCAACCAAATACAGTGTATATATCGCAGTGTTTCAATCACTCCTCATTGGGATATTCTGCATGATATCAGTACTAGCAGTAAGAAATCATCTGGCCATTCTTTACACAAACAGCAGGGATTTGCAACGAGCCGTTGCTGACCTTGCTTGGCTTCTTGGAATAACCATGGTTCTTAACAGTGTTCAGCCTGTAATATCAGGTGTTGCTATTGGAGGTGGATGGCAAGGTTTAGTCGCATATATCAATTTGGGATCTTACTATGTTTTTGGTA…	954	974	5.5	ACAUUUAAACAUGAUGUUAAU	UGUGAAGUUGUACUACAGUCU	||| || |||||||||| |	965	0	0.0264224	NA	NA	0	NA	NA	2
sRsRV6336854		TGTGCATAAAGTCTGTCGTGT	Solyc11g064880.1.1	ATGGGTGGGCTCGATTTCAGCGGTGATGATTCGGATGTTGAGTCTCGTAGGGATATTCATGTACAAGGAGTGACTTTAAAACCAACTGTAAACACTCAGCCCCATGCAGTTTCTAATGTTCCTTTCAGCGAACAGCTGGAAAGATGTGGAAATGAAGTTGATGATCCTTGTGAATTAGCTGGTAGTGAGTCTCAGCGATCTATGGGTGGAATACTTCCATCTATGGATCCAGCTCATGGTATCTCCAGACGTGATTCAAGCGCAGACAAGTCTAGCAGCAAGCTAACTCCTCCTAACCTGAATGTCAAAAAGTCAACTTTTTGGGGGAGAAGCAATGCTAGAAAGACGCCATCAGTGGAATCAATTGACTCCTCTGGAGAGGAAGAACTTGCTATACAG…	1222	1243	5.5	ACAUCUCAAGAUUUUAUGUACA	UGUGCUG-UCUGAAAUACGUGU	||| | ||| |||||| |||	1234	0	0.0283695	NA	NA	4	NA	0	NA
sRsRV3890503		CATGTGTGCTTTTGTTTATAAT	Solyc10g062160.1.1	ATGGAGAGCTTAATTGGTTTGGTTAATAGAATTCAGATGGCATGTACTTCTCTTGGTGATTATGGCGCTACTAATAACTCCTTCTATTCTCTTTGGGATCAACTTCCCTCTGTTGCCGTCGTCGGTGGTCAGAGTTCAGGAAAGTCATCTGTGTTGGAAAGTATAGTTGGCCGGGATTTTCTTCCACGAGGATCAGGGATTGTTACAAGGAGACCCTTAGTATTGCAACTTCACAAGACGGATGAAGGGCAGAAGGAATATGCAGAATTTGGTCACCTCCCGAGAACACCGTTTACAGATTTCTCACTCGTACGGAAGGAGATTCAGGATGAAACTGACAGAATAACAGGGAAAACAAGGCAGATATCTCCTGTTCCTATCCACTTGAGCATATACTCT…	916	937	3.5	GUUAUCAAUAAAAGCAUAGAUG	UAAUAUUUGUUUUCGUGUGUAC	|||| || ||||||| | |||	928	0	0.0301836	NA	NA	4	NA	0	NA
sRsRV7091731		TTTGCTTTGTTCCTTGTTTGA	SLV.24924.1	CAAAATATATGGATAATAAAGTTAGAAAACATAGAGTAAACAAGCAAGAACAGAGCAACACTACTCAACAACAATGGAGAATTCTTTAACACTTTCACTACTCTCCACAATTCCAGTTCCCAATTCAGTATTCTCAACAAAATGGAGTGTTCTTTTTCGAGGAAATCCATGTTCGATTTCCTCGAAAATTGGTACAAAATGTGGTGGATTTAGATCATCAACAAGATTGTATGCAGGACTAACAGAGATAGAACCAGATATCAACGAAGATCCTGTTGATCGATGGAGAACTAATGGCATTGACATTGAAGATTATGTTTTTGGAAAATACGATG	40	59	4.5	ACAAGCAA-GAACAGAGCAAC	AGUUUGUUCCUUGUUUCGUUU	|||o||| |||||o|||||	50	0	0.0312704	NA	4	NA	NA	0	NA
sRsRV4297292		CTCATTGTCTGTTCGACCTTG	Solyc08g065910.1.1	ATGGTAAGGGCACCTTGTTGTGACAAGAGCAAAGTGAAAAGGGGACAATGGTCACCAGAGGAAGATGAAATTCTCAAGAATCACATCTTTAACCATGGCAATCCAGGCAGTTGGATTGCCCTTCCTAAAAGAGCTGGGCTAAATCGTTGCGGCAAGAGTTGTAGGTTAAGATGGCTTAATTATCTTCGTCCAAATATCAAACTTGGAAATTTTACACAAGATGAAGACAACACTATCTGCTCTCTCTACAATCAGCTTGGAAGCAGATGGAGTGTGATTGCTTCTAAGCTTCCAGGAAGAACAGACAATGAAATCAAGAATCACTGGAATACCAAGTTGAAGAAGAAGGTTTCAGCAACAAAAGAAGCAATGAAATTACCAATTCCAAGTAGCGACTCT…	292	312	4	CCAGGAAGAACAGACAAUGAA	GUUCCAGCUUGUCUGUUACUC	| ||| |||||||||||||	303	0	0.0429813	NA	NA	0	3	NA	NA
sRsRV5572097		TCAAGATCTGTAATGTTATTA	Solyc11g072120.1.1	ATGCAGCACATAACTTCTTTGAATTGCCAGCTGAAGAAAAAGTTAAGTATCACAAAGAAAAAAGTTAGTGTAGGTGACTCCGCGTTGCTGTTTTGGAGTGCTATTGGTGAGAAAAATGAGAAAGTTTTGGAGTGGAGGGATAGTTTAAGACATGGTTGTAATCCACAAAATGATAGCAATCATTGGCCTCCTCAAACAAGGAACCAAGTTTTGGAGTATCAAAAGTGGGCTAAACCACTCGCTAAAAAATTGCTTGAGGTGCTATTGAAGGGTCTCAATGTCAATGAAATTGATGAATCTTTAGAACCTCTCTTGATGGGAACTATGTCTATAAACGTAAACTACTATCCACCATGCCCAAATCCAAGTGTCGCCATTGGTTTTCGTAGACACTGCGAC…	519	538	5.5	UGAUU-CAUUGCAGAUCAUGA	AUUAUUGUAAUGUCUAGAACU	|o|| ||||o|||||| |||	529	0	0.0475559	NA	0	NA	NA	NA	4
sRsRV6799660		TTGATCTGTCGTTTCCCATGCG	SLV.26931.1	CACCCTCCACCCCCAGCCCCACACAAGAAGAAAAACGCCCTGCGGCCTGCGGTTTTCATTCTTCTACAACTCTGTGACTCTGTGTATCTATATGTATATATACACTTGTCTACCTGTTTTTTTCACCATTCTTCTCTTCTCAATCCTTTGATTTCTTCAAAAAGTTTAAAAATCAAACACAAAAATGGCAGCAGCTGCAATTTCTACAATCTCAATGATCGATTCCAACATGGAAGTTGACAAATTAACTTACGAAATCTTCTCCATTCTCGAAAATAAGTTCCTCTTTGGCTACGATAGTGACCCAAAACTTTCTCCTGCATGCAGAGAGAATCGCAATTTCTCAACCCCTTTCGCCGGAAACAAAAATGTCCCCGCCGGAAAAATCAGGATTCTCTC…	895	915	5.5	UG-AUGGAAAACGAAAGAUCAC	GCGUACCCUUUGCUGUCUAGUU	| |||| |||||| ||||||	906	1	0.00123025	NA	NA	2	NA	1	NA
sRsRV0527809		AACAGTTATCGCAAGCTCGAG	SLV.20203.2	AAAAGCATGAAAAAACTAGAAACACCAAAATACAGAGACTTTCCCAACTTGTAACTCTGATCAACTTCTCCAAAAATGAAAATCTTTAGCCGATTTGGTTGACCACTTCGTCATCCTGAAACTTAATTACCCAATTTGAAATCTTAAACCTCCAAGTTATGTCAGTTTCAGTGATATAAAAAGTGTATACTCACGCGTAAACTACACTGAATAAATGTCTTTAATACTGTTGCAATGAATGGGGTTCAAGTTAAATGGGGTTTTAAGTACGTAATCAGAATTTTGGGTTAAGCGTTTAGCTAGTTGCAGTGGGTGTTGGTCATTTTGGGATCAAGAGCTGTGTATATAGTAGAGAGAAGAAGAAGGAGTTTTGGGTTTTGGGTTTTGGGGGTGGATTGA…	1585	1606	5.5	AUUGCAUCUUGCCAUAACUGUU	GAGC-UCGAACGCUAUUGACAA	| | | ||||| |||||||||	1597	0	0.00133662	NA	0	NA	4	NA	NA
sRsRV6080915		TGAGAGCCACCAAATTCAGTGG	Solyc02g079410.2.1	ATTAGTTTAAAAAACCTCCAGTAGACTCTATTCCAGCTAATTCCTGTAACCTCTCTTCTTCCCCAAAGGTCCCAAGAACTCAAACAATACACAATCGAATCGGATTCGAACATCACAAAACACACAATATCTCTCTGAATTCTTCAATACCAATTCCGTATTTATCTATTTACACCAGCATGACATCACCCAAAAAGCCACCACCAGAATCCGACCGCCCACTCACGGCGATCATGCACCAACCGGCATCTCCTCGTTTCCATTTAGGAACTCCGAATTCCGGTGCTAATCGGAAGGTTGCTATCGCCGTCGATCTTAGCGACGAAAGTGCTTATGCCGTCAAATGGGCTGTGCAAAATTATCTCCGACCAGGTGACGCCGTTATACTCCTTCACGTCC…	958	980	4	GAACAUGAAUUUGGUGGUUCUCA	GGUG-ACUUAAACCACCGAGAGU	|| |||||||||||| |||||	971	0	0.00533579	NA	0	NA	NA	NA	2
sRsRV5391741		TAGTTCCGAGGAACCAACTGC	Solyc01g108030.2.1	GAAACAagaaaaaaagaaaaaagggGGAGAATGCTGCGAATTTGGACGAAGAGGAGATTAGCTTCACAATGCTTGATTCCATGGCGGATGTACCCAACTACTCTCATTTCTACCCGAAATAGCTCCAGCGGAATCCTACACGACACTCTCGACCGGAACTCCGATTCGTATACTCGAAACTCAAAAGTCATGGATGAACTTGTATCACAGCTTCATTCTCACATTCTCAAGGTTATGGAAGGAGGAGGACCAGAAGCTGTGAAGAGACATCGGAGTAGGAATAAGCTTCTTCCCAGAGAGAGGATCGATCGCCTTATTGACCCTGGCTCTTCATTCCTTGAGCTTTGTCAGCTTGCGGGTCATGAATTGTACCAAGAGCCATTACCTTCTGGTGGGATA…	1984	2003	5.5	GUAAUUGGUU-CUGGGAACUA	CGUCAACCAAGGAGCCUUGAU	| | |||||| || |||||||	1994	0	0.00791814	NA	NA	0	2	NA	NA
sRsRV0527809		AACAGTTATCGCAAGCTCGAG	Solyc07g061950.2.1	AACTAGAAACACCAAAATACAGAGACTTTCCCAACTTGTAACTCTGATCAACTTCTCCAAAAATGAAAATCTTTAGCCGATTTGGTTGACCACTTCGTCATCCTGAAACTTAATTACCCAATTTGAAATCTTAAACCTCCAAGTTATGTCAGTTTCAGTGATATAAAAAGTGTATACTCACGCGTAAACTACACTGAATAAATGTCTTTAATACTGTTGCAATGAATGGGGTTCAAGTTAAATGGGGTTTTAAGTACGTAATCAGAATTTTGGGTTAAGCGTTTAGCTAGTTGCAGTGGGTGTTGGTCATTTTGGGATCAAGAGCTGTGTATATAGTAGAGAGAAGAAGAAGGAGTTTTGGGTTTTGGGTTTTGGGGGTGGATTGAAATGTCGAGTATA…	1572	1593	5.5	AUUGCAUCUUGCCAUAACUGUU	GAGC-UCGAACGCUAUUGACAA	| | | ||||| |||||||||	1584	0	0.00931893	NA	0	NA	4	NA	NA
sRsRV5572097		TCAAGATCTGTAATGTTATTA	SLV.17299.1	AGAAAACATCATAGATTTTGTTAGACTGATGCTTTCATTTCATCTTTCTTTCCCAATGTATTCTTATCGTATATTTTGCTCTTTAACAGGTCATAAATTTTTTGGTCGGCCTTCTGTTTCTGCCGATGCTTGAGCATCTTGGACCACAAATAGTTTATGCGATCTTTGCAGGATTTTGCTTGTTTGCACTGGCCTTTGTGAAAAAGAATGTGGTGGAAACGAAAGGGAAAACATTACAGGAGATTGAGTTTGCCCTTCTTCCATCTCATTAGTTGGTGACTAGATCACACTCTATACTAAAGTTCAGATTGGAAAATGTTAAGGTCCTAGTGATTGAACATCCAAATTCTTTGCTATAGCTATTTCTTGATTTGTACAATTTCGGAGTGTGTTCATAGG…	690	710	2.5	AAAUAAUGUUACAGAUUUUGA	AUUAUUGUAAUGUCUAGAACU	||||| |||||||| ||||	701	1	0.0103831	NA	NA	2	NA	NA	1
sRsRV5572097		TCAAGATCTGTAATGTTATTA	SLV.17299.2	AGATTGGAGCAGGTGTCAGTCTCAGAGCTCTCGTAGTTTCTAGATGCTTTCGTGTCGTCATCACTGTGTTTCTCCTTCCTTCCACTGAATATGCACTTGTTTTGTTTGCTTACAAATGAAAACACGTTAGCAACTTTTCTAAGATTTCTCCCTTCCCTTTTGCATCAACACGTTTTCCTTTTTTAATTAATTTCTTTCTAAAACTTCACTACCAATATGCAATAGCTAGTGCCTCACAAAACGTTTCAGGAGGTTGGCGTATATGATTGGGATTTTTGTTACAGTACCATAGATCAGATCACACAATATGAGAGGTGGTGGTCTTGCAGATGCTTACTCCATGTACAAGCGTGCATCAACTAAAGACCAGTTCACTGATTATGAAGATAGAGAAGAAAA…	2201	2221	2.5	AAAUAAUGUUACAGAUUUUGA	AUUAUUGUAAUGUCUAGAACU	||||| |||||||| ||||	2212	1	0.0106548	NA	NA	2	NA	NA	1
sRsRV0311783		AAAGCTGCCAGCATGATCTGG	SLV.23931.1	GTTATGTGTCACCAAAAACAAAAACAAACTTCCTTTCCCTTAATTTTCTCAACATTCTTTCAATGGCAATGACATCTGAGATCTCAATCGCTGGAATCCTCGCTAGTAGCGCTATCTCTGCTTGTTTTGCTGAGGTATTTTCTGTGAAGTGAAGTGATTGATATTGTTAATTTAGAAGATAGTTGATTAGATCTTGAATTTGCAGTTGTGTACTTTACCTCTAGACACCGCTAAAGTTAGACTACAGTTACAAAAGAGAGCAGCGGAAGGTTCCGGCAAGTACAAGGGATTATTAGGTACAGTTGCTACAATTGCTAGGGAAGAAGGTTTATTAGCTCTTTGGAAAGGCATTATACCCGGCTTACATCGACAATGTATATATGGAGGCCTAAGGATTGG…	616	636	5.5	ACAGGAAGGGCUGGCAGCUUU	GGUCUAGUACGACCGUCGAAA	|||o ||||||||||||	627	0	0.0113489	NA	NA	0	0	NA	NA
sRsRV0311783		AAAGCTGCCAGCATGATCTGG	SLV.23931.2	GTTATGTGTCACCAAAAACAAAAACAAACTTCCTTTCCCTTAATTTTCTCAACATTCTTTCAATGGCAATGACATCTGAGATCTCAATCGCTGGAATCCTCGCTAGTAGCGCTATCTCTGCTTGTTTTGCTGAGGTATTTTCTGTGAAGTGAAGTGATTGATATTGTTAATTTAGAAGATAGTTGATTAGATCTTGAATTTGCAGTTGTGTACTTTACCTCTAGACACCGCTAAAGTTAGACTACAGTTACAAAAGAGAGCAGCGGAAGGTTCCGGCAAGTACAAGGGATTATTAGGTACAGTTGCTACAATTGCTAGGGAAGAAGGTTTATTAGCTCTTTGGAAAGGCATTATACCCGGCTTACATCGACAATGTCAAGGCCTTCCTTGCACGTAGCT…	578	598	5.5	ACAGGAAGGGCUGGCAGCUUU	GGUCUAGUACGACCGUCGAAA	|||o ||||||||||||	589	0	0.0116712	NA	NA	0	0	NA	NA
sRsRV0686727		AAGAAAGGAAGGGTGAAAACC	Solyc01g091530.2.1	TTATTATCCTTCACTTCTCTCTTTGCTAACATACACCATGACTACCCTACACTTCTTCCTCTTCACTCTCCTTACCGTTTCCGTTCATGCACACAACATCACTGAAATTTTGAACAAGTTCCCGGAGTACAGTGTATTCAACAGTTATCTCTCACAAACTAAACTCGCCGACGAGATTAACAGCCGTGAAACTATTACCGTTTTAGCTTTGCCTAATGGAGCTATGTCTGCTATAGTCGACAAACATCCACTTTCCGTCATCAAAAATGTCCTCTCTCTTCATGTTTTGCTTGATTACTTTGACGGTACTAAACTTCATAAGATCTCCGACGGTACTACGACTTCCACTACTCTTTACCAAACTACCGGCAATGCTCATGGAAACATAGGTTCTGTTAA…	1434	1454	5.5	UGUUUUUUCUUUUCUUUUCUU	CCAAAAGUGGGAAGGAAAGAA	||||| | ||| ||||||	1445	0	0.0213599	NA	0	NA	NA	NA	2
sRsRV6883872		TTGTCAAAGATCTTGGAGGTT	Solyc09g009020.2.1	TGTTCATTGAAAAAAAAAAACTATAAACTTTTTTCTCTTCACTCTTTTCTACTATTTCTCTGTTCATAGATCTAATGGCAACTATCAAATCCATTAAAGCTCGTCAGATCTTTGACAGCCGTGGTAACCCCACAGTCGAGGTTGATGTACATATCTCAAATGGTGTGTTTGCCAGAGCTGCTGTTCCAAGTGGTGCATCCACCGGAATTTACGAAGCCCTTGAATTGAGGGATGGAGGATCTGACTACCTCGGAAAGGGTGTTTCGAAGGCTGTTAACAATGTCAACTCAATTATTGGCCCTGCTCTTGTTGGCAAGGACCCAACTGATCAGACTGGTCTTGATAACTTCATGGTTCATCAGTTAGATGGAACTCAAAATGAGTGGGGTTGGTGCAAAG…	97	118	4	AAGCUCGUCAGAUCUUUGACAG	UUGGAG-GUUCUAGAAACUGUU	|| ||| ||||||||||||	109	0	0.0271396	NA	0	NA	4	NA	NA
sRsRV6138499		TGATGGTTGTGATTGCTACAA	Solyc10g074360.1.1	ATGGCCTTGTGCACCTGGAAGGAAATATTTCGAACGAGGCCCTATCCAAATTTCACATGTCTAATTACGTTTATTTTGACATTTCAAAACAACAACTACAAATATGGGCCATGTGGAAGAGCCATCGGAGTGGACCTTTTAAACAATCCTGATTTAGTAGCCACAGACCCAGTCATCTCATTCAAGACAGCTATCTGGTTCTGGATGACCCCTCATTCACCAAAGTCTTCTTGCCACGATGTCATCATTGGAAGATGGAACCCATCTGCCGGTGACCTATCAGCCAATCGTCTTCCTGGATTTGGTGTCATCACAAACATCATCAATGGTGGCCTAGAATGTGGTTATGGTAATGAAAACAGGGTACAAGATCGAATTGGGTTTTACAGAAGGTATTGC…	302	322	5.5	UUGGUGUCAUCACAAACAUCA	AACAUCGUUAGUGUUGGUAGU	||| | ||||||| |||||	313	1	0.0315076	NA	NA	4	NA	1	NA
sRsRV0311783		AAAGCTGCCAGCATGATCTGG	Solyc09g031680.1.1	ATGGCAATGACATCTGAGATCTCAATCGCTGGAATCCTCGCTAGTAGCGCTATCTCTGCTTGTTTTGCTGAGTTGTGTACTTTACCTCTAGACACCGCTAAAGTTAGACTACAGTTACAAAAGAGAGCAGCGGAAGGTTCCGGCAAGTACAAGGGATTATTAGGTACAGTTGCTACAATTGCTAGGGAAGAAGGTTTATTAGCTCTTTGGAAAGGCATTATACCCGGCTTACATCGACAATGTATATATGGAGGCCTAAGGATTGGGTTGTATGAGCCTGTCAAGGCCTTCCTTGCACGTAGCTATTATGTTGAAGATGGTTCCTTATTCACTAAAGTGTTTGCTGCTCTTGTTACTGGTGCAATCGCAATTGCTCTGGCTAATCCAACTGATCTTGTA…	483	503	5.5	ACAGGAAGGGCUGGCAGCUUU	GGUCUAGUACGACCGUCGAAA	|||o ||||||||||||	494	0	0.0402567	NA	NA	0	0	NA	NA
sRsRV4444336		CTTCGGGTGTCCTTCCTCGCGC	Solyc09g082470.2.1	AAAGAAGATTTGGGTCAAACTTTGCGTCTGTAAATGTTTAAATGCCAAAATCTTCTTTTTCTGCATAATGGGTTTTTGATTTCACATTCTGGATCAGAAATCTGCTAAAATTTTGTTGGTATTGTTGAGATGGATTTAAATAGTAAAGAGAAAGTTGAAGAAGGTTCAAAATTGGATGGGGTAGGTACTGTTAGTAATAACAACATGGAATCGAAGAGTCTTCGAAGCATTAGTAGCAAAGATATGATATTCAGGGCTGATAAAATTGATCTGAAAAGTTTGGATGTTCAATTGGAAAAGCATTTGAGTCGAGTTTGGTCGAGCAATTTAGAGAAACAAAATCAACAAAGGCCTAAGGAAGTTTGGGAGATTGATCCTTTAAAGTTGGAAATTAAGTAT…	1240	1261	4.5	GGAGGAGGAAUGAUACCCGAAG	CGCGCUCCUUCCUGUGGGCUUC	| |||||| || ||||||||	1252	1	0.00282722	NA	NA	4	NA	1	NA
sRsRV6828025		TTGCTGGCTTCACTGTGTGAGA	SLV.15662.3	CCACTACAAAAATTGCTTTTCTCCGGTGAATTCCTTACGATCTCTTTCTCCGGCGATATCTAGATCTTATTGCAGCTTAAGGTTGTAAATGATGAAGATCGATTTTAGTGGACTTGAACCAAGTGCCCCACTTCGAGGGGAATCTTCTGAGCTGTTTGATGGAATTTCAAATTCTCCATCATTCCATCTTCCTAATACTGCTAATTTTGATGGTTTTCAAAAAGAAGCAATCCAAATGGTGAAGCCCGCAAAGGGAACCACAACCCTTGCTTTCATTTTTAAAGGAGGTGTCATGGTTGCTGCTGATTCTCGGGCTAGCATGGGAGGATATATATCATCTCAATCTGTGAAGAAAATCATTGAAATTAATCCCTATATGCTTGGCACAATGGCTGGTGG…	231	251	5	UC-CAAAUGGUGAAGCCCGCAA	AGAGUGUGUCACUUCGGUCGUU	|| || | |||||||| ||||	242	0	0.00584052	NA	NA	0	NA	2	NA
sRsRV6828025		TTGCTGGCTTCACTGTGTGAGA	SLV.15662.4	CCACTACAAAAATTGCTTTTCTCCGGTGAATTCCTTACGATCTCTTTCTCCGGCGATATCTAGATCCTTAAGGTTGTAAATGATGAAGATCGATTTTAGTGGACTTGAACCAAGTGCCCCACTTCGAGGGGAATCTTCTGAGCTGTTTGATGGAATTTCAAATTCTCCATCATTCCATCTTCCTAATACTGCTAATTTTGATGGTTTTCAAAAAGAAGCAATCCAAATGGTGAAGCCCGCAAAGGGAACCACAACCCTTGCTTTCATTTTTAAAGGAGGTGTCATGGTTGCTGCTGATTCTCGGGCTAGCATGGGAGGATATATATCATCTCAATCTGTGAAGAAAATCATTGAAATTAATCCCTATATGCTTGGCACAATGGCTGGTGGGGCTGCTGA…	222	242	5	UC-CAAAUGGUGAAGCCCGCAA	AGAGUGUGUCACUUCGGUCGUU	|| || | |||||||| ||||	233	0	0.00625639	NA	NA	0	NA	2	NA
sRsRV5401170		TATAACGTCAATCATTACGCA	Solyc07g056370.2.1	CAAGATTTTATATTCCACAAAAAGATATATCTTTTCTAACTATTCTCATTTTTTCTACAATCAAAAACCCTAATTTTGGCTGCTTGGAGTTCATTGAAGCTCAGTTTTTTTGATTAATCTGTTTACTGTTTATCTGATTTGACTATGGCGGATGATACCGTTACCAACGGCGAGGTTTTCGACGATGCgccggtggagaTCGCCGTTGACGAAACTACCGATGCTGCGTCGAAAACCTCTGCACTGAAACAGAAGATAGCGGCGCTTGAGCAAGAGAAAACACAGCTTCTTCACGAGAACGATGTGATCAAACAGAGAATCGAGAAGCTCAAGAGTTCAATCGAGGAATCTCAGAACGAAAAGGATGAGTTGTTGAAGAAGGTGGAGAATTTCGAGTCG…	981	999	4.5	UGC--AGUGAUUGGCGUUAUU	ACGCAUUACUAACUGCAAUAU	||| |o||||||o||||||	990	0	0.00761458	NA	NA	4	NA	NA	0
sRsRV7216668		TTTTTGATGCATTGTGTTGATG	SLV.23624.1	CTTTTCTCTCTCTTCATCAACTATCAATAAATACCTCACATCATTTTTTACAACTGCCTCTCTTCTTCATATCACACAACAAACTCTCCCAAGAAATTTTAAAAAAAAAAGAATGAGTAGAAGAGTAAATTTTAGCCCTGATAATTTCCATGAGCAAAACAATAATCCTTCAATTTTTTACTTTAAAAAGAAGCCATTATGTTCATCTAATTGGAATTCTAGGCTTCAAAAGAGTTATTCTTCTTCATCCTATGTGGCTAGTTTTGTAAAGAATATTGGAATAAAAGTGGCTAGTGCACTAAACTTCCTTTCAAATACAAGTAGAAAAAAAAGGTCATCATGTAAAGTATCATCATCATCAACAACAACAAGTTTAACAAGGTCAAGTTCTTATGCACA…	603	626	5	CAUCAUUACACAAAGCAUCAAGAA	GUAGU--UGUGUUACGUAGUUUUU	||||| |||||| |||||||o||	617	0	0.0174194	NA	NA	0	1	NA	NA
sRsRV3022515		ATCTGTGTAAAAGGTTTTGCA	SLV.18704.1	ATTCTTCTTTTCTACTCCAGTTTGTATTATTTTGATGGGTTTGAAATTCTTTTTTCCGGGTATTCCCTATTTGTACATACATGCCTCAATCTATTTCAATGTGTTTGTACATATTGACTATCAAGTTAATATTGCAGGGCATCATCAGTTTTTAGCATTCTTTTGCTGCTCCTCCGTGATTCCTCCAATTTTAAGATTAGGATACAAGCAGCTGCAGCTTTGGCTGTTCCAGCAACCTTAAATGATTATGGCAGATCATTCTTTAGTGTCCTTCAAGGTGTGCAGCATGTTGTCGAGAGTCTCAGTTCTGATGAGATATCGTCACCATCAAATTTGAAATATCGATTGGCGCTTGAAAAGCAGCTGACCTCAACTATGCTGCATTTGCTTGGCCTCACT…	1260	1279	5.5	UGCAAGACAUUUUG-ACAGAU	ACGUUUUGGAAAAUGUGUCUA	||||| || |||| ||||||	1271	0	0.00833315	NA	NA	0	NA	1	NA
sRsRV6394575		TGTTTCGGATAGTGCCTTTGGA	SLV.25713.1	CACAACCTCCATTTAATTTAGCATTTGCATTTAATGTGCTTTTAGTTTTGTTGCCGAGGGTCTATCGGAAACAACCTCTCTACCTTCACAATATAGGGCAAGGCTGCATACACCCCACCTTCCTCAGACCCCACTTGTAGGATTACACTAGGTATGTTGTTGTTGTGCTCTTAATTTTCTTGCATCAGTACATAGTAGGAAAAAACAGGTGATGTGTATAGGGTTTCTTTTCTGCAGTGATTGGAATTATATCCTGGTGGCAGAGTTAAGGTGTGTTAGAGAGCTCTGTTCAGGTTTCGTCCAATTTTGAGAACAATGGATGGGTGAAAATAGTTTCTTTTGTTGTTTATATTTAACCTGAATGGTATCTGCATTCTCTGGGCCTTAAAGGAATATTTT…	53	73	5.5	GCCGAGGGU-CUAUCGGAAACA	AGGUUUCCGUGAUAGGCUUUGU	||o|o||o ||||| ||||||	64	0	0.00423042	0	NA	4	0	0	NA
sRsRV2164121		AGCTTTGGCCGATCATCTTGC	SLV.20607.1	CATGTCCAAACAGGCTTAGGACTTTAATATGGTAATTTAAGCAAAAATAAGCTAAAGCCAAATAGGATGCATGAACTGCAAAATATATGCAGAAATTCTGATTTTTCTCTAGTTCAAACCAAGGGTTTCAGCAAATTCTGTTGCTAGAACTAGAAGGTCGAGTTACCGTCCGCGGTTACCAGAAGCTTTATTATGGAACCAGAGCTGGTTTCTACAGAAGAAGTGGTGAATGCATTGCTGGAATACTTAGTTGGTCCTCGTTTGCCTTTGAAATCGTCTGCCGTTAAGGAACCTCCCACTCTTTCTCAGCAGCAGTCTGTTGCCAAACAGTTGCATGCTGTTGTGATTCTTTACAACTACTACCAGAGGAAGGAAGATCCGCAGGCACAGTATTTAGAT…	2562	2582	5.5	GGAAGGAGAUUGUCCAAAGCU	CGUUCUACUAGCCGGUUUCGA	| ||| ||| | ||||||||	2573	0	0.00446612	0	NA	3	2	4	NA
sRsRV2164121		AGCTTTGGCCGATCATCTTGC	SLV.20607.3	CTTGGGCGCACCTCGACACAAGTACTTGGTAATTTTACCGACCAAGGCTTGGGCAGATGAGAAGAAATCACTTGGTACTTTTTTTGCCTCCGATATGGGAATTGGACCTGAAACCTTGGTTCTTCTCCCACTTCATTGTCCACTAGGCGACTTCCTTGGATGCCAACTTAACTTGATGAATGTCCTTATCTTTTCCAATTTTTTTCCTGTAGATGGGAAGAGGGGTCTGCATTCTTCATTTGTTGTCATATTTGATACCAAACTTTATTTGCAGGCAGAAAGAGCTGATGAGGTGAAGGCTGATAAAGAAGACCTTTCCACTGTCTCATCCAATCAAAATGGGATTTCTGTGGCACATACTCGATTTGTTCCTTGCAAGCATGAATCTACAGATATAAG…	692	712	5.5	GGAAGGAGAUUGUCCAAAGCU	CGUUCUACUAGCCGGUUUCGA	| ||| ||| | ||||||||	703	0	0.00491163	0	NA	3	3	4	NA
sRsRV2164121		AGCTTTGGCCGATCATCTTGC	Solyc07g066300.2.1	AGTTGCATGCTGTTGTGATTCTTTACAACTACTACCAGAGGAAGGAAGATCCGCAGGCACAGTATTTAGATTTTGAATCATTTTGCAAGTTGGCCATGACTCTGAAACCGGCTTTGATGTCATATATGAAGTTCATGAACCAATCAGATCTAACTTCCTCCAAGGACATGAACAATGATCTCTCGGTGACTGAAAAAGCAATCCAAGATGCTTGCAACATATCTTGCGCTTTGGATGCCTCAAAAGATGTTCCAGCTATAAACAAATGGCTAATTTCCAAAGTTTCTGTCTTATTGCTAGACTCTAAGAAAGAAACTTGTTATCTGTTTTATTCTCTCGTCACTGACGGGGTCTGGTCTCTCATAGAGAAATGTCTTGAGCTTCCCACTGCTGAAATAG…	2241	2261	5.5	GGAAGGAGAUUGUCCAAAGCU	CGUUCUACUAGCCGGUUUCGA	| ||| ||| | ||||||||	2252	0	0.0203796	0	NA	3	2	4	NA
sRsRV5628275		TCAGAGCATTAGGTTCGTTGGT	SLV.14869.1	AAAGAATGCAGTTTTCCTAAAGTCTTATAGCCTCTCAAAGAAAAGTAAAGGCGTCCCCCTACCGTTCCTTAAGACTCTACTAGACTCGTTCTTGTGTGATAAGACCAACGAACCTAATGCTCTGATACCAAGTTTGTCACGACCCAAAACGCGTCGTGAGTGGCACCCAC	104	125	0	ACCAACGAACCUAAUGCUCUGA	UGGUUGCUUGGAUUACGAGACU	||||||||||||||||||||||	116	0	0.00112066	0	NA	4	NA	0	4
sRsRV5756025		TCCTGAGCTTATTCTTCTTACA	SLV.16512.1	ATTCAATTAATCATGATGGTACATGTATAGAATTTTGTTGGGAAGTAATGGCGGTAGAGAGAGATTAATAATAGAGTTTGATAAAAGGGAAAATACTCAAGATCCTCAACCTATGCCCGAAATCCCAGAGACACACTTATACTATATTAAGGTTCTATTATCCCCGAACTTATTTTATATGTAATTTTCTACCCTTTTTAGCCTACGTGGCACTAGTTAAAAAAAAAAAGTCAACCATCGTTGGGCCCACAAAATAGTGTCACGTAAGCTAAAAAGGGGTAAAATATTATTAATAAAATAAGTTCAGGGGTAATAGGACCTTAGTATAGTATAAGTGTATCTCTGAGATTTCGGGCATAAGTTGAGGGGTATTTGAGCATTATCCCTTGATAAAATACA…	289	309	5.5	AUUAAUAA-AAUAAGUUCAGGG	ACAUUCUUCUUAUUCGAGUCCU	||| || |||||| |||||	300	0	0.00149393	0	NA	0	1	0	NA
sRsRV3751001		CACCGATTACAGTTCGTGCCT	Solyc07g052310.1.1	ATGGAGAAAGTGACGGCGGTAGCGTCGGCGGGGTACGATAAGGCAAAGGCGGCGGCGGCTGTCGGAGCAGTGAAAGCTAAGGCGGCGGCTGTGGTCGGTGCTAGCAAGGTGAAGAGTGGTACCACTACTGGATTTAAGTGGATTAAGGAGAAATGGCAGAAGAGGAGTTCAGCTAAATAA	80	100	5	AGGCGGCG-GCUGUGGUCGGUG	UCCG-UGCUUGACAUUAGCCAC	|||| o|| o||||oo||||||	91	1	0.0039871	1	NA	4	NA	4	2
sRsRV3964810		CCCACAAGATAGTGCCACGTA	SLV.19325.1	GGGTATTTGGGGGCCAATAGGTGGATGGGGGTAATTGTGTACCATTTTCAATACTTCGAGGGTATTTAGGCCCTTTTCCGTTTATTTTATTAATATTTTTCTACCCTTTTTCGACCTACGTGGCACTATCTTGTGGGCCCAACGCTGGTTGACTTTTTTTTCAAGCTAGTTCTACGTAGGCCG	117	137	0	UACGUGGCACUAUCUUGUGGG	AUGCACCGUGAUAGAACACCC	|||||||||||||||||||||	128	0	0.00375855	2	NA	0	4	2	NA
sRsRV5183884		TAAGTGCTTACGTCTGTCTTCT	SLV.30882.1	ATCCATACTTCCTTTTTGGTAAGTATTTTCACTAACTGATTTTTTATTCAATAATTTTTTAATATATTTTTGACTTATTCTTTTGTCAATTTTATCTGTTTTTTTCTATAAAATTTGTTATTTTCCCCGGAATATTTATATCTGGAAACCCAGAAAGTAAAACTAACCCAGATTCTTCTGGAGCAAAATTTTCTTCTTCTTTGCAGGTACATCCAAAAGAAGAAGAGTATTTAAAATTCACTAAATACATTTACAATCTCCCAGAACACAGTGGAGAAACATATGGAGTTTTGGGAACTACTAGTTTATTCCCTAGAATTTCCATATTCCCAAATGGAATTCCGAGCTTTACAGCTCAATTATTTGAGTTCGAATTTTTGGATCGAGTTTACACAAGTC…	884	905	0	AGAAGACAGACGUAAGCACUUA	UCUUCUGUCUGCAUUCGUGAAU	||||||||||||||||||||||	896	0	0.00260546	2	NA	2	0	0	NA
sRsRV4607465		GAGAAAAAGCGGTTCTCGGGA	SLV.25795.1	TAATGATTTTTCAACTACTACAAGTAAACAGGAGTCCAGCTTTGTTAAGGAAAAAATATTGGCCAAGAGCAATACTAATAATGCAGAGGGAAACAAGTGGACTCAGATAGCTGCATTTGTCAGAACTGAAATCTCCAGAGTTAAACAAGATGATCTTGTAGATGATGATCGTTCCAAGTTTCATACACCTGCTATTTTGGCCAGAAGGCAATTGAGAGAGAGGAGACGTGAAAAGCGTGCTGCTGCTTTAGTGAAACAGGACGATGAAGTAACTGTGAAGCTTGAAAATGCTGCCCTTGAACGCTCTAAATCAGTTGACTCTGCTGTGCTGGGGAAGTATAGCATATGGAGGAAAGAGAATGAAAATGAGAATACTGATTCAAAGGTACACTTGATGCG…	1864	1884	5.5	UCCCCUGAAUCGCUUAUUCUU	AGGGCUCUUGGCGAAAAAGAG	|||| ||| ||||| ||||	1875	0	0.00667209	2	NA	0	2	NA	4
sRsRV0917214		AAGTGTGAATCAAAATCTGATT	SLV.25459.1	TTTTTCTTATTTTTTTATTCTAGGTTTAATGACCATATATTTGTAACTCACTGACTCGACTAATTCAGATTCGCATTGCGTAAGGTTCATAGAGGGAAAATACTCCAGTACTAGGAGTTTCTCCATTCCCAAGACTCAAACTCAAACTCAAACATCTAATTACGAATAAAAGAATTTGTTTGTCGTATATGTATATATAAGTAAACCAAAGTTTTTATTCTTCTATTTTTGAGTTTCATTAATTGTTGATACATATAGTGTACTACAAATTACCAAGGGTCAGTTTAGGTATTTTATCCAATTTGTCTTCTTACTTTATCAAATATTCCAAAAAAAAAAAACTACAATTATTTGTTATCTTCTTTTTATATACCTCTCAAACTCTGCATAATATTCTCT…	2734	2755	5	AAUUAGGUUGUGAUUAACACUU	UUAGUCUAAAACUAAGUGUGAA	||| || || ||||| ||||||	2746	0	0.00690902	2	NA	0	4	2	NA
sRsRV1673633		ACTACGATCAAGAATTCCATT	Solyc02g062930.2.1	GTTTAAACGGAGAAAAATGAATTGGGTTCAACGGAAAATTTATCTCTACAATGTCACTTTTGGTTTGTACATGCTCGACTGGTGGGAACGTTGTCTCTTCAATATTTTGGTGCTTGTGTTGCTATGGTTTATGTGTTACAACGGGTTTCGATTTGCTTCTGAGCTCTTCAATAGGCAAATGTGGTGAAAGTTCATCATCTGTGTCCTATATGCATGTTTTGGCATTTAACTTTTAAAGTTGTGAAATTGTTTGCTGTGCCATGGATATAGTTGGCTTTGTATGAATTCATATTACTAGAAAAATACGTCGTTCTTTTCTTATTCTTTACCAATAGATGATATTTATTGTAATAGTTCGAACAATCAATCATAAATTCAAGTTGAATTTCTTGATTGTTG…	379	400	5.5	AGUUGAAUUUCUUGAUUGUUGU	UUACCUU-AAGAACUAGCAUCA	| | ||| |||||||| || ||	391	0	0.0137762	2	NA	4	NA	4	0
sRsRV4607465		GAGAAAAAGCGGTTCTCGGGA	Solyc10g017600.2.1	GTCAGAACTGAAATCTCCAGAGTTAAACAAGATGATCTTGTAGATGATGATCGTTCCAAGTTTCATACACCTGCTATTTTGGCCAGAAGGCAATTGAGAGAGAGGAGACGTGAAAAGCGTGCTGCTGCTTTAGTGAAACAGGACGATGAAGTAACTGTGAAGCTTGAAAATGCTGCCCTTGAACGCTCTAAATCAGTTGACTCTGCTGTGCTGGGGAAGTATAGCATATGGAGGAAAGAGAATGAAAATGAGAATACTGATTCAAAGGTACACTTGATGCGAGACCAAATTATTATGGCAAGGGTCTATATAAGCATTGCAACGATGAAGAAGAAGCCTGGCTTGGCTCAAGAGTTACAGAAGCAGCTTAAAGAAAGTCGACATGCGTTAGGTGAAGCA…	1746	1766	5.5	UCCCCUGAAUCGCUUAUUCUU	AGGGCUCUUGGCGAAAAAGAG	|||| ||| ||||| ||||	1757	0	0.0182413	2	NA	0	2	NA	4
sRsRV7110156		TTTGTAAGATTGTTCATTGTCA	SLV.31619.2	CTAGAATATTTTTCTTCAGTTTCTTCTTCCGATTTTTTTCTCAAAGTAAAAAGGCACAAATCTTCCCCAATTTTCCTCCGGCGAAATTGAAACTCCGACCACCGCCGATCCTCCGTTGACTCTGTTTCGACGGTGAAGATGAACCAAAGTCAAGGTCAACAAACAAGTGAAGGAAGACACGAGGATGATGCTGTTCTAGCCGATTTCCTTGCTTCCTTGATGGACTATACTCCCACTGTGAGCTACTTTTTGCCCTTTTTCTTACTGAAGAGATCAATTTTATGTTTTATTTATGTAGGTTAACGCTTTTGATCAGATTCCTGATGAATTGGTGGAGCATTACTTGGGTAAAAGTGGATTTCAATGTCCTGATGTTCGATTAATAAGGTTGGTGGCAGT…	519	540	2.5	UGACAAUGGAUGAUCUUUCAAA	ACUGUUACUUGUUAGAAUGUUU	|||||||| | ||||| ||||	531	0	0.0210791	2	NA	2	2	0	NA
sRsRV2071134		AGATGTTAAGTAGAACGTGTG	Solyc08g069160.2.1	AGCAAGCAAACAAATTGAGCACAAGTTCCCATAACATCATCTAACTTCTTTCTTCATACTGCTCTTCTTCCCAATTCCAGCAGCTATGTTGAGCGTCAGGCAATAGATTCAGAAAAATTGGGCGTCAAAAATGGAGAGGAGCGGCGGTTCACTAAGGACGCGTTCACAGGCGGCGCCTGACTGGACATTACATGAGTCAGTTACCCTTGTGAACGAAATGAAAGCAACTCAAATTGAATGCGGCAACTCCCTAGCCTCTTTCCAGAAATGGCAATCGACCGTGCACAATTGCAACTCACTGGGCGTGAATCGGAGTTTGAATCAGTGTAAACGGAGGTGGGAATCTATGTTGGAACAGTACAATAAAGTGAAGCCCTGGGAATCGGCCTATTGGGATTC…	1143	1163	4	CACAUGCUUUUACUU-ACAUCU	GUGUGC-AAGAUGAAUUGUAGA	||||o| ||o||||| ||||||	1155	0	0.0261881	2	NA	2	2	0	NA
sRsRV2318374		AGTAAGACGATGAAGGTACGA	Solyc09g014860.2.1	GTATTGTCAAGTTATTTTTCCATAACTAACAAGTAAAAGTCACTGATCATTCTTCATGGCAGAATCAAGTTATGCAACTATGGCTAATGATCCAGTTGCTATAATTGGATCCGAATATTGCACGCCGAACCAGGTTGATGTTGTTATATCTAGGAAGGTGAAGACATTTAGATATGGAGATTTTGTTGTTTCAGATATGAATGGAAACTTCATGTTCAAAGTTAAAGGCACAACTTTTGGATGGCATGATAAGAGAGTTATTCTTGATGCTGCTGATAATCCCCTCATCACTCTCAAACAAAAGATATTGACTGAGCATTCGAGATGGAATGCATTTAAAGGAGAAAGCACAGATGAGAAACACTTATTATTTACTATAAAGACAACATCCATATTTCA…	613	633	5.5	UCAAGCCUUCAUCGUCUCAUU	AGCAUGGAAGUAGCAGAAUGA	|| |||||||||||| | |	624	0	0.0276437	2	NA	0	2	NA	2
sRsRV5705897		TCCAGCTGCAGATTGAGTAGT	SLV.5447.2	TATTTTCAGTTATCCAATCAAAATCACTGAGTGCACTCGAAGAGAGGGGGATTCCAAAATTAGATTTGTTCACGCAATATATCAGGACCGGACCGGACCGGACCGGCATTACCACGAAAAAGGAATTCCGGCGACATCACGGTGCTGATTCAATGGCGAATCACGTAGCTGAGGAAAAGCCTCTTAGGAAAATGGCGGAAGCTTTCAAAGACCTAGCCAACACTTTAAATTCTCAAACCCTAGATGAAGCTGCTAAGATGGAAGTAGCTCCTTTCTCTCACGCTTGTACTTTGGTCTCTCCTCTATTCCGCTGCCTCGGTATCGCCTTCAAGTTTGCTGAGCTCGATTACGTTGCTAAGGTGAATGATCTAGCAGAGGCATCAAAGTCTATTACAACGT…	937	956	5.5	ACUA-UCUAUCUGCACUUGGG	UGAUGAGUUAGACGUCGACCU	|||| || ||||||| |||	947	0	0.012909	2	0	NA	4	NA	4
sRsRV5705897		TCCAGCTGCAGATTGAGTAGT	Solyc02g070250.2.1	TATTTTCAGTTATCCAATCAAAATCACTGAGTGCACTCGAAGAGAGGGGGATTCCAAAATTAGATTTGTTCACGCAATATATCAGGACCGGACCGGACCGGACCGGCATTACCACGAAAAAGGAATTCCGGCGACATCACGGTGCTGATTCAATGGCGAATCACGTAGCTGAGGAAAAGCCTCTTAGGAAAATGGCGGAAGCTTTCAAAGACCTAGCCAACACTTTAAATTCTCAAACCCTAGATGAAGCTGCTAAGATGGAAGTAGCTCCTTTCTCTCACGCTTGTACTTTGGTCTCTCCTCTATTCCGCTGCCTCGGTATCGCCTTCAAGTTTGCTGAGCTCGATTACGTTGCTAAGGTGAATGATCTAGCAGAGGCATCAAAGTCTATTACAACGT…	940	959	5.5	ACUA-UCUAUCUGCACUUGGG	UGAUGAGUUAGACGUCGACCU	|||| || ||||||| |||	950	0	0.0187385	2	0	NA	4	NA	4
sRsRV7003927		TTTCATACGAGTTGTCACGAG	Solyc01g112000.2.1	ACTCTTCCATTATGAAAAGTCCCAATACAGCAAGAAAATAAATATGTCTCTCTTCTTCCTTGTCTTGCTTCTTTTCGTCTCTTCAGTTACAGCCTGTGATCGCTGTGTTCACCGATCCAAAGTTGCTTATTTTTCCAGTTCTTCCGCGCTTCTCTCGGGTGCTTGTGGTTATGGAAATTTAGCAATAGGATTCAATGGAGGTCGACTTGCCGCTGCTGTTCCTAAACTTTACGATAATGGTGCTGGTTGTGGTGCTTGTTATCAGATAAGATGTACGGACCCAAAAATTTGTTCAAAACATGGAACAACTGTGATGGTTACTGATCTAAATACGAATAACCAGACTGATTTTGTCATCAGTAGCAGAGCTTTTATGGCTATGGCCATTGAGGGAAAAGC…	858	878	5.5	ACUGUAACAACUCGUGUGAAU	GAGCACUGUUGAGCAUACUUU	|| ||||||||| ||||	869	0	0.0182413	3	NA	0	2	2	NA
sRsRV6570113		TTATTATGCATCACTTATGTGT	SLV.3670.1	GACAAGAATACCCTCGTACGCAAGAAAATATGCAATAGTGATTAGTGGGTATATATAGATAATAGAAGAGGGGTGTTGGCGGCAGGGAAAGCGTGGACGCGGTAAAGAGAGATGGGAGACGAAAAGGTGAAGAATGAAGCAATGGAGATAATGGGATTGTTCCAAGTTCTTCCTCGTCTCGTCGTCTTCGATCTTGATTATACCCTTTGGCCCTTTTATTGTGAATGCCGCTCCAAAAATGAGAAGCCATCGATGTATCCTCAGGCCAAAGGTATCTTGCATGCCTTCAAAGACAAAGGAGTGAATGTTGCTATTGCCTCAAGATCGCCAACTCCAGATATAGCAAATGCTTTCCTTCAAAAACTGGAGATAAAATCAATGTTTGTAGCCCAGGAGATA…	660	681	4	AUCCAAAAGUGAUGCACAAUGA	UGUGUAUUCACUACGUAUUAUU	| || |||||||||| ||| |	672	0	0.01154	3	NA	3	4	NA	0
sRsRV2808171		ATATTGTGGCAAGTAATTGTA	Solyc09g092380.2.1	TAAACTAAAACATGTAAAAAAATATTTAATAAAAATTACTAATAAACTTTATCAGATCTACCAAAACCAATAAATTCCCTTATAAAAATTAGAGATCTGAAACAAATCTTGACCGTCCATTTCCACAATCAAACCTATTTATACCACTCATTTCCGCCCTAAATTTCTTGCCACAATTCTTCTTCTTCCCTGAAAAACCCCAAAGGAAGAAGAGAAAAGCCTCTCAGATCTCATCTTAAACCCTTTCTTTTCTCTTATACTCGCCTTACCCATGGCTCTACTCGTTGAGAAGACCACCTCTGGCCGCGAGTACAAGGTGAAGGACATGTCTCAGGCTGACTTCGGCAGGCTCGAAATCGAGCTTGCTGAAGTTGAAATGCCTGGTCTCATGGCTTCACG…	160	179	5	UA-AAUUUCUUGCCACAAUUC	AUGUUAAUGAACGGUGUUAUA	|| |||| |||||||||||	170	0	0.0200501	3	0	NA	4	4	NA
sRsRV6363012		TGTGTGTTTGGGTAACGTAGT	Solyc05g055280.1.1	ATGGCAACATACAAGGTGAAGCTGGTTGACCGTGATGGTAAAGAGAGTGAAATTGAAGTCGCCGATGATGAATACATCCTCGATAAAGCAGAAGAAGCTGGAGTGGAGCTGCCTTACTCATGCAGGGCTGGGTCTTGCTGTACCTGTGCTGGCCAGTTGGTTTCCGGAACAGTTGACCAATCCGAAGGTGCATTCCTCGACGATGAACAAATGGAGAAGGGTTATTTGCTGACTTGTATTTCATACCCGAAATCCGACTGTGTTATTCACACACACAAGGAAGAAGACGTCGTTTAA	257	277	5	ACUGUGUUAUUCACACACACA	UGAUGCAAUGGGUUUGUGUGU	||| |||| || |||||||	268	0	0.0247311	4	NA	2	4	0	NA
sRsRV2192265		AGGACGGTGGGGAGTGCCCAGC	SLV.15683.2	ACACTGTTTGTAATAATGGGACGGAGCATATCACGGTCGCCGTCGTATTCTCGACGGTCTCGATCTCCGGTGAGTCGTCGTCGCAGCAGTCGCCGGAGACGACGTGACCGAAGCCGGTCACCCTATTCCAGCAGGAGAAAGAGTCGCTCTGGTACTCCTCACCGCCTTCGGAGCCGTTCTCCAGCTACAAGGCACAAAAGAAGTCGGTCCCCGACGACTAGGCGTCATAGGAGACGACGAAGTCACAGTTCCTCAGAGTCTCCTATACCCAAGTCTCGAAGTCCTAGTCTTACATCCACTGAGCGTAAAAGTGCTGCTGAAAAATTGAAAAAAGAAGAAGAAGAAAAGAAAAGCTAGAGGCAGAACTCAAGCAATTAGAAGAGGAAACTGCAAAGAGAT…	146	167	5.5	GCUCUGGUACUCCUCACCG-CCU	CGAC-CCGUGAGGGGUGGCAGGA	||| ||o|||||o||||| |||	159	0	0.000326054	NA	4	4	0	2	NA
sRsRV3248343		ATGTCCGTGCACAATGTTGTG	Solyc04g076800.2.1	ATGGCTTCTCTGCCTTCAGTAGTTGTGGGCAACACCCTTAAGCTTGAAAATGAATTCAAGAAAAACTCAGTAACTCCTTTGCCTTTCGAAAAGAAAAATCATAGTCCCATGAACTCGGATAAAGCATTGGAGCCATTGAATGTTGAATTCAGAGAGGCACTTTCACTGATCAAAGAAGGTAGTGAAAAAGTGGAATCAGCTTCTTATGTTCCACTTCTGCAAGAATGTATCAAGAATAATTCTGTTTCAGAAGCTAAAGCTATTCATGGCCATATTATCAAAATGGGTATTCATGAAGATTTGTTCCTCATGACATTTCTTGTTAATGTTTATGCAAAATGTGGGATGATGGGAAACGCACGGAAGGTATTTGATAATTTGCCTAAAAGAAATGTTGTT…	2215	2235	5	CACAAAUUUGUGAAUGGACAU	GUGUUGUAACACGUGCCUGUA	||||| ||||| | ||||||	2226	1	0.00343643	NA	1	2	NA	2	4
sRsRV6192581		TGCTGTAGATGTGCTGGCTGTA	SLV.26387.1	ATCTAACATTCCGCATCTTGAGCCAAATAAAAGCCCTACTACAAATCCCCATTAGGTTTTCCATATTCCCCATCACATTTCTGCCACTAACTCCGCCGCTCTCCTCCGTTCATCGTTCTCCGATCAATGGCTCCAAAGAAGGCACAAGCTCCACCTCCATCTTCCAAGCCAGCAAAGTCCGGCGGTGGAAAGCAGAAGAAGAAGGTCATTACTTTCTACTGATTCGCTTAATAATACAGTTTTGGTTATCCGATGAGAATTTTGAAGGTACTTATGTAGATTTGTTATACATGAATGCAGAAGTGGAGCAAGGGAAAGCAAAAGGAAAAGGTGAACAACATGGTGTTGTTTGACAAGTCTACATACGATAAGCTACTCTCTGAAGCTCCTAAGTATAAG…	510	532	5.5	UGCAAGCCAGCAGAUCUACACCA	AUG-UCGGUCGUGUAGAUGUCGU	|o| |||||||| ||||||| ||	523	0	0.00664597	0	4	2	2	1	2
sRsRV6192581		TGCTGTAGATGTGCTGGCTGTA	SLV.26387.2	TTCTGCCACTAACTCCGCCGCTCTCCTCCGTTCATCGTTCTCCGATCAATGGCTCCAAAGAAGGCACAAGCTCCACCTCCATCTTCCAAGCCAGCAAAGTCCGGCGGTGGAAAGCAGAAGAAGAAGTGGAGCAAGGGAAAGCAAAAGGAAAAGGTGAACAACATGGTGTTGTTTGACAAGTCTACATACGATAAGCTACTCTCTGAAGCTCCTAAGTATAAGCTTATCACTCCTTCTGTCCTCTCCGATCGTCTCAGGATTAGTGGATCACTTGCTAGGAAGGCAATTAGAGATTTGATGGCTAGAGGTTCAATCAGGATGGTATCTGCTCATGCAAGCCAGCAGATCTACACCAGGGCTACCAACACTTAATATGCGTTAATTCATTTGTTTACCTAG…	333	355	5.5	UGCAAGCCAGCAGAUCUACACCA	AUG-UCGGUCGUGUAGAUGUCGU	|o| |||||||| ||||||| ||	346	0	0.00708746	0	4	2	2	1	2
sRsRV6192581		TGCTGTAGATGTGCTGGCTGTA	Solyc10g052660.1.1	ATGGCTCCAAAGAAGGCACAAGCTCCACCTCCATCTTCCAAGCCAGCAAAGTCCGGCGGTGGAAAGCAGAAGAAGAAGAAGTGGAGCAAGGGAAAGCAAAAGGAAAAGGTGAACAACATGGTGTTGTTTGACAAGTCTACATACGATAAGCTACTCTCTGAAGCTCCTAAGTATAAGCTTATCACTCCTTCTGTCCTCTCCGATCGTCTCAGGATTAGTGGATCACTTGCTAGGAAGGCAATTAGAGATTTGATGGCTAGAGGTTCAATCAGGATGGTATCTGCTCATGCAAGCCAGCAGATCTACACCAGGGCTACCAACACTTAA	288	310	5.5	UGCAAGCCAGCAGAUCUACACCA	AUG-UCGGUCGUGUAGAUGUCGU	|o| |||||||| ||||||| ||	301	0	0.0176246	0	4	2	2	1	2
sRsRV5783854		TCGAGCTCCATAGATTAGGGGC	SLV.11979.1	AGGTTCTGGAGGAGATCAGGGTGGGATTAGAGTTGAATGACTATGGGATGCAGCAAAGACGTATTGCTCACATGCGTTTCCTAGGGGAGTTGTATAACTATGAACTTGTTGATTCCTCTGTGATATTTGATACACTCTATTTGATTCTCGTTTTTGGCCATGGAACGTCAGAGCAAGATGTATTGGATCCTCCTGAAGATTGTTTCCGCATCAGGATGGTTATTACGCTACTTGAAACCTGTGGGCACTACTTTGATCGAGGTTCATCAAAGCGAAAACTTGATCGGTTCCTAATACATTTCCAGAGATACATACTGAACAAAGGTGTACTCCCCCTGGATATAGAGTTTGACTTACAGGACTTATTTGCTGAATTACGTCCTAACATGACGAGATATG…	1893	1913	5.5	UGCCUUAAU-UAUGGAGCUUGA	CGGGGAUUAGAUACCUCGAGCU	|| |||| ||||||||| ||	1904	0	0.00113176	0	1	0	2	2	0
sRsRV0806451		AAGCTCAGGAGGGATAGCACCT	SLV.19742.1	GAAAATTAGAACATGGTGCTTATATTGGTTTTTCATCATCCCTCTCAAGGTTATGATGATGATAGTGATAAAATGAGGTACTTATCTTGAAATATGAAGCGGCGTTATCCCTCCTGAGCTTATTCTTCTTACATTCCCTTCTTATCTTTTCTAACTTTAGAGGGATGGTTCGAGTTTTCTTGACCTTGCAAGTCCGAGGTCTTCTCATGTTACCCTCAAAGTGACAAAGTTGTTACAATTCTCGTCTCTTTTCTATCCCTCCTCATGAGCTTTTTACTCCTCTTTTCAATATAAAATCTTGGCTAGCTAAGGTTATTATATTGGGCTATGTCACTTGTATTTCGTTTTATTGTTATATGTGCAAGTTCTTTTGCCTTCGTATTGTATCAAAAACATTGA…	100	121	2.5	CGGCGUUAUCCCUCCUGAGCUU	UCCACGAUAGGGAGGACUCGAA	|| |o||||||||||||||||	112	0	0.00171819	0	0	0	0	0	4
sRsRV0806451		AAGCTCAGGAGGGATAGCACCT	SLV.29753.1	ATAAAATACCCACCCCATTTGCACATTTATTTTCTCATTACACTATATTCTAAGTTTAGGTTAAAGTGAGAACAAAAAAAAAAATGGTTATTCTCAAGCTTTTGTGATTTTTCTTAGTTATCTTCTCATTTATATCCATGGATGTACTACACCAAGAAGCAATGGTGTTACAAATCATAGAGATTCATGTATATGAAGGTGATGAAATGAAGCATCAAGAGTCATCGTCGTGGTGACACATGCAGTGACGTTATCCTTTCTGAGCTTGTTCTTCTTACGTTATTTTCTCATCTTTTAGAATTCTTGAACTATTGTTCGAGTTTTCTTGACCTTGCAAGTCCGTAACACTTTGTATAACCCTTGAGCTTGCGAGGTTACTTAAAAATTCTTGTATCTTTC…	246	267	5.5	UGACGUUAUCCUUUCUGAGCUU	UCCACGAUAGGGAGGACUCGAA	| | ||||| | ||||||||	258	0	0.00305252	0	0	0	0	0	2
sRsRV4519734		GAAAGCTGCCAGCATGATCTGG	SLV.4738.1	ATTACCTCTCTTTTCTCTCTCTCTCTCAACTGTTATCAGGTCGACCTTGGTCGGGTGGGGTATAAAGAGACTAACAGCACACCCTTTCTCTCTCTCCCTCTCTTCAAAACTGATAGTGATATCAGAAAAAGCTGAAGTTGAGCTCAGCTTAGATTCTATCAACTTATTGAATTGAAGAAATTACAATTTAATGGAAGTATTGGAGAAAGAGTAGCTAGCTGAAAGGACTTTTTGGTTAATGCATGTGGGGAGATCATATTCATAATGGAGAAAAGGTGGGGTATCTTGAAGATAGGGTTTCAGTTGATTTTTGGAGTTGGAATTGAGGGTTTTCTGCAATTCAGTGGATTATTACAGAGAAGGGTGTAGAGTGAGTGTAGTACTATAATTTTTCTCAAG…	2710	2731	4.5	AAAGAUCAGGCUGGCAGCUUGU	GGUCUAGUACGACCGUCGAAAG	|||||| |||||||||||	2722	0	0.00381419	0	0	0	0	0	0
sRsRV5965271		TCTTCCCTACACCGCCCATGCC	SLV.4682.1	AAGCAGGGTTGGATAGAAGAAATTGAGGTCCACTTATATGGAGATATTCAAGTCTAGGGTTCAGTTCCAGTAATCCCACTATGCCATTGTAGAACAAGGTAAGTGTGATGTCCAAGTTTTCATCTTTTCATTCAACAATACCTCAATTTGCTGTTTAGTTTGTGTATGATTTAGTTATTTTGAATTTGTCATTCACCAACTGAGGAGAAGGGAACTACTAACTAGGGGGGAAAACAGAGGAAGATAAATTACATAAAAGTCAACAAGTCTATGATTAGTATTTGATTAGTATTTTCTCTTACTATTCAAATTGCTTTCCAAATATATAATTTAGAGGTGATTGAGCCCAAGATCTATTCTTTTCTATATGAACCAAGGGAGAAGTATTATAGAGTTTAA…	969	990	2	GGUAUGGGUGGUGUAGGUAAGA	CCGUACCCGCCACAUCCCUUCU	|| ||||| |||||||| ||||	981	0	0.00400451	0	0	0	0	0	0
sRsRV5965271		TCTTCCCTACACCGCCCATGCC	SLV.4682.2	AAGCAGGGTTGGATAGAAGAAATTGAGGTCCACTTATATGGAGATATTCAAGTCTAGGGTTCAGTTCCAGTAATCCCACTATGCCATTGTAGAACAAGATTCCCTTTCAACAAAGAATGGAATTCTTAGCTATGTGTGTGGGAAGAGTTACAGATTGCTTGATGCAGCCACTTGCGCAACAGATTGGGTATTTCTTTTACTACAACAGCAACATCACATCTTTGGATAATGAATCTCACAAGCTGGACAATATTACAAGTGGGGTGCAGCAAAGAGCGGAGGCTGCACGGAGAAACTTGCAAGTCATTTCACAAGATGTTGAAGCTTGGTTAAATAGTGTTACCAAGATTAATTCAGATGTGGAAGGTGTAATGCATGGTAGAGTTGAGGTTGAAAGAG…	645	666	2	GGUAUGGGUGGUGUAGGUAAGA	CCGUACCCGCCACAUCCCUUCU	|| ||||| |||||||| ||||	657	0	0.00419481	0	0	0	0	0	0
sRsRV5965271		TCTTCCCTACACCGCCCATGCC	Solyc02g036270.2.1	ATGTGTGTGGGAAGAGTTACAGATTGCTTGATGCAGCCACTTGCGCAACAGATTGGGTATTTCTTTTACTACAACAGCAACATCACATCTTTGGATAATGAATCTCACAAGCTGGACAATATTACAAGTGGGGTGCAGCAAAGAGCGGAGGCTGCACGGAGAAACTTGCAAGTCATTTCACAAGATGTTGAAGCTTGGTTAAATAGTGTTACCAAGATTAATTCAGATGTGGAAGGTGTAATGCATGGTAGAGTTGAGGTTGAAAGAGGTTGTTTTTATGGTTGGTGTCCAAATTTGAAGTCACGGTACTCGTTGAGCAAGAGAGCTAAGAGAATTACACTAGCGGTGATTGAACTTCGAAATGATGGAAAAGATTATGTTGATTTCTCCTATCCTGCA…	514	535	2	GGUAUGGGUGGUGUAGGUAAGA	CCGUACCCGCCACAUCCCUUCU	|| ||||| |||||||| ||||	526	0	0.00476546	0	0	0	0	0	3
sRsRV5514219		TATTCCATGAGACTGTTTTTGG	SLV.744.1	GGAAGGGGGGCATTGAATGCTAAGTGTTTGGATTGAAATCTCCCTAGCTAGTTTGATTTCTTCTTCTCTATCATTTGAAAAATATGGAGGATGAGATGGAAAATGAAAAATCTCCAATTACTATCCTGTGATACTTTTTCCCCAAAAACAGTCTTATGGAATACGAGTAGATATTGATGTACATGGGATGGATTACAACTTGATTAGAAAACATTGGACACAATACTTCAAAACTTCCCAAAAACGGTCTTATGGAATGCGAGTAGAGATTGTTGTACTTTCTCTCCCTGATGTCAACATCTCATCTTCTATACCTATGAATATGTCTTCCTCCTTAAGGGTCCACTACCTTCATCCATTTGTAACATGAGCTGGCTTGGATTTCTAGATTTATCACAC…	142	163	0.5	CCAAAAACAGUCUUAUGGAAUA	GGUUUUUGUCAGAGUACCUUAU	||||||||||||| ||||||||	154	0	0.0062856	0	0	2	0	0	2
sRsRV5783854		TCGAGCTCCATAGATTAGGGGC	Solyc04g049770.2.1	ATGCAGCAAAGACGTATTGCTCACATGCGTTTCCTAGGGGAGTTGTATAACTATGAACTTGTTGATTCCTCTGTGATATTTGATACACTCTATTTGATTCTCGTTTTTGGCCATGGAACGTCAGAGCAAGATGTATTGGATCCTCCTGAAGATTGTTTCCGCATCAGGATGGTTATTACGCTACTTGAAACCTGTGGGCACTACTTTGATCGAGGTTCATCAAAGCGAAAACTTGATCGGTTCCTAATACATTTCCAGAGATACATACTGAACAAAGGTGTACTCCCCCTGGATATAGAGTTTGACTTACAGGACTTATTTGCTGAATTACGTCCTAACATGACGAGATATGCATCAATTGAAGAAGTCAATGCTGCTTTAGTTGACCTTGAGGAACAT…	1608	1628	5.5	UGCCUUAAU-UAUGGAGCUUGA	CGGGGAUUAGAUACCUCGAGCU	|| |||| ||||||||| ||	1619	0	0.00649017	0	1	0	2	2	0
sRsRV5514219		TATTCCATGAGACTGTTTTTGG	SLV.744.2	GGAAGGGGGGCATTGAATGCTAAGTGTTTGGATTGAAATCTCCCTAGCTAGTTTGATTTCTTCTTCTCTATCATTTGAAAAATATGGAGGATGAGATGGAAAATGAAAAATCTCCAATTACTATCCTGTGATACTTTTTCCCCAAAAACAGTCTTATGGAATACGAGTAGATATTGATGTACATGGGATGGATTACAACTTGATTAGAAAACATTGGACACAATACTTCAAAACTTCCCAAAAACGGTCTTATGGAATGCGAGTAGAGATTGTTGTACTTTCTCTCCCTGATGTCAACATCTCATCTTCTATACCTATGAATATGTCTTCCTCCTTAAGGTGAAATGCTTGACGTTTTCTCTAACCTCCAAGATCTTTGACAACATGAATTATGCGGTT…	142	163	0.5	CCAAAAACAGUCUUAUGGAAUA	GGUUUUUGUCAGAGUACCUUAU	||||||||||||| ||||||||	154	0	0.00666528	0	0	2	0	0	2
sRsRV5108789		TAAAGCTGCCAGCATGATCTA	SLV.4738.1	ATTACCTCTCTTTTCTCTCTCTCTCTCAACTGTTATCAGGTCGACCTTGGTCGGGTGGGGTATAAAGAGACTAACAGCACACCCTTTCTCTCTCTCCCTCTCTTCAAAACTGATAGTGATATCAGAAAAAGCTGAAGTTGAGCTCAGCTTAGATTCTATCAACTTATTGAATTGAAGAAATTACAATTTAATGGAAGTATTGGAGAAAGAGTAGCTAGCTGAAAGGACTTTTTGGTTAATGCATGTGGGGAGATCATATTCATAATGGAGAAAAGGTGGGGTATCTTGAAGATAGGGTTTCAGTTGATTTTTGGAGTTGGAATTGAGGGTTTTCTGCAATTCAGTGGATTATTACAGAGAAGGGTGTAGAGTGAGTGTAGTACTATAATTTTTCTCAAG…	2711	2731	5	AAGAUCAGGCUGGCAGCUUGU	AUCUAGUACGACCGUCGAAAU	|||||| |||||||||||	2722	0	0.00761383	0	0	0	0	0	0
sRsRV2728049		ATATACAAATTTCTGCTCATTT	SLV.3965.1	GTCAAAACTCTCCTTCCCCGACAATGGTGGAATTTAGAATCCAACATAATATTCAATAGCTTGTCCAGCTCCAAAACGAAGGTGGCTCTAACGTGTTTTTCAACCGGCAACGACGATTTCACCTCTCTTTTTCCCACGTTTTATTCTACTTTTCTCTCTCTTCCACCGCAGCAGCCAAAAGCAGAGGAATCCAGAATTTTCTTTGGTTCAGAATTTATCGATTCTTGTTGACTAGTAACCAAGATTCTTGATGAATCAATGATTTTGATACTGTAGATAACAAATTATTGTTTTTTTATCATTAGGGATTTGATTGGGTTTCAAATTCTTGGAAGAATTCTAGGGTTTGAGGGGTCACAATGAAGGCAATGGAGACCCTTCAAGATCTGATCGAAGAAG…	3678	3701	4.5	AAGUGUGCAUUGAAAUUUGUAUAG	UUUACUCGU--CUUUAAACAUAUA	||o|| ||| ||||||||||||	3692	0	0.00761383	0	0	0	0	0	0
sRsRV2728049		ATATACAAATTTCTGCTCATTT	SLV.3965.3	CTCCCATTGCTATTCTTAAACGCAAATCTTTCTTTGTTATTCTATCTGTTGTTTCTCACTTTATGTCTGCTGTATTGGTTTTGAGTCACCAGCAATTGAACCAAGTTATTTAATTTTTAGGGATGTCGTGGACCTGGTAGGAGATCACCTTGACCTTTTCCGCAGGAACCAGACAGCTATTGGCGTGGACGTCATGGGTACATTGTCTTCGGAAGAAAGGGATGAAAGGTTGAAGCACCATCTCTTGGTCTCTAAAGAACTCCATCCTGCTTTGATATCAGCTGAGAGTGAGTACAAGGTGTGAGTGGAGTGTTCTGATGGAAAAATCGACTCTTTCTCAATTGACATTCTTTGCATGCTATCTAATGCTTATTTTATAGGTACTTCAACGGCTCATGG…	3029	3052	4.5	AAGUGUGCAUUGAAAUUUGUAUAG	UUUACUCGU--CUUUAAACAUAUA	||o|| ||| ||||||||||||	3043	0	0.00780343	0	0	0	0	0	0
sRsRV4392768		CTGTAGGTATTATTTTTTTTCT	SLV.9023.2	ATGCCGAAAAAACGAACAAGAGTGCAGAGCTCCGCCACCTACCCACCTGTGTCCACTCCCTCTCTCTCTCTGTGAAGCTCTCTGTTTTTCTCTGTGTTTCGTTTCTCCTCATTTTCATCTCCATTTATGTGAAAAGAAAGAACCATTTCCTTCAGTTTTCTTGAAAAGTTAGTCTGGATAAGGACAACGGACAGCCTTTTTTTTTTCTCTATTTATCCACCGCCCCCTTACGCCGCCTCTGTAAACCCTTTTGGTTTGTTCATCTTTTCATGTGATCTGCTGAAAAATCGACTGATTTGGTCATCTTGAACAACGGATCTGAGACCTTCTTGAGTTTTTAAGAATCTTGGTTCCTGTATAACGTTTTGTTTTTGTTGATATTCGATAAAGATCTCGACT…	7370	7392	5	UGAAAAAAUAAUAAUAUGUACAG	UCUUUUUU-UUAUUAUGGAUGUC	||||||| |||||||o |||||	7383	0	0.0127204	0	0	0	0	0	0
sRsRV4392768		CTGTAGGTATTATTTTTTTTCT	SLV.9023.3	AAGTTCTTCCACTCCCTTGATCACAATTTGAATTTGGATGCCCGTTTGGACTCTTTGGTGAGTTGGTGCATTCTAGGTTCTCTACAAATACCTTTCCTAGTTGGGATCGTGCTCAGCCTATGCGTGTCTTGGGTCATAATGGTGAAATTAACACACTTCGAGGCAATGTGAACTGGATGAGGGCTCGTGAGGGTCTTCTTAAATGCAAAGAGCTTGGCCTTTCAAAGACAGAAATGAAAAAACTTTTGCCCATTGTTGATGCCAGTTCATCTGACTCAGGAGCTTTTGATGGTGTGCTTGAGCTACTGCTTAGAGCTGGTAGAAGCCTCCCAGAAGCTGTAATGATGATGATTCCTGAAGCCTGGCAAAATGACAAAAACATGGATCCTAGCCGGAAGG…	5980	6002	5	UGAAAAAAUAAUAAUAUGUACAG	UCUUUUUU-UUAUUAUGGAUGUC	||||||| |||||||o |||||	5993	0	0.012909	0	0	0	0	0	0
sRsRV5514214		TATTCCATGAGACTGTTTTTG	SLV.744.1	GGAAGGGGGGCATTGAATGCTAAGTGTTTGGATTGAAATCTCCCTAGCTAGTTTGATTTCTTCTTCTCTATCATTTGAAAAATATGGAGGATGAGATGGAAAATGAAAAATCTCCAATTACTATCCTGTGATACTTTTTCCCCAAAAACAGTCTTATGGAATACGAGTAGATATTGATGTACATGGGATGGATTACAACTTGATTAGAAAACATTGGACACAATACTTCAAAACTTCCCAAAAACGGTCTTATGGAATGCGAGTAGAGATTGTTGTACTTTCTCTCCCTGATGTCAACATCTCATCTTCTATACCTATGAATATGTCTTCCTCCTTAAGGGTCCACTACCTTCATCCATTTGTAACATGAGCTGGCTTGGATTTCTAGATTTATCACAC…	143	163	0.5	CAAAAACAGUCUUAUGGAAUA	GUUUUUGUCAGAGUACCUUAU	|||||||||||| ||||||||	154	0	0.0147933	0	0	2	0	0	2
sRsRV5514214		TATTCCATGAGACTGTTTTTG	SLV.744.2	GGAAGGGGGGCATTGAATGCTAAGTGTTTGGATTGAAATCTCCCTAGCTAGTTTGATTTCTTCTTCTCTATCATTTGAAAAATATGGAGGATGAGATGGAAAATGAAAAATCTCCAATTACTATCCTGTGATACTTTTTCCCCAAAAACAGTCTTATGGAATACGAGTAGATATTGATGTACATGGGATGGATTACAACTTGATTAGAAAACATTGGACACAATACTTCAAAACTTCCCAAAAACGGTCTTATGGAATGCGAGTAGAGATTGTTGTACTTTCTCTCCCTGATGTCAACATCTCATCTTCTATACCTATGAATATGTCTTCCTCCTTAAGGTGAAATGCTTGACGTTTTCTCTAACCTCCAAGATCTTTGACAACATGAATTATGCGGTT…	143	163	0.5	CAAAAACAGUCUUAUGGAAUA	GUUUUUGUCAGAGUACCUUAU	|||||||||||| ||||||||	154	0	0.0151697	0	0	2	0	0	2
sRsRV4392768		CTGTAGGTATTATTTTTTTTCT	Solyc03g083440.2.1	ATGCCGAAAAAACGAACAAGAGTGCAGAGCTCCGCCACCTACCCACCTATGTCGATTGCTTCGAGTTCTGTACTTCAGTCCAAGAACAATGGCGTTGTTATGTCATCGCCGGTTAAGAGTCTCGTGGGGCATCAATTGAATGCTATGCCTTTGGGTAGGGTTGGTGTTGGTCTCGGGAGAACTAGGGTGACGAGGAGCTCGGTAGTGAAGAGGACTACCGGTTTCGAGAAAAAGTTTTATGGAGCCAAGCTTCGGGCTTCCGGGCCGGAAAGGCTGCACCTTTGGCAATCTGACGGGCCGGGTCGGGCTCCGAAGCTAAGGGTCGTGGTGCGTTCTGCATTGTCTCAGGTGCCGGAGAAGCCTCTTGGACTCTACGATCCATCATTTGATAAGGACTCT…	6950	6972	5	UGAAAAAAUAAUAAUAUGUACAG	UCUUUUUU-UUAUUAUGGAUGUC	||||||| |||||||o |||||	6963	0	0.0176129	0	0	0	0	0	0
sRsRV5572097		TCAAGATCTGTAATGTTATTA	SLV.28469.1	TTCCTCTCCAACTGTCTCTCCTCTCTCTCCATGCTACCACCCTCCCTCCCTCTCTCTGTGATCGGGTGAAGACGTCACTGCCAAGAGGCGTGGCGCTGCTTTCTCTTCCCCGTCTCTCTCTCCTCGATTTCTCTCCTCACTTCGCGAACAACAGGTGCTCGGTCCAGCAGCTCCAGCAGCAAAAACAGCAGCAGCGCACGACGATAACACACAGCTCCAGCCGGGGAGTTTTAGGAAGCAAGCTCCAACTAGCAGCCACGAGAATAAGCAAACGTGCCATCGTCCTCAACTCAACAGTAATTCAAGCCAGTCTTACTACATCGAAAATTCAGGGTGAGCTAATGCTTCTAGCTTGGACTGGATCTTCTTCTTCAAGTCTCGATGCCTTGAACTTCCGGC…	476	495	5.5	UGAUGAC-UUCCAGAUUUUGG	AUUAUUGUAAUGUCUAGAACU	| || || || ||||| |||	486	0	0.0243289	0	3	0	0	0	0
sRsRV6636452		TTCCATGAAAGAGTTTTTTTT	SLV.929.1	CTCAATTTGTGCTATAATATACCTTATCAAAGTTATTGAATAGAGTAAGAAAACAAAGAGTTTTTTGAACATTTTAGTGCAACAATGGGCTACATAAACCTTGTATTTTTTACGCTATTTCCCTTCCTCTGTCATCTTTCTTTCTCTTCATCCTTACCTCATTTGTGCCCCAAATATCAAGATCTTGCTTTTCTACAATTCAAGCACATGTTTACACTAAGTCATTATGCTTTTGAACGTTGTTTCAACATAAGAGGTAAACCGTCATATCTAAAAACTCTTTCGTGGAACAAGAGTGCAGATTGTTGCTCATGGGATGGAGTTCTTTGTGACAGGATGACGGGACAAGTGATTGAGGTTGATCTCAGTTGAAGCCAACTTCGAGGAGAGTTTCATTTC…	270	290	4	UCUAAAAACUCUUUCGUGGAA	UUUUUUUUGAGAAAGUACCUU	||||||||||||o|||||	281	0	0.0293677	0	0	0	0	0	0
sRsRV3014555		ATCTGGAGGAAGATCATCGTA	Solyc01g060180.2.1	AACAAGAATACTCAGTCATCATCACCATAGCCAACCTATCCAATTTAAAAGGACGAGAAAATCAAACGTTCGCTCATCACATATATTATATTTTAAACTCTCAAACTCATCATCTTCTCTTGTGGTAAAAGTCCAAAGGGAGAGAGAATGGTGGTGGAGAGAGATATCGATCATCTTCCAAAGAATGCGGCGAACTACACAGCTCTCACGCCCTTATCCTTCTTGGAAAGGGCCGCCATGATTTATCCTAACAGAAAATCATTAATTCATGGCTCTGTTCAATACACATGGCTTCAGACTTATCGCCGTTGCTCTCAACTGGCTTCTGCTCTTACCAAACGCTCCATCACTTTCGGAACCACCGTTGCTGTGATTGCACCAAATGTTCCTGCTATGTAT…	1925	1946	5.5	UAUCAUGAUCUUCCUUGUAGAU	AUGCUACUAGAAGGAG-GUCUA	|| ||||||||||| ||||	1936	0	0.0355506	0	2	0	0	0	2
sRsRV3930453		CCACAATTTAGAGTATCTTGA	SLV.16516.1	CATCTTTGTAGCACGTACCAAAATCACATAAAAGAATGTGTTTTGTTGATCGAGTCTAAGGGGATACTTTGGGTTTTGGAGTTATCCAAATTCATGGGCTGCGTCCAAGTTTTTCCTAGAAATACCATTGTATAGGCCGCCATATCCCCATAAATTTAGGCCCGAAATGCGCTACTACTGTGGGAATGGAGACTTGATTCACATGGCTATCCATCCACCATAGAAAAATCTAGGAAGCTGACAGAAGCACCATGGGAGCTCTCTGGAACTCTACCTGCTTCTCCCCAGTTCAAAATAATCCATTTTTATTCTCTCGTTCAAGCAAGAAATATGCAAATTCCTTGTGGAACTTCACCAACAAATCCTTCCAGATTTCTTGCAGCGAAGTTAAAGAAAACC…	2210	2230	1.5	UCAAGAUACUCUAGAUUAUGG	AGUUCUAUGAGAUUUAACACC	||||||||||||| ||| |||	2221	0	0.00229026	1	0	0	0	0	2
sRsRV5790110		TCGATATTGTGTATGTGACTCA	Solyc02g063240.2.1	TAGGCATCAAAGATGATAGATAAATGAGCCCAAAGCAATGAAGGCCGGCGGCGCCCAGCTACACAGCCAGATCACAACAATTAACACTACTAGTTGTGACAAGTCAACAAAGAAATCTAAAAAATTGTGTGCCCCACTAACCTCTTTGTTACTTTCTCCAAATCTCTCTCTTCTCCGATCATCTCCCATCGGAATCTACTGAATCGTCGATGGACGACTACTTGAATTTATTTGTAGAGGAGACGTCGTTTTTTAATAGGATTGTTCTGGGCACATTCTTGCCGGAATCATGGTGGGGACCACTCCCTCATTGGTTTCAAGGATGGCTTCGCAACTACATCGGTGGAGTCTTGCTCTACTTTATCTCTGGGTTTCTTTGGTGCTTCTACATCTACTACT…	946	966	5.5	AUGGUCAC-UACACAAUAUGGA	ACUCAGUGUAUGUGUUAUAGCU	o||||| |||||||||| ||	957	1	0.00221841	2	1	2	4	2	1
sRsRV6712582		TTCTGAGCTTGTTCTTCTTAC	SLV.22389.2	ACAGTTTTTGCTGTCAATTTATTTAGAGTAAGGTTCACGGATCACTTGCTCGTGCTGGTAAGGTTAGAGGGCAAACACCCAAGGTTGCGAAGCAGGATAAGAAGAAGAAGCCCAGAGGACGTGCACACAAGCGTATGCAATACAATCGCAGATTCGTCACTGCTGTTGTTGGCTTTGGTAAGAAGAGGGGACCAAACTCCTCTGAGAAGTAGATGAGAACTTGAGCCAGAGAAGTTGTTTTCACCTTTGCTTTGCTTTGCTTTGTAAATTTTGATTCTCAGACATCATAATGGGAGAAGACTAGCTTACTA	97	117	5.5	AUAAGAAGAAGAAGCCCAGAG	CAUUCUUCUUGUUCGAGUCUU	||||||||| |||| ||||o	108	1	0.00443189	2	1	2	2	2	2
sRsRV4519734		GAAAGCTGCCAGCATGATCTGG	SLV.8056.1	TTTCTCTGATTGAGTATACTCCTTATCTTTCTCTCTCTGTTTCTTGATTTTCTCTCTCTACTGTGATTCAGGTCGAACTTGGTCGGGTGTGCTATAAAAACAGAAAAAAGAACCTTTCTTTATCACTCACTCTTTCATAGATAGTGATTGCTCTCAACTCAACTTCTTTTTCTTCATATTCAACTAAAAATCAAGAAAAGGGTAGTGTTTAGAATTTCAGAAACACTTCAAAAACTTGATCTTTTTTTCTTTAAAGCTGGTTTTGGTGTTTTGGGGTTGTTAATGGAGGTCTTGGAGAAAGAGAAGTGTTGATTTCTTTAAGGTTTGATGTTGGGGAGCTGAAATTAGGAGTCTTTTTTTAGTGGGAGGGTGGGTGGGGTAATTGAGGGATTTTATATA…	2811	2832	4.5	AAAGAUCAGGCUGGCAGCUUGU	GGUCUAGUACGACCGUCGAAAG	|||||| |||||||||||	2823	0	0.00476546	2	0	0	0	0	0
sRsRV4519734		GAAAGCTGCCAGCATGATCTGG	SLV.8056.3	CAAAGATTTATTATTCTATTAGTTTTTTAAACTAAGTACCAAATCAAAACTAGACGAACAATTTGAACCAGAGGGAATACTGTTTATTGAGAAAAATGTAAATTCCGTTGTCATCCAGATGGCTCTTCTAAGTAGGAAAAAACCTTTCTTTAGCAGTATCATTTATTTCATTATTTGAACTTTCAGCTTATATGTGTTCCCACGGTCTATTATGAATATTTGCCGTTTGTTTTTTTGCAGAAAATAACAGCGAAGCTATTAATGGAATGACATGGTTGAGAGGGGAAAGTAGTGAGCAAGGACCACATCTACTGAATCTTCAATCTTTTGGTGGCATGTTCCCCTGGATGCAACAAAGAGTTGATCCAACAATGCTCCGAAATGATCTTAACCAGCAGT…	1366	1387	4.5	AAAGAUCAGGCUGGCAGCUUGU	GGUCUAGUACGACCGUCGAAAG	|||||| |||||||||||	1378	0	0.0049556	2	0	0	0	0	0
sRsRV4519734		GAAAGCTGCCAGCATGATCTGG	Solyc03g031970.2.1	ATGAAGCTTTCAACATCAGGAATGGGTCAGCAAGCTCATGAAGGAGAGAACAAGTGTTTGAATTCAGAACTATGGCATGCTTGTGCTGGTCCCCTTGTTTGTCTACCAACGGTAGGGAGTCGAGTGGTTTACTTTCCTCAGGGTCACAGTGAACAGGTTGCGGCGACAACTAATAAAGAAGTCGATATTCACATACCTAATTACCCGAACTTGCCACCACAGTTGATCTGTCAACTCCACAATGTCACAATGCATGCAGATGTTGAAACGGATGAAGTATATGCTCAGATGACATTGCAACCCTTGACACTGCAAGAACAAAAGGACACGTATCTTCCTGTTGAATTGGGTATTCCTAGCAGGCAGCCTACTAATTATTTTTGCAAGACACTCACTGCA…	2282	2303	4.5	AAAGAUCAGGCUGGCAGCUUGU	GGUCUAGUACGACCGUCGAAAG	|||||| |||||||||||	2294	0	0.00685506	2	0	2	0	2	2
sRsRV6635306		TTCCATAAGACCGTTTTTGGGA	SLV.744.1	GGAAGGGGGGCATTGAATGCTAAGTGTTTGGATTGAAATCTCCCTAGCTAGTTTGATTTCTTCTTCTCTATCATTTGAAAAATATGGAGGATGAGATGGAAAATGAAAAATCTCCAATTACTATCCTGTGATACTTTTTCCCCAAAAACAGTCTTATGGAATACGAGTAGATATTGATGTACATGGGATGGATTACAACTTGATTAGAAAACATTGGACACAATACTTCAAAACTTCCCAAAAACGGTCTTATGGAATGCGAGTAGAGATTGTTGTACTTTCTCTCCCTGATGTCAACATCTCATCTTCTATACCTATGAATATGTCTTCCTCCTTAAGGGTCCACTACCTTCATCCATTTGTAACATGAGCTGGCTTGGATTTCTAGATTTATCACAC…	140	161	2	CCCCAAAAACAGUCUUAUGGAA	AGGGUUUUUGCCAGAAUACCUU	||||||||| |||||||||||	152	0	0.00750297	2	3	0	2	2	2
sRsRV6635306		TTCCATAAGACCGTTTTTGGGA	SLV.744.2	GGAAGGGGGGCATTGAATGCTAAGTGTTTGGATTGAAATCTCCCTAGCTAGTTTGATTTCTTCTTCTCTATCATTTGAAAAATATGGAGGATGAGATGGAAAATGAAAAATCTCCAATTACTATCCTGTGATACTTTTTCCCCAAAAACAGTCTTATGGAATACGAGTAGATATTGATGTACATGGGATGGATTACAACTTGATTAGAAAACATTGGACACAATACTTCAAAACTTCCCAAAAACGGTCTTATGGAATGCGAGTAGAGATTGTTGTACTTTCTCTCCCTGATGTCAACATCTCATCTTCTATACCTATGAATATGTCTTCCTCCTTAAGGTGAAATGCTTGACGTTTTCTCTAACCTCCAAGATCTTTGACAACATGAATTATGCGGTT…	140	161	2	CCCCAAAAACAGUCUUAUGGAA	AGGGUUUUUGCCAGAAUACCUU	||||||||| |||||||||||	152	0	0.00833315	2	3	0	2	2	2
sRsRV5108789		TAAAGCTGCCAGCATGATCTA	SLV.8056.1	TTTCTCTGATTGAGTATACTCCTTATCTTTCTCTCTCTGTTTCTTGATTTTCTCTCTCTACTGTGATTCAGGTCGAACTTGGTCGGGTGTGCTATAAAAACAGAAAAAAGAACCTTTCTTTATCACTCACTCTTTCATAGATAGTGATTGCTCTCAACTCAACTTCTTTTTCTTCATATTCAACTAAAAATCAAGAAAAGGGTAGTGTTTAGAATTTCAGAAACACTTCAAAAACTTGATCTTTTTTTCTTTAAAGCTGGTTTTGGTGTTTTGGGGTTGTTAATGGAGGTCTTGGAGAAAGAGAAGTGTTGATTTCTTTAAGGTTTGATGTTGGGGAGCTGAAATTAGGAGTCTTTTTTTAGTGGGAGGGTGGGTGGGGTAATTGAGGGATTTTATATA…	2812	2832	5	AAGAUCAGGCUGGCAGCUUGU	AUCUAGUACGACCGUCGAAAU	|||||| |||||||||||	2823	0	0.00950821	2	0	0	0	0	0
sRsRV5108789		TAAAGCTGCCAGCATGATCTA	SLV.8056.3	CAAAGATTTATTATTCTATTAGTTTTTTAAACTAAGTACCAAATCAAAACTAGACGAACAATTTGAACCAGAGGGAATACTGTTTATTGAGAAAAATGTAAATTCCGTTGTCATCCAGATGGCTCTTCTAAGTAGGAAAAAACCTTTCTTTAGCAGTATCATTTATTTCATTATTTGAACTTTCAGCTTATATGTGTTCCCACGGTCTATTATGAATATTTGCCGTTTGTTTTTTTGCAGAAAATAACAGCGAAGCTATTAATGGAATGACATGGTTGAGAGGGGAAAGTAGTGAGCAAGGACCACATCTACTGAATCTTCAATCTTTTGGTGGCATGTTCCCCTGGATGCAACAAAGAGTTGATCCAACAATGCTCCGAAATGATCTTAACCAGCAGT…	1367	1387	5	AAGAUCAGGCUGGCAGCUUGU	AUCUAGUACGACCGUCGAAAU	|||||| |||||||||||	1378	0	0.00988665	2	0	0	0	0	0
sRsRV5296055		TACTTCATCGAGCTTATTGGCT	Solyc08g023660.2.1	TATTCACACCCTACACTCTATATAAAGGCGAAAATGTTTCTCAGTAAATTTGTAAATCTTCTCTTGATAAGAAATCACACTCACTTATAAGGAAATGGGTTTAAAAGGCAAGTTGATCTCTCAAATAGAAACGAAGTGTTCTGGACATTTGCTTCATGAGCACTTCAAATCAAATCCACACAAAACATCCGCCATGGCTCCTGATAAAATAACAAATTTTACACTTCATGAAGGTCAATTAGGAAAAACTAACTCTGTTGTTAGCTGGAATTATATTCTTGGAGGAAAAGAGAGGCATGCCAAACAAGTCCTACACATAGACGATGAGGAAAAATCAATCACTTTCAACTTTAAAGAAGGATATATGAATGAACTATACAAGTCAATGACACTGACACT…	632	654	5.5	UGCUUCAUGAGCUUGAUGAAGUG	UCGGU-UAUUCGAGCUACUUCAU	||o ||o||||o||||||||o	645	0	0.0104201	2	2	2	2	2	0
sRsRV5108789		TAAAGCTGCCAGCATGATCTA	Solyc02g037530.2.1	ATGAAGCTTTCAACATCAGGAATGGGTCAGCAGGCTCATGAAGGAGGAGAGAAAAAGTGTTTGAACTCAGAGCTATGGCATGCTTGTGCTGGTCCTCTGGTGTGCCTACCAACTGTCGGAAGTCGAGTTGTTTACTTTCCTCAGGGTCATAGTGAACAGGTAGCTGCAACAACTAATAAAGAAGTTGATGCACATATACCCAATTACCCAAATTTGTCGCCGCAGTTGATCTGTCAACTCCACAATGTCACAATGCATGCAGATGTTGAAACAGACGAAGTGTACGCACAAATGACTTTGCAGCCCTTGACACCGGAAGAACAAAAAGATACATATCTTCCTGTTGAGTTTGGAATCCCTAGCAAGCAGCCTACTAACTATTTTTGTAAGACGCTGACT…	2280	2300	5	AAGAUCAGGCUGGCAGCUUGU	AUCUAGUACGACCGUCGAAAU	|||||| |||||||||||	2291	0	0.0117767	2	0	2	0	0	0
sRsRV5108789		TAAAGCTGCCAGCATGATCTA	Solyc03g031970.2.1	ATGAAGCTTTCAACATCAGGAATGGGTCAGCAAGCTCATGAAGGAGAGAACAAGTGTTTGAATTCAGAACTATGGCATGCTTGTGCTGGTCCCCTTGTTTGTCTACCAACGGTAGGGAGTCGAGTGGTTTACTTTCCTCAGGGTCACAGTGAACAGGTTGCGGCGACAACTAATAAAGAAGTCGATATTCACATACCTAATTACCCGAACTTGCCACCACAGTTGATCTGTCAACTCCACAATGTCACAATGCATGCAGATGTTGAAACGGATGAAGTATATGCTCAGATGACATTGCAACCCTTGACACTGCAAGAACAAAAGGACACGTATCTTCCTGTTGAATTGGGTATTCCTAGCAGGCAGCCTACTAATTATTTTTGCAAGACACTCACTGCA…	2283	2303	5	AAGAUCAGGCUGGCAGCUUGU	AUCUAGUACGACCGUCGAAAU	|||||| |||||||||||	2294	0	0.0132861	2	0	2	0	2	2
sRsRV6399078		TGTTTGTTGCTGGCTTCACTG	Solyc01g010760.2.1	CAAGTCTTTCGATAACACACCGATTCTTTGTCTCTGTAAGTAGACTTTCTCTCTCTAGAAGCTTCTCTTTCTCTCTTTTGCAGTTCGAGTTTTTTTTTTCTCTCTTCTGTTGCAGCGATGGTGAAGGGACCTGGACTTTACTCCGATATCGGCAAAAAAGCTAGAGATCTTCTGTACAGGGACTATGTCAGTGACCATAAGTTCACCATCACTACGTTCAGCACAACGGGAGTGGCTATTACCTCATCTGGTCTGAAGAAAGGTGAACTATTCTTGGCGGATGTTAGCACCCAGCTGAAAAACAAAAACATTACAACTGATGTAAAAGTGGACACGAATTCCAATCTTTACACCACCATCACTGTTGATGAACCTGCACCAGGACTCAAGACAATTTTC…	683	703	2	CCGUGAAGCCAGUGACAAACA	GUCACUUCGGUCGUUGUUUGU	| |||||||||| |||||||	694	0	0.0292397	2	3	0	0	0	2
sRsRV3958192		CCATTCTCGTCATTTATTAGCT	SLV.29594.2	TTAGGAATTTTTGGACCATTATAATAACACCTCTTTGCCTTCTCCATTTTCACACACACACTAAAAAAAAGCTCTGTGAATTAATCGATAATGGCGGATCAGCTCACTGACGATCAGATCTCGGAGTTCAAAGAAGCTTTTAGCCTATTCGACAAGGATGGAGATGGTTGCATCACAACTAAGGAGCTTGGAACCGTGATGCGGTCATTGGGGCAGAACCCAACTGAGGCTGAGCTTCAAGACATGATCAATGAAGTTGATGCTGATGGGAATGGGACCATTGACTTCCCTGAGTTCCTTAACCTGATGGCTCGCAAGATGAAGGACACTGATTCTGAGGAGGAGCTCAAGGAAGCTTTTAGAGTGTTTGACAAGGATCAGAATGGATTTATCTCTGCT…	255	275	5.5	AGUUGAUGC-UGAUGGGAAUGG	UCGAUUAUUUACUGCUCUUACC	||o|o||o |||o|o||||||	266	0	0.00779602	3	2	2	0	2	2
sRsRV3958192		CCATTCTCGTCATTTATTAGCT	Solyc11g072240.1.1	ATGGCGGATCAGCTCACTGACGATCAGATCTCGGAGTTCAAAGAAGCTTTTAGCCTATTCGACAAGGATGGAGATGGTTGCATCACAACTAAGGAGCTTGGAACCGTGATGCGGTCATTGGGGCAGAACCCAACTGAGGCTGAGCTTCAAGACATGATCAATGAAGTTGATGCTGATGGGAATGGGACCATTGACTTCCCTGAGTTCCTTAACCTGATGGCTCGCAAGATGAAGGACACTGATTCTGAGGAGGAGCTCAAGGAAGCTTTTAGAGTGTTTGACAAGGATCAGAATGGATTTATCTCTGCTGCTGAGCTTCGCCATGTCATGACTAACCTAGGTGAGAAGCTTACAGATGAAGAGGTTGATGAGATGATTCGTGAAGCTGATGTGGATGGT…	165	185	5.5	AGUUGAUGC-UGAUGGGAAUGG	UCGAUUAUUUACUGCUCUUACC	||o|o||o |||o|o||||||	176	0	0.0292397	3	2	2	0	2	2
sRsRV5884997	atr-miR166b,sRsRV5884997	TCTCGGACCAGGCTTCATTCC	Solyc02g069830.2.1	TCCAGTTTGTTTCTTATGTTTGTAGGTTATTATTACAGTAGCTTTGGTTTTTTCTGTGTGCTCTATGCATAAAGATTGTAACAAGGAGATGGATAGTAGCAAGTATGTGAGGTATACACCAGAACAAGTGGAGGCTTTGGAGAGGGTTTATGCAGAATGTCCAAAGCCAACTTCTTTGAAGAGGCATCAGCTCATTAGGGAGTGTTCCATTCTTTCTAATATTGACCCTAAACAGATCAAAGTCTGGTTTCAGAACAGAAGATGCCGTGAGAAACAGAGAAAGGAGGCATCTCATCTCCAGACTGTTAACAGGAAGCTGACTGCTATGAACAAACTGTTGATGGAAGAAAATGACCGATTGCAGAAGCACGTTTCACATCTTGTGTATGATAATGGCTT…	620	639	2.5	GGGAUGAAGCCUGGUCCG-GA	CCUUACUUCGGACCAGGCUCU	||o||||||||||||||| ||	631	0	0.00514571	NA	0	NA	NA	NA	NA
sRsRV6501829	miR	TTAGCAATATTGGAATACCATC	SLV.26734.1	GAGACATGGTAGCACAACTCAAGGTAATGATGGAAGATTAAATAAAAAGCAGTTTATAACATGCAGACCTATCTCTTTTTAGCTCCCACTTCCATTGATAAAGGTGGTAGCTCCAACCAGAACTTTTCGTTTGGACCATGGGCGTGGCCTAACAAGCGCATAGGTATTGTTCATCCTCGTACCCAAGTTTCAGCATCTGCTATTGGTGGTGGACAGCAGAGCCACTATAGTGTGCTTGGTGTTCCACAGAATGCTTCTTCTGTTGATATAAAAAAGGCCTATCGTCTTCTTGCTCTCAAGTATCATCCTGATGTTAGCAAGGATTCAGGAGCTGATGAGATTTTCAAGAAAATCCATCATGCATATGATGTATTATCTAATGAATCAGCAAGAAACCAG…	888	908	5	GGUCGGA-UCCAAUGUUGCUAG	CUACCAUAAGGUUAUAACGAUU	| | | | |||||| ||||||	899	0	0.00624698	0	NA	NA	NA	NA	NA
sRsRV6501829	miR	TTAGCAATATTGGAATACCATC	SLV.26734.2	ATTTTTTCCTATTATGACCAAAGAAGAAATTTTTTCATCTAGCTCATCAGACTACTGTTCTGTCTCTTCTCTTTTGGGGTTTCTTTAATCTCTCAATTTTCACCTGATTGAGATATCAACGGGTAGCACAACTCAAGGTAATGATGGAAGATTAAATAAAAAGCAGTTTATAACATGCAGACCTATCTCTTTTTAGCTCCCACTTCCATTGATAAAGGTGGTAGCTCCAACCAGAACTTTTCGTTTGGACCATGGGCGTGGCCTAACAAGCGCATAGGTATTGTTCATCCTCGTACCCAAGTTTCAGCATCTGCTATTGGTGGTGGACAGCAGAGCCACTATAGTGTGCTTGGTGTTCCACAGAATGCTTCTTCTGTTGATATAAAAAAGGCCTATCGT…	1002	1022	5	GGUCGGA-UCCAAUGUUGCUAG	CUACCAUAAGGUUAUAACGAUU	| | | | |||||| ||||||	1013	0	0.0066917	0	NA	NA	NA	NA	NA
sRsRV6501829	miR	TTAGCAATATTGGAATACCATC	Solyc10g078560.1.1	ATGCAGACCTATCTCTTTTTAGCTCCCACTTCCATTGATAAAGGTGGTAGCTCCAACCAGAACTTTTCGTTTGGACCATGGGCGTGGCCTAACAAGCGCATAGGTATTGTTCATCCTCGTACCCAAGTTTCAGCATCTGCTATTGGTGGTGGACAGCAGAGCCACTATAGTGTGCTTGGTGTTCCACAGAATGCTTCTTCTGTTGATATAAAAAAGGCCTATCGTCTTCTTGCTCTCAAGTATCATCCTGATGTTAGCAAGGATTCAGGAGCTGATGAGATTTTCAAGAAAATCCATCATGCATATGATGTATTATCTAATGAATCAGCAAGAAACCAGTATGATCAGGCGCTTCGACATCAGGATTATACTGACAGGCCTTCGGGGGGATATTGGGAA…	828	848	5	GGUCGGA-UCCAAUGUUGCUAG	CUACCAUAAGGUUAUAACGAUU	| | | | |||||| ||||||	839	0	0.0251912	0	NA	NA	NA	NA	NA
sRsRV5754807	miR	TCCTCTTCCGACTGAGAATTGC	SLV.20436.1	ATTCGTTTTCTTTTTCTGTCGTCCTCAATTTCGTGAGCAACATAAACCCTAAATCTTAGATTCTTAGCTATTGCTTCTCACTTTCAAAACCCTAAAACCCCTAAAAGAGAGACAATACAATCGAATTGGATTCGCCGCCTCGCCGCCGTAAAGAGAAAAATGGTACTGAAGCTATTCGAGGATGACGGTGATGAGCTGGACAAGATTGAGATTAACGAGGAATTCGCCCGCCGGTACGAGCACAACAAGAAAAGAGAAGACTTGCAAAAGCTGGAAGAGTTGAAGAAGAAAGGCATAGTTGATGACTCCGACGCAGGATCCGATGAGGAAGACGATGAAGAAGAAGAGGATCTGGATACTTCAAGTAATTTAAAGTTCTTTGATGGTTTGCTTAAGATT…	461	482	3	CUAAUUCUGAGUCGGAGGAGGA	CGUUAAGAGUCAGCCUUCUCCU	|||||| ||||||| |||||	473	0	0.0035745	0	NA	NA	NA	NA	NA
sRsRV5754807	miR	TCCTCTTCCGACTGAGAATTGC	Solyc07g064350.1.1	ATGGTACTGAAGCTATTCGAGGATGACGGTGATGAGCTGGACAAGATTGAGATTAACGAGGAATTCGCCCGCCGGTACGAGCACAACAAGAAAAGAGAAGACTTGCAAAAGCTGGAAGAGTTGAAGAAGAAAGGCATAGTTGATGACTCCGACGCAGGATCCGATGAGGAAGACGATGAAGAAGAAGAGGATCTGGATACTTCAAGTAATTTAAAGTTCTTTGATGGTTTGCTTAAGATTAAAAAAGGTGACCCTGTTTTGAATACTAAAGATGCTAAGTTATTTAATTCTGAATCTGAAACTAATTCTGAGTCGGAGGAGGATGAAGAAAAGGAGAAGAAAGTGAAAAAGAAAAAGCAAAAGCCAATGTATTTGAAGGATGTAGCCTCTAAGCATTTG…	302	323	3	CUAAUUCUGAGUCGGAGGAGGA	CGUUAAGAGUCAGCCUUCUCCU	|||||| ||||||| |||||	314	0	0.0137802	0	NA	NA	NA	NA	NA
sRsRV6204959	miR	TGGAATACCATCATCACCGTT	Solyc04g072000.2.1	CCTTCCACACAACTCAACAAAAATGAACTTCTTCTCTTCATCAAAAGCATTTTTCTTTCTATTTTTCACATTGTCTATAGCATCAAGACTAGTCTTGGCACAAGATTGTGGTTGTTCATCGGATTTGTGTTGCAGTAAATGGGGTTATTGTGGAAGTGGAAATGATTATTGTGGTGAAGGGTGTCAAGGGGGACCTTGTTTTAGTACTACTCCAAGCAATAATAATAATGGAGTTATAGTTTCTGATGTTGTAACTAATGCATTTTTTAATGGAATTGCTGATCAAGGTGCTTCTAGTTGTGAAGGAAAAGGGTTTTATACAAGAGAGAGATTTCTTGAAGCTCTTCAATCTTACAGTAATTTTGGAACTGTTGGTTCTACTGATGATTCTAAGCGTGA…	750	769	4.5	AAU-GUGAUGGUGGUAAUCCA	UUGCCACUACUACCAUAAGGU	|| |||||| ||||| ||||	760	1	0.00939079	1	NA	NA	NA	NA	NA
sRsRV6597947	miR	TTCAATTTCATCATGTGTGCT	Solyc04g072030.1.1	ATGGCTTACCAAAACATCAATGGTTGCATTTCTGATTCAATTGAAATTCTTGATCCAAAACCTCTTGCAGTAGTAGCTTCTGGTGTTGTTCATCCTCCTATTGTTGCATCTTTCAATGATAGAATTCGTCCACTTCTCGACTGTATAGACAAGCTCCGCCATCTCAACATCATGCAAGAAGGTATCCAGCTCCCAACGATCGTAGTAGTCGGAGATCAATCTTCTGGAAAGTCCAGTGTTCTTGAATCCCTTGCTGGGATCAGTCTTCCTAGAGGACAAGGCATTTGCACCAGGGTCCCTCTTGTTATGAGGCTGCAGAATGATCCAAACATCACAGCACCAAGTCTTCAGTTGGAGTACAATAACAAGTCACTCCCTGTTGATGAAATTGGCATTGCA…	1866	1887	5	ACCACAUGGUGGUGGAAUUGAA	UCGUGUG-UACUACUUUAACUU	| |||| || || |||||||	1878	1	0.0420174	1	NA	NA	NA	NA	NA
sRsRV6256162	miR	TGGTATATGACCTTGCAATTCA	SLV.31807.5	CATTAGTTAAAACTAATGCTATAGCACCTTTAGTTTGACTAGTCAAAGAAAGGTTGGTGCTTTCGATATGTATATTTGTATAGCTTTTTCATAAATATACCCACTACAAACCTATTGAATGCCTTGAACAATATGGGGCTCTTAGTTGTGTTCTTAATTTTCTTTCTTTATCAGCTTTCTTTTTCTTCATCCATATTTCTGTGTCCCAAACATCAAAGCATTTCCCTTGTAAAATTCAAGGAAACATTTACTATAAATCCCTATGCTTCTTCTAGATGTTATTTCCGCGGTCAGAAGCCTTATCCAAAAACGAATTCATGGAACATGAGTAGAGATTGTTGTTTATGGGATGGAGTCATATGCGATGACATGACTGGCCATGTCATTGAACTTGACCTC…	2415	2436	1.5	UGGAUUGCAAGGUCAUAUUCCA	ACUUAACGUUCCAGUAUAUGGU	|| ||||||||||||||| |||	2427	0	0.012833	3	NA	2	NA	1	NA
sRsRV6256161	miR	TGGTATATGACCTTGCAATTC	SLV.31807.5	CATTAGTTAAAACTAATGCTATAGCACCTTTAGTTTGACTAGTCAAAGAAAGGTTGGTGCTTTCGATATGTATATTTGTATAGCTTTTTCATAAATATACCCACTACAAACCTATTGAATGCCTTGAACAATATGGGGCTCTTAGTTGTGTTCTTAATTTTCTTTCTTTATCAGCTTTCTTTTTCTTCATCCATATTTCTGTGTCCCAAACATCAAAGCATTTCCCTTGTAAAATTCAAGGAAACATTTACTATAAATCCCTATGCTTCTTCTAGATGTTATTTCCGCGGTCAGAAGCCTTATCCAAAAACGAATTCATGGAACATGAGTAGAGATTGTTGTTTATGGGATGGAGTCATATGCGATGACATGACTGGCCATGTCATTGAACTTGACCTC…	2416	2436	1.5	GGAUUGCAAGGUCAUAUUCCA	CUUAACGUUCCAGUAUAUGGU	| ||||||||||||||| |||	2427	0	0.0196098	3	NA	2	NA	1	NA
sRsRV6256162	miR	TGGTATATGACCTTGCAATTCA	Solyc12g100010.1.1	ATGGGGCTCTTAGTTGTGTTCTTAATTTTCTTTCTTTATCAGCTTTCTTTTTCTTCATCCATATTTCTGTGTCCCAAACATCAAAGCATTTCCCTTGTAAAATTCAAGGAAACATTTACTATAAATCCCTATGCTTCTTCTAGATGTTATTTCCGCGGTCAGAAGCCTTATCCAAAAACGAATTCATGGAACATGAGTAGAGATTGTTGTTTATGGGATGGAGTCATATGCGATGACATGACTGGCCATGTCATTGAACTTGACCTCGGTTGCAGCCGTCTTGTTGGGACAATTGATTCCAATAGCAGCCTATTCCAACTCTCTCATCTCCAAAGACTCAACCTTTCTTGGAATGAATTCCACGGTTCTCATATCTCGCCTGAATTTGGTAGGTTCTCG…	2283	2304	1.5	UGGAUUGCAAGGUCAUAUUCCA	ACUUAACGUUCCAGUAUAUGGU	|| ||||||||||||||| |||	2295	0	0.049125	3	NA	2	NA	1	NA
sRsRV7028977	miR	TTTCGTCTTGAAAGTTTGCCCA	SLV.12838.1	GTTGCAGAGAACAAAAGGTTTTACAAAAAAAAAATACACACTCAGAGCTACTAGATGCTCACTGATTATCACTTGTGACGGCTGTTAAAGGAGATAAAATCAAGTCAAGGACAAGGTCGAAGCCTTGAAGGCTATAGTATTCTTCAGGTAGCAATAATGGTGGAATGGTGGTGGTCTGTTCTTGGAGCTGCAGTACCAGCTGTAATGGCAGGGCAAGCTTTCAGGACGAAAAAAAGGAGAGATGAGGAGGAGAGGTCAAACAGGGCCAGAGGTCGTGAGAAGAACTCCGATGATATCTTTGTTTGTGAAAGAGT	210	231	2	AGGGCAAGCUUUCAGGACGAAA	ACCCGUUUGAAAGUUCUGCUUU	|||||| |||||| |||||||	222	0	0.000747246	0	4	2	4	0	NA
sRsRV6779770	miR	TTGAGCCGCGCCAATATCACGT	Solyc08g078800.1.1	ATGGCAAACCAAACTCAATTCCAGAATGCGGCTTGTGTTAACATTTTTGGGTCATCATCATATGACATCAATCAAGAACAGCCTCCGCCCAAACGCCACAATTCGGGTACCCTTGGAGGAGCTCTATTGCCTAAAGTTCCTTTTTTTGATGCCAATTGTGACTTCATGTTGAGGAAACAACCATTGGGACAAATGCAGCCACAAGTTAATTTGCTGCCTCCTCACCAGTTTCAGCCAAAGCCATTGATTGTACCTAAGCTTGAGGCAGCTGGTGGTGGTGGTAATGGTAATTTGATGGTGCCTCGTCATCAATTGCAGGAACAACAGTTCATTTATGACCAGATTTTTCAGGCCTCTGAACTATTGCTGGCTGGACAATTCTCAAACGCGCAAATGATA…	388	413	4.5	GCGCAAAUGAUAUUGGCGCGGCUCAA	UGC----ACUAUAACCGCGCCGAGUU	o|| |||||||||||||||||||	404	0	0.00293066	0	3	1	0	0	NA
sRsRV4463485	miR	CTTGGAACCACAGTTACCACC	SLV.22253.1	CAACACAATGTCTTCTTCTTCTTCTATTACTACTACTCTTCCTTTATGCACCAACAAATCCCTCTCTTCTTCCTTCACCACCACCAACTCATCCTTGTTATCAAAACCCTCTCAACTTTTCCTCCACGGAAGGCGTAATCAAAGTTTCAAGGTTTCATGCAACGCAAACAACGTTGACAAAAACCCTGACGCTGTTGATAGACGAAACGTTCTTTTAGGGTTAGGAGGTCTTTATGGTGCAGCTAATCTTGCACCATTAGCGACTGCTGCACCTATACCACCTCCTGATCTCAAGTCTTGTGGTACTGCCCATGTAAAAGAAGGTGTTGATGTAATATACAGTTGTTGCCCTCCTGTACCCGATGATATCGATAGTGTTCCGTACTACAAGTTCCCTTC…	1693	1713	5.5	UGCGGUGACUUUGGUUCCAAA	CCACCAUUGACACCAAGGUUC	| ||| ||| |||||||||	1704	0	0.00312838	0	2	2	2	2	NA
sRsRV4463485	miR	CTTGGAACCACAGTTACCACC	Solyc08g074620.1.1	ATGTCTTCTTCTTCTTCTATTACTACTACTCTTCCTTTATGCACCAACAAATCCCTCTCTTCTTCCTTCACCACCACCAACTCATCCTTGTTATCAAAACCCTCTCAACTTTTCCTCCACGGAAGGCGTAATCAAAGTTTCAAGGTTTCATGCAACGCAAACAACGTTGACAAAAACCCTGACGCTGTTGATAGACGAAACGTTCTTTTAGGGTTAGGAGGTCTTTATGGTGCAGCTAATCTTGCACCATTAGCGACTGCTGCACCTATACCACCTCCTGATCTCAAGTCTTGTGGTACTGCCCATGTAAAAGAAGGTGTTGATGTAATATACAGTTGTTGCCCTCCTGTACCCGATGATATCGATAGTGTTCCGTACTACAAGTTCCCTTCTATGACT…	1686	1706	5.5	UGCGGUGACUUUGGUUCCAAA	CCACCAUUGACACCAAGGUUC	| ||| ||| |||||||||	1697	0	0.00969745	0	0	2	0	0	NA
sRsRV6256162	miR	TGGTATATGACCTTGCAATTCA	Solyc12g100030.1.1	ATGGGATACAGAAAATTCTTATTTCTGCTCTTTGTCTGTTTTTGTCAGTTTTCATTTTCTTCATCTATACCTCATCTGTGCCACAAAGATCAAAGCACCGCTCTTTTAAAATTCAAGAAAACACTCACAGTAGATTCCTCATTAGTTACGTGTAGTTCCTACTCTTATACGAGTTCATGGAATAGGAGCAGAGATTGTTGCTCATGGGATGGAGTCATATGTGATGAAATGACTGGCCATGTGATTCAACTTAATCTCAGTTGCAGTGGTCTTGTAGGAAAGATTGACTCCAATAGCAGTCTCTTCCAACTCTCTCATCTTCAAAGGCTCGACCTTTCTTCTAATAACTTCTCTAATTCTCACATCTCGCCTGAATTTGGAAGGTTCTCGAGCTTGACA…	2280	2301	2	UGGAUUACAAGGUCAUAUACCG	ACUUAACGUUCCAGUAUAUGGU	||o||| ||||||||||||||o	2292	0	0.0222945	0	0	2	0	0	NA
sRsRV6256161	miR	TGGTATATGACCTTGCAATTC	Solyc12g100030.1.1	ATGGGATACAGAAAATTCTTATTTCTGCTCTTTGTCTGTTTTTGTCAGTTTTCATTTTCTTCATCTATACCTCATCTGTGCCACAAAGATCAAAGCACCGCTCTTTTAAAATTCAAGAAAACACTCACAGTAGATTCCTCATTAGTTACGTGTAGTTCCTACTCTTATACGAGTTCATGGAATAGGAGCAGAGATTGTTGCTCATGGGATGGAGTCATATGTGATGAAATGACTGGCCATGTGATTCAACTTAATCTCAGTTGCAGTGGTCTTGTAGGAAAGATTGACTCCAATAGCAGTCTCTTCCAACTCTCTCATCTTCAAAGGCTCGACCTTTCTTCTAATAACTTCTCTAATTCTCACATCTCGCCTGAATTTGGAAGGTTCTCGAGCTTGACA…	2281	2301	2	GGAUUACAAGGUCAUAUACCG	CUUAACGUUCCAGUAUAUGGU	|o||| ||||||||||||||o	2292	0	0.0286255	0	0	2	0	0	NA
sRsRV6779770	miR	TTGAGCCGCGCCAATATCACGT	Solyc01g090950.2.1	CACGCATCCATGGCAGAAATCAGAAGGAAAATAAGAGTAGTATTACAAGGGCAACAAGAAGAAGAGAAGAAAATAGCTAAGCCAAATTCTTGCTAACAGAAAGAAAAAAACCCCTTTTTATTTTTCTAAATCTTCTCCACAAACTTTGGCTTAGCTATTTGGTCTTATTGAGTAAATGATTATAGTATATGAATGAGGTGGGTGTCCTTAGATGGACATCTCCAGTTTGATGCATTAATTTAGTTTTTATTTTTAGGTTTTGATTTGTGGGTTGGTACTTTAGATGAAGGGGATGCCCTTACCCTTTGAATTTGAGGGGAAGGGGGTGTTAGAATTAGACGTTTTGTTCAATAAAGATAGTATCTTGAATTCTTGGAGTAACCACAATACCAGCAAAGA…	1566	1587	2	AAGGGAUAUUGGCGCGGCUCAA	UGCACUAUAACCGCGCCGAGUU	| | ||||||||||||||||||	1578	0	0.000382075	2	0	2	2	2	NA
sRsRV6762554	miR156	TTGACAGAAGATAGAGAGCACT	Solyc10g078700.1.1	ATGGAACTGGGTTCAGTGTCTTCTTCGGGTAATTCAAGCTCATCTGATTCTTTGAATGGCTTGAAGTTTGGCAAGAAAATCTACTTTGGAAATGCGGGTGTTGGAGTTCAGGTCAAGAATGGATGTGGGTCGTCGCCGGTGAACGGAGATGGGAACCTGCCACCGGCTCCGGCAACGACTAAGAGGGGGAGGGGTGGGTTGGTGCAGGGTGGTCATCCACCTAGGTGCCAAGTTGAAGGTTGTCAGGCAGATCTGAGTGATGCTAAGGCTTACTATTCTAGGCATAAAGTTTGTGGTATGCACTCTAAGTCTCCTACTGTTGTTGTTGCTGGTCTTGAACAGAGGTTTTGCCAACAGTGTAGCAGGTTCCACCAATTAACTGAATTCGACCAGGGGAAA…	763	784	1.5	GGUGCUCUCUCUCUUCUGUCAA	UCACGAGAGAUAGAAGACAGUU	||||||||| |||||||||||	775	0	0.0309083	0	4	0	1	0	NA
sRsRV6172701	miR160	TGCCTGGCTCCCTGTATGCCA	SLV.28197.1	ATGGAGCAACCAGATCTCATGACGACTTTGAATCCTTTGTTCTTTCTTTCCCATGGAGACGTCTTCTTCCCTTTGTTCTTATATAATAAAAAAGCTCTGCCTCCTCTCTCTATTCTCTGTGTCCTTCTGGATTTTGATATGCTGAATCATGCCCCACCTCCCCCAACATTTATCACTTGGGAGGAACCAGAAGTTCCGCAGCATGCTAACAGGGTGAATCCTTGGCAAGTTGAGTGTTTTCCGCCAATCCCACAGTTTCTTCCTCCATCGAAGAAAATAAAACTGCCTAATGGGCTTCTACCTGATGGAGAGAGAAGCCCCTTTCCTATGACAGGGTTGGGTAGCTTCCCTATGACAGGGTTGGGTAACTTTCCTATGACAGGGTTGGGTAACTTCCCT…	543	563	1.5	GGGCAUGCAGGGAGCCAGGCA	ACCGUAUGUCCCUCGGUCCGU	|||||o||||||||||||||	554	0	0.00190892	0	0	2	2	0	NA
sRsRV6172701	miR160	TGCCTGGCTCCCTGTATGCCA	SLV.23191.2	CGACAATCAATCGATTCTTGCTTAATTTAGTATGATCCTCACTTAAATTGTGATGAATTGCTGTAGGTGACGTGGGACGAACCTGATCTGCTCCAAAACGTGAAACGTGTCAGCCCATGGCTTGTGGAATTAGTCTCAAACATGCCTACCATTCATCTTTCTCCATTCTCGCCCCCACGAAAGAAACTAAGATTACCTCAACATCCAGATTTTCCTCTCGATGGCCACCTTCCTATGCCGGCTTTCTCCGGCAACCACCTTCTAGGGCCTAATAGCCCCTTTGGTTGTCTTCCCGACAACACCCCTGCTGGCATGCAGGGAGCCAGGCATGCTCAATATGGTTTATCATTATCAGATCTCCATTTCAATAAGTTGCATTCTAGCTTGTTTCCGGTTGGT…	309	329	0.5	UGGCAUGCAGGGAGCCAGGCA	ACCGUAUGUCCCUCGGUCCGU	||||||o||||||||||||||	320	0	0.00195473	2	2	0	0	2	NA
sRsRV6172701	miR160	TGCCTGGCTCCCTGTATGCCA	Solyc11g069500.1.1	ATGAAGGAGGTTTTGGAGAAGTGTGTGGATTCACAGCTATGGCACGCCTGTGCAGGAGGAATGGTGCAAATCCCTCCGGTTAACTCCAAAGTCTACTATTTTCCACAAGGGCATGCTGAGCATACTCTTATGAATGTGGATTTCTCAGCTCTACCAAGAAGTCCTGCTCTGATTCTATGCAGAGTAGCTGCTGTGAAGTTCTTAGCGGACCCTGAAACAGATGAGGTTTATGCTAAGATTAGGGTTGTCCCAGTTGGGAACAAGGGGAATGACTTTGATGATGATGATGACATTTTGGGTAGTAATGAGTCAGGAACAGCTGAAAAACCCAATTCATTTGCCAAGACATTGACTCAATCAGATGCAAATAATGGTGGTGGATTCTCTGTGCCTAGATAC…	1302	1322	1	AGGCAUACAGGGAGCCAGGCA	ACCGUAUGUCCCUCGGUCCGU	||||||||||||||||||||	1313	0	0.0062856	2	0	2	2	2	NA
sRsRV6172701	miR160	TGCCTGGCTCCCTGTATGCCA	Solyc09g007810.2.1	GGGAATTTTATGTTTTGAAGTGGTCAAATTGAAGAAAATGAGGAGTTTTGGGTTGAATCTTGTAAAATTGTTCTAATTTGGTGGTAATTCAACAAATTCTCTTGAGTTATTATGTACTTATAATTGGTGTTTCTGGATAAAAAAAGCATTTACATTCCTAATGGGAAAATAAGTATTTATGAGGTGAAAGAATTGTTGGTTCTTGAATTGATTGTTGTAATAGTAAGATTTTGTTGACATCAAGATGATTACTTTTATGGATCCAAAGGAAAAAGTGAAGGAAGTAGAAAAGTGTTTAGATTCTCAACTATGGCATGCTTGTGCTGGTAGTATGGTACAAATGCCTTCAATTAGTTCAAAAGTTTTTTACTTTCCTCAAGGACACTCAGAGCATGCCTC…	1597	1617	0.5	UGGCAUGCAGGGAGCCAGGCA	ACCGUAUGUCCCUCGGUCCGU	||||||o||||||||||||||	1608	0	0.00844294	2	2	0	0	2	NA
sRsRV5808086	miR166	TCGGACCAGGCTTCATTCCCC	SLV.29392.2	CAAAATTCTCAACATCACTCTCTCTCTCTCTCTCTCTCCATTTTCTTTCTTTTTCCTCAACCACCACTCTCCATTTTTCATCATCTTACACAAAACCACCAATACTCTCTCTCTAAAAACAATAAAAATTCAATCTTTTTTGTTGTTCTTGAAAAAAACCATGTCTTTTACAGTTTGTTTCAGTTTCAGATCTTAAGGGGTTGTTTCTACTAATGTTTTGAACCTTTTTTCTTCTTCTGGGGTTGAATAAAAAACAGAAGGGAAAATCAAGAATCAGAGCTTTTTTTTTTTATTTTTTTTGAATTCTGTTTGTTAAGGGGGTGGTGGTTCTTGTTTTTCTGTATAGGGTAAAGGGTGTTTGTTTGTATGATTTGTTTTTTTGTCTACTTTAAGAGAATC…	1630	1650	3	CUGGGAUGAAGCCUGGUCCGG	CCCCUUACUUCGGACCAGGCU	||o|||||||||||||||o	1641	0	0.00190892	NA	0	2	0	NA	NA
sRsRV5808086	miR166	TCGGACCAGGCTTCATTCCCC	Solyc11g069470.1.1	ATGGCTATGGTGGCTCAACAGCATAGGGAGAGTAGTAGTGGTAGTATTACTAAACATCTTGATAGTAGTGGAAAGTATGTTCGATATACGGCTGAGCAAGTTGAGGCTTTGGAGAGGGTTTATGCAGAGTGTCCTAAGCCTAGCTCGTTGCGTCGACAGCAATTGATCCGTGAATGTCATATTCTGTCGAATATCGAGCCTAAGCAGATCAAAGTTTGGTTTCAGAACAGAAGGTGTCGAGAGAAGCAAAGGAAAGAGTCTTCTCGATTGCAGACTGTGAACAGAAAGTTGTCTGCGATGAATAAACTGTTGATGGAGGAGAATGACCGCTTGCAGAAACAAGTCTCGCAGCTTGTATGTGAAAATGGCTATATGCGGCAACAATTGCAAAGTGTATCG…	560	580	3	CUGGGAUGAAGCCUGGUCCGG	CCCCUUACUUCGGACCAGGCU	||o|||||||||||||||o	571	0	0.00647546	NA	0	2	0	NA	NA
sRsRV5806637	miR168	TCGCTTGGTGCAGGTCGGGAC	SLV.31717.2	TACACTTCCCGTTTTTTTGTTGTGAGATTTTTTTAGAGTATGTTGGATGTTATAATGTTTCTTGCTTTTACAGAATGTCACTTCTTTTCTTTTTTTTGATGTCATTAGCTTATACTGCACAGCTTGTTGTGGATCAATTTTGTTGACTGAGCTATGAGCTGCTTCAGTTGTTGTGATGATGATGATATGCACAGAGCTACTGATAATGGGCCATTCATGGCACACAATTCAGCAGGCAACAATGGAGGTCAGCGTGCCACAGAAAGTGCACAAAGAGAGACACAGACTGTGAATATCCAGCCCATTGCTGTTCCTTCCATCGCTGTTGATGAGTTAAAGGATATCACTGATAACTTTGGTTCGAAAGCTTTGATAGGTGAGGGATCATATGGAAGGGTA…	1197	1217	5.5	GCCUCGACCUGUACCAAGUUA	CAGGGCUGGACGUGGUUCGCU	| | ||||||| |||||| |	1208	0	0.0035745	0	NA	NA	NA	NA	NA
sRsRV5806637	miR168	TCGCTTGGTGCAGGTCGGGAC	SLV.31717.3	CTTATTTTGTTGACTGAGCTATGAGCTGCTTCAGTTGTTGTGATGATGATGATATGCACAGAGCTACTGATAATGGGCCATTCATGGCACACAATTCAGCAGGCAACAATGGAGGTCAGCGTGCCACAGAAAGTGCACAAAGAGAGACACAGACTGTGAATATCCAGCCCATTGCTGTTCCTTCCATCGCTGTTGATGAGTTAAAGGATATCACTGATAACTTTGGTTCGAAAGCTTTGATAGGTGAGGGATCATATGGAAGGGTATACCATGGTGTCCTGAAAAGTGGACGTGCTGCAGCCATTAAAAAATTAGACTCAAGTAAGCAGCCTGATCGAGAATTTTTAGCTCAGGTCTCAATGGTCTCAAGACTAAAAGATGAAAATGTGGTTGAATTAC…	1064	1084	5.5	GCCUCGACCUGUACCAAGUUA	CAGGGCUGGACGUGGUUCGCU	| | ||||||| |||||| |	1075	0	0.00402041	0	NA	NA	NA	NA	NA
sRsRV5806637	miR168	TCGCTTGGTGCAGGTCGGGAC	SLV.31717.4	ACTGAAATGTACTGAGGGAATACTATTTATGACTAATAAAACCTATAATAAATATTCACTTTTGTCTTTGCGTATTGATTTGAGTTTTTTGATTATTCTCTTTCCTTTTGTTGCTCTTTCAGTTCACAGATCAAAACCCCCCACACTTTCAAGAAGATTTTGTTGACTGAGCTATGAGCTGCTTCAGTTGTTGTGATGATGATGATATGCACAGAGCTACTGATAATGGGCCATTCATGGCACACAATTCAGCAGGCAACAATGGAGGTCAGCGTGCCACAGAAAGTGCACAAAGAGAGACACAGACTGTGAATATCCAGCCCATTGCTGTTCCTTCCATCGCTGTTGATGAGTTAAAGGATATCACTGATAACTTTGGTTCGAAAGCTTTGATAGGTG…	1217	1237	5.5	GCCUCGACCUGUACCAAGUUA	CAGGGCUGGACGUGGUUCGCU	| | ||||||| |||||| |	1228	0	0.00446612	0	NA	NA	NA	NA	NA
sRsRV6779757	miR171	TTGAGCCGCGCCAATATCACG	Solyc08g078800.1.1	ATGGCAAACCAAACTCAATTCCAGAATGCGGCTTGTGTTAACATTTTTGGGTCATCATCATATGACATCAATCAAGAACAGCCTCCGCCCAAACGCCACAATTCGGGTACCCTTGGAGGAGCTCTATTGCCTAAAGTTCCTTTTTTTGATGCCAATTGTGACTTCATGTTGAGGAAACAACCATTGGGACAAATGCAGCCACAAGTTAATTTGCTGCCTCCTCACCAGTTTCAGCCAAAGCCATTGATTGTACCTAAGCTTGAGGCAGCTGGTGGTGGTGGTAATGGTAATTTGATGGTGCCTCGTCATCAATTGCAGGAACAACAGTTCATTTATGACCAGATTTTTCAGGCCTCTGAACTATTGCTGGCTGGACAATTCTCAAACGCGCAAATGATA…	393	413	2	AAUGAUAUUGGCGCGGCUCAA	GCACUAUAACCGCGCCGAGUU	|||||||||||||||||||	404	0	0.00487966	0	3	1	0	0	NA
sRsRV6779757	miR171	TTGAGCCGCGCCAATATCACG	Solyc01g090950.2.1	CACGCATCCATGGCAGAAATCAGAAGGAAAATAAGAGTAGTATTACAAGGGCAACAAGAAGAAGAGAAGAAAATAGCTAAGCCAAATTCTTGCTAACAGAAAGAAAAAAACCCCTTTTTATTTTTCTAAATCTTCTCCACAAACTTTGGCTTAGCTATTTGGTCTTATTGAGTAAATGATTATAGTATATGAATGAGGTGGGTGTCCTTAGATGGACATCTCCAGTTTGATGCATTAATTTAGTTTTTATTTTTAGGTTTTGATTTGTGGGTTGGTACTTTAGATGAAGGGGATGCCCTTACCCTTTGAATTTGAGGGGAAGGGGGTGTTAGAATTAGACGTTTTGTTCAATAAAGATAGTATCTTGAATTCTTGGAGTAACCACAATACCAGCAAAGA…	1567	1587	2	AGGGAUAUUGGCGCGGCUCAA	GCACUAUAACCGCGCCGAGUU	| ||||||||||||||||||	1578	0	0.00114579	2	0	2	2	2	NA
sRsRV4792856	miR172	GGAATCTTGATGATGCTGCAG	SLV.23123.2	TGTCACTCTCAAGCTCAAACTTCTTCTTCTCTCTATATAAATCCATGGCCGGCCAAAGCTCCATTTGATTCCATTTTCCCATTTCTCCTTCTACTTTGCCCCCAACCTCCCACCCCGACGAACCCATATCGTCATTTTCAGCATCTATGAATGCCGATGTATGCAGTGACCCCTTAATGTGAAACCCTTTTTTTCTTGATTCTTCTTCGTATTTGAGCTGATTGTTGTTGTTTTATGCTTTTTGACTGAAGTTGAAACGAGGGTATACGGTAATTTCGAGATGTTTGACCTTAATCTTTGTTTTGAGGAAGATGCTATGGAAACTGTTACGACGTCAGGGAAGCTGAAGGAACTGTCATTTGGGCAAATTGAGAATTCCGGTACATCGAATTCATCGAT…	1619	1639	1.5	CUGCAGCAUCAUCAGGAUUCG	GACGUCGUAGUAGUUCUAAGG	|||||||||||||| |||||	1630	0	0.0145677	0	3	0	0	0	NA
sRsRV4792856	miR172	GGAATCTTGATGATGCTGCAG	SLV.23123.3	TGTCACTCTCAAGCTCAAACTTCTTCTTCTCTCTATATAAATCCATGGCCGGCCAAAGCTCCATTTGATTCCATTTTCCCATTTCTCCTTCTACTTTGCCCCCAACCTCCCACCCCGACGAACCCATATCGTCATTTTCAGCATCTATGAATGCCGATGTATGCAGTGACCCCTTAATGTGAAACCCTTTTTTTCTTGATTCTTCTTCGTATTTGAGCTGATTGTTGTTGTTTTATGCTTTTTGACTGAAGTTGAAACGAGGGTATACGGTAATTTCGAGATGTTTGACCTTAATCTTTGTTTTGAGGAAGATGCTATGGAAACTGTTACGACGTCAGGGAAGCTGAAGGAACTGTCATTTGGGCAAATTGAGAATTCCGGTACATCGAATTCATCGAT…	1651	1671	1.5	CUGCAGCAUCAUCAGGAUUCG	GACGUCGUAGUAGUUCUAAGG	|||||||||||||| |||||	1662	0	0.014889	0	3	0	0	0	NA
sRsRV4792856	miR172	GGAATCTTGATGATGCTGCAG	SLV.23123.4	TGTCACTCTCAAGCTCAAACTTCTTCTTCTCTCTATATAAATCCATGGCCGGCCAAAGCTCCATTTGATTCCATTTTCCCATTTCTCCTTCTACTTTGCCCCCAACCTCCCACCCCGACGAACCCATATCGTCATTTTCAGCATCTATGAATGCCGATGTATGCAGTGACCCCTTAATGTGAAACCCTTTTTTTCTTGATTCTTCTTCGTATTTGAGCTGATTGTTGTTGTTTTATGCTTTTTGACTGAAGTTGAAACGAGGGTATACGGTAATTTCGAGATGTTTGACCTTAATCTTTGTTTTGAGGAAGATGCTATGGAAACTGTTACGACGTCAGGGAAGCTGAAGGAACTGTCATTTGGGCAAATTGAGAATTCCGGTACATCGAATTCATCGAT…	1645	1665	1.5	CUGCAGCAUCAUCAGGAUUCG	GACGUCGUAGUAGUUCUAAGG	|||||||||||||| |||||	1656	0	0.0152102	0	3	0	0	0	NA
sRsRV4792856	miR172	GGAATCTTGATGATGCTGCAG	SLV.23123.5	TAGTCTCGCATTTATCATGTTCAACGACATATTTTTCAATGCGTATGCAGGTGCAGACCATAATCTTGATCTGAACTTGGGAATAGCCCCCTCTGTATTAGCTGATGACCAGGGTGGCAACACCTGCCAAATGGTGAACTATGTAGTCCAGTGTGCCTCAAATGGTTTGCCTGGATATACAGGAGCCATGAACATTCCTACAACCACAATGGGAGGTAAACTGCTTCACGGCCATCAACTGCTGACTGATCGCCCTCTGCTCTGGAATGGAGTGAACACCAGTATCTTTCCCACATTGAAGGTATATTCTTTGGCAAACTTACTTGAACCATTTTGACTTATTATCGAGTTGTAATTGTAGCATCCATTGCCGAGTAGAAGTCCTAGTTACATGGTGCT…	789	809	1.5	CUGCAGCAUCAUCAGGAUUCG	GACGUCGUAGUAGUUCUAAGG	|||||||||||||| |||||	800	0	0.0155313	0	3	0	0	0	NA
sRsRV4792856	miR172	GGAATCTTGATGATGCTGCAG	Solyc09g007260.2.1	TGTCACTCTCAAGCTCAAACTTCTTCTTCTCTCTATATAAATCCATGGCCGGCCAAAGCTCCATTTGATTCCATTTTCCCATTTCTCCTTCTACTTTGCCCCCAACCTCCCACCCCGACGAACCCATATCGTCATTTTCAGCATCTATGAATGCCGATGTATGCAGTGACCCCTTAATGTGAAACCCTTTTTTTCTTGATTCTTCTTCGTATTTGAGCTGATTGTTGTTGTTTTATGCTTTTTGACTGAAGTTGAAACGAGGGTATACGGTAATTTCGAGATGTTTGACCTTAATCTTTGTTTTGAGGAAGATGCTATGGAAACTGTTACGACGTCAGGGAAGCTGAAGGAACTGTCATTTGGGCAAATTGAGAATTCCGGTACATCGAATTCATCGAT…	1512	1532	1.5	CUGCAGCAUCAUCAGGAUUCG	GACGUCGUAGUAGUUCUAAGG	|||||||||||||| |||||	1523	0	0.0380454	0	0	0	0	0	NA
sRsRV4792856	miR172	GGAATCTTGATGATGCTGCAG	SLV.29624.1	GTTTTCGGATGGTAAAAATACGAAGTACTAATCTTATGGCTAAAGCATTTTACTGTACTATTTAAGTTATATATACTGACAGTGCTTCATCAGCACAGTTTAGCTTGTTATAACATGTTACTTACTATCTGTACTCGATGCTCGAGCTAAGTAACTAAATGGACTTTGCAGGAAAGAGTATCCGGGAAGAGAATAGACGTAGGTACCTCCCACGGACACCCAAACTGGGCAATGCAAATGCATAGTCAGGTCGGAACAACGCCATTGTCAATGTTCTCTGCTGCAGCATCATCAGGATTCTCAACTCCGGCTACCACTGCTTCGGCCTCTCAAATCTCTGGTCCCAACAACCCCAACACTCTCAATCTTTCGTTTGCTTCATATTCGTCACCATCAACG…	281	301	1	CUGCAGCAUCAUCAGGAUUCU	GACGUCGUAGUAGUUCUAAGG	|||||||||||||| |||||	292	0	0.0235247	2	3	0	0	1	NA
sRsRV4792856	miR172	GGAATCTTGATGATGCTGCAG	SLV.29624.2	AGATACTTTACTTCATTAACAATGTTGTTGAAGTAGATACTTTTTTTCGTTGATATCGTTGTAGGAATAGTCTCGATTTCATGTATTTGATTGTATCCACCCAAAATGCCATTGTACCTGCTTCGGATCCTCCAAAAGTGTATTATGTTTGAAGGATCTGATATAGTTGTGGCAGCATTTTTGGAGGATCCGAGTATCATGTATCTTAAGAATGCGTATTTGAAGAAGAAAAATCAGTGGGACTATAATATTCATGGTGGGGATTCCACTGCTTACATTGCAGGTATATATATCTTGGACTATTCGACAGTGAAGTAGAAGCAGCAAGGTCCTAATAATCGCGAATTTTACTTTCTTGATATGAATTTACTACCCTTAATATCTCAACAATAATCGACC…	886	906	1	CUGCAGCAUCAUCAGGAUUCU	GACGUCGUAGUAGUUCUAAGG	|||||||||||||| |||||	897	0	0.0238431	2	3	0	0	1	NA
sRsRV4792856	miR172	GGAATCTTGATGATGCTGCAG	Solyc06g075510.2.1	GGAACCAAAAGTAGCTTCACAAATCACACAACCCACATAAGTTGCCTCACACGTCCCATCTTTCTTCTTCCCCAACCCCTACCCCCTATCTACTGCTCCTATGGAGTACTATAACTAAATGAAATTCATCTCAATTTATTCTTCTTCCATTGACGCTTACAATCATTTTGGTTAACTCCCACAGATATTTTATAGTTAGTCTAAAACAGAACAATGTTGGATCTCAATGTAAGCGTAATCTACAATAATGACCTTCCACAAGTTTCTCTACTTGATGAATCAGCCACCTCCAATTCATCCTTACGAAATGCGGAAGCTACAACCAGTGCCGGTGACGAAGATTCGTGCGCCGGTGAGTTGTTCGCTTTCAATTTTGGAATCCTCAAAGTTGAAGGAGCT…	1511	1531	2	CGGCAGCAUCAUCAGGAUUCU	GACGUCGUAGUAGUUCUAAGG	| |||||||||||| |||||	1522	0	0.0339932	2	0	2	2	2	NA
sRsRV4792856	miR172	GGAATCTTGATGATGCTGCAG	Solyc11g072600.1.1	ATGATGTTGGATCTCAATCTAAATGCAATTTATGATGGGAAACATTCGTTAGCCGATGAATCGGGAAGTTCCAATTCATCGGCTAGGAATGTAGAAGCTAGTAGTAGTGCCGGAGATGACGAGACGTGCTCCACACGCGCCGCCGGCGATATGTTCGCTTTCAATTTCGACATACTTAAAGTTGGTGGTGGTGGTAGTGGCAGTGGTGGAGGTGAAACGAGACGGAGCTGTAGTAACAATGATGATGAAGAAGGATACGATGAGAATCGGTCCGATTTTGTAACTCAGCAATTGTTTCCGATGGATAACAATGCTGAGTTGAATCGGACCCACACCTCTCGGAGACCTGATTGGGTGGATCCGTCAGTGGATCCACCCAATACTGTTAGTTTCCGAGAG…	1277	1297	1	CUGCAGCAUCAUCAGGAUUCU	GACGUCGUAGUAGUUCUAAGG	|||||||||||||| |||||	1288	0	0.0426296	2	0	0	0	1	NA
sRsRV6836791	miR319	TTGGACTGAAGGGAGCTCCCTT	Solyc12g014140.1.1	ATGTATGAAGATTTAGATACCATCAAACAACAACAAGAACAAGCTCGATCGAAGAAACGTTCGTTTTTTCCTCCTCCTCCTCCTCGTCCTTCTTGCTCGAAGCAAAAAGGTGTAACATCGTCAAAATTTGGTTGTGGAGAGATTGTTGAGGTACAAGGTGGTCATATCATAAGGTCCATTGGTCGAAAAGATAGACACAGCAAGGTGTGTACAGCTAAAGGTCCAAGGGATAGGCGTGTGCGCCTTGCTGCTCATACAGCGATTCAATTTTATGATGTACAAGATCGACTTGGCTATGATAGGCCAAGTAAAGCTGTGGATTGGCTTATAAAAAAAGCGAAAGCTTCGATTGATGAGCTAGCTGAATTGCCTCCATGGAAACCAACTACCACTGGTGTT…	906	926	3.5	GAGGGGAC-CCCUUCAGUCCAG	UUCCCUCGAGGGAAGUCAGGUU	|||| | ||||||||||||	917	0	0.00590579	0	0	0	0	0	NA
sRsRV6836786	miR319	TTGGACTGAAGGGAGCTCCCT	Solyc12g014140.1.1	ATGTATGAAGATTTAGATACCATCAAACAACAACAAGAACAAGCTCGATCGAAGAAACGTTCGTTTTTTCCTCCTCCTCCTCCTCGTCCTTCTTGCTCGAAGCAAAAAGGTGTAACATCGTCAAAATTTGGTTGTGGAGAGATTGTTGAGGTACAAGGTGGTCATATCATAAGGTCCATTGGTCGAAAAGATAGACACAGCAAGGTGTGTACAGCTAAAGGTCCAAGGGATAGGCGTGTGCGCCTTGCTGCTCATACAGCGATTCAATTTTATGATGTACAAGATCGACTTGGCTATGATAGGCCAAGTAAAGCTGTGGATTGGCTTATAAAAAAAGCGAAAGCTTCGATTGATGAGCTAGCTGAATTGCCTCCATGGAAACCAACTACCACTGGTGTT…	907	926	3	AGGGGAC-CCCUUCAGUCCAG	UCCCUCGAGGGAAGUCAGGUU	|||| | ||||||||||||	917	0	0.0119655	0	0	0	0	0	NA
sRsRV6836791	miR319	TTGGACTGAAGGGAGCTCCCTT	SLV.30262.1	TATACATCAGGCACCCTTCCTTACTCGCTCTGTCTTGTCGCTATCTCTGTCTCTTAAGCATTCTTCATTATTTTCAAAGTTTTTAACTTTTGTTTCTTATTAGCAAAAAAAAAATTGTATTTCTCATTATATTTATGCTGTTTTAACTAAGTACAAAATTACAGAAATTCATAGAGAGTTGCTTTCTTTGACACACCAAAAATTCTGTTAAAAAGAAGAAACAGAATGGGTTAGGCTAAGCTTATTCTTGTTTTTTTCTTTGATTTTTTTTTCTTCTTCTTGTTCTAGCATTACAAAGCTGGATCCTCATAAGAAGAACAAAAAGAATCATAATTATCAAAATGTAGAAGAAGATGAGGAAGAAAAAGAAAAAAATCAACCACAACCACAGTTTTTTCA…	1339	1359	3.5	GAGGGGAC-CCCUUCAGUCCAG	UUCCCUCGAGGGAAGUCAGGUU	|||| | ||||||||||||	1350	0	0.00171819	2	0	2	2	0	NA
sRsRV6836786	miR319	TTGGACTGAAGGGAGCTCCCT	SLV.30262.1	TATACATCAGGCACCCTTCCTTACTCGCTCTGTCTTGTCGCTATCTCTGTCTCTTAAGCATTCTTCATTATTTTCAAAGTTTTTAACTTTTGTTTCTTATTAGCAAAAAAAAAATTGTATTTCTCATTATATTTATGCTGTTTTAACTAAGTACAAAATTACAGAAATTCATAGAGAGTTGCTTTCTTTGACACACCAAAAATTCTGTTAAAAAGAAGAAACAGAATGGGTTAGGCTAAGCTTATTCTTGTTTTTTTCTTTGATTTTTTTTTCTTCTTCTTGTTCTAGCATTACAAAGCTGGATCCTCATAAGAAGAACAAAAAGAATCATAATTATCAAAATGTAGAAGAAGATGAGGAAGAAAAAGAAAAAAATCAACCACAACCACAGTTTTTTCA…	1340	1359	3	AGGGGAC-CCCUUCAGUCCAG	UCCCUCGAGGGAAGUCAGGUU	|||| | ||||||||||||	1350	0	0.00400451	2	0	2	2	0	NA
sRsRV6836791	miR319	TTGGACTGAAGGGAGCTCCCTT	Solyc07g062680.1.1	ATGGCAGAAACGTCAAGATTGGGTATAAGGAATACTGTAGGAGAGATTGTAGAAGTACAAGGAGGTCACATTGTGAGGTCTACGGGGCGGAAAGACCGCCACAGCAAGGTTTGCACAGCCAAAGGCCCCAGAGATCGCCGTGTGCGTCTCTCTGCTCATACTGCTATTCAGTTTTACGATGTGCAAGACCGCCTTGGTTATGATAGACCTAGTAAAGCTGTGGATTGGCTTATCAAAAAGGCAAAACCCGCCATTGATGAGCTAGCTGAGTTACCTGCCTGGAAACCTACAATTGGTACTGCATCTGCTGCTGCTGCTACTAACACCAATCTTGAACAGGAACAGGCTCAAAAACAGCAAGAAGATAACAACTTTGCATTTCAACAAGGAAATGTTAGT…	939	959	3.5	GAGGGGAC-CCCUUCAGUCCAG	UUCCCUCGAGGGAAGUCAGGUU	|||| | ||||||||||||	950	0	0.00476546	2	0	2	2	2	NA
sRsRV6836786	miR319	TTGGACTGAAGGGAGCTCCCT	Solyc07g062680.1.1	ATGGCAGAAACGTCAAGATTGGGTATAAGGAATACTGTAGGAGAGATTGTAGAAGTACAAGGAGGTCACATTGTGAGGTCTACGGGGCGGAAAGACCGCCACAGCAAGGTTTGCACAGCCAAAGGCCCCAGAGATCGCCGTGTGCGTCTCTCTGCTCATACTGCTATTCAGTTTTACGATGTGCAAGACCGCCTTGGTTATGATAGACCTAGTAAAGCTGTGGATTGGCTTATCAAAAAGGCAAAACCCGCCATTGATGAGCTAGCTGAGTTACCTGCCTGGAAACCTACAATTGGTACTGCATCTGCTGCTGCTGCTACTAACACCAATCTTGAACAGGAACAGGCTCAAAAACAGCAAGAAGATAACAACTTTGCATTTCAACAAGGAAATGTTAGT…	940	959	3	AGGGGAC-CCCUUCAGUCCAG	UCCCUCGAGGGAAGUCAGGUU	|||| | ||||||||||||	950	0	0.00950821	2	0	2	2	2	NA
sRsRV0806462	miR390	AAGCTCAGGAGGGATAGCGCC	SLV.19742.1	GAAAATTAGAACATGGTGCTTATATTGGTTTTTCATCATCCCTCTCAAGGTTATGATGATGATAGTGATAAAATGAGGTACTTATCTTGAAATATGAAGCGGCGTTATCCCTCCTGAGCTTATTCTTCTTACATTCCCTTCTTATCTTTTCTAACTTTAGAGGGATGGTTCGAGTTTTCTTGACCTTGCAAGTCCGAGGTCTTCTCATGTTACCCTCAAAGTGACAAAGTTGTTACAATTCTCGTCTCTTTTCTATCCCTCCTCATGAGCTTTTTACTCCTCTTTTCAATATAAAATCTTGGCTAGCTAAGGTTATTATATTGGGCTATGTCACTTGTATTTCGTTTTATTGTTATATGTGCAAGTTCTTTTGCCTTCGTATTGTATCAAAAACATTGA…	101	121	0.5	GGCGUUAUCCCUCCUGAGCUU	CCGCGAUAGGGAGGACUCGAA	||||o||||||||||||||||	112	0	0.00484713	0	NA	0	NA	0	NA
sRsRV5693597	miR393	TCCAAAGGGATCGCATTGATC	SLV.29788.1	CCGGAACCATTCGTGTAATATTATGAATGGGATCCCTCTGGGATCACTTGAGTACTAATTTATGTTGCTTGGACACTCAAAATGTTATTGCACCCGTGTTGGATCGTACACTACTTTTGGAGGATAAGACACACTCGTTGGCAATTTTGACGAGTTTGAGCAACATAAACTACTAATGAACAAGAACAACCAAGTGACCCCTAAGGTAAATGTACCATGTAGTTGCTGGTATCAGCAATTCTTTGTACCTTGTTCTATCAAAATGTTATTTTTTGTCATGCATTTCTTCTACCTAAAAAAAAATGAGGTCAAATCTCATTTAAACCTTGTAAACCAGA	22	42	4.5	UAUGAAUGGGAUCCCUCUGGG	CUAGUUACGCUAGGGAAACCU	|| |||| ||||||| |||	33	0	0.00625639	NA	NA	0	NA	NA	NA
sRsRV5693597	miR393	TCCAAAGGGATCGCATTGATC	SLV.16029.2	CTTGTATAAAACACTTCAGATAAGGACAGGAACTCAATATCCTTGGTTTGTAAATCTTGGTATGAAGCTGAGAGGTGTTGTAGGAAAAGTGTGTTCGTTGGGAACTGTTATGCTGTTAGCCCTTCAATCTTGATTAGACGTTTTCCAGATCTCAGATTTGTAACGATTAAAGGGAAGCCACATTTTGCTGACTTCGATCTTGTACTTGAAGGTTAGGGTGCATATTTTTATCCATGGGCTGTTTCAATGGCGAAAACTTATCCATTTCTTGAGGAAATTTGGCTTAAGAGAATGGTTGTTTGTGATGAGTCATTGGAGCTTATTTCTTCAGAGTCTTGGTTTTACAGTCTTGTGAAGGATTTGCTACTGATGGACTGCTGCCGTTGCTGCTAACTGCAG…	1464	1484	2.5	AGACAAUGCGAUCCCUUUGGA	CUAGUUACGCUAGGGAAACCU	||||||||||||||||||	1475	0	0.00224006	1	4	1	2	0	NA
sRsRV6632486	miR396	TTCCACAGCTTTCTTGAACTG	SLV.20674.1	TCAACACTCATAAAAACAGTCTTTCATTAACTTAAACTCCTCATCCTTCCATTGTTAATACACAATGTTAACCTTCAAATCTCCATTTGATTAGTTCTTAATCACTACTTAATCCAAAAAAAAAGAAAAAAACTCATTAACAAGTACTAGTACACTATTCTTTCTCTCTTCACTTTTTTTTTCTCTCTGTTCTTCTTGCAGGTTTATCCAAAACCCTAGATCTGTCCCCCTTTTGGCTTTTGGAAGAAAAGGGAAAAGGGTGTGTAAAATAAGCAAAAAGGTGAAGTCTTTTTTTGGTTCTTGGAGGAGATGAGTGGGACCTCAACGACATCAGTGGTGGGGGTGGGGTTGGTGGGAGGTGGAGGGGAGGTGGGGTATAATGATTATGGATTCCGGCCA…	693	714	3	CCGUUCAAGAAAGCCUGUGGAA	GUCAAGUUCUUUC-GACACCUU	| ||||||||||| ||||||||	704	0	0.00969745	NA	0	2	NA	2	NA
sRsRV6632563	miR396	TTCCACAGCTTTCTTGAACTT	SLV.20674.2	ATTAACTTAAACTCCTCATCCTTCCATTGTTAATACACAATGTTAACCTTCAAATCTCCATTTGATTAGTTCTTAATCACTACTTAATCCAAAAAAAAAGAAAAAAACTCATTAACAACTTTTGGAAGAAAAGGGAAAAGGGTGTGTAAAATAAGCAAAAAGGTGAAGTCTTTTTTTGGTTCTTGGAGGAGATGAGTGGGACCTCAACGACATCAGTGGTGGGGGTGGGGTTGGTGGGAGGTGGAGGGGAGGTGGGGTATAATGATTATGGATTCCGGCCACCGTTTACGGCGGTGCAGTGGCAGGAATTGGAGCATCAAGCTATGATTTATAAGTATTTAGTAGCTGGGTTGCCTGTGCCACCGGACCTAGTAGTACCTATTCGCAGGAGTTTTGATG…	575	596	4	CCGUUCAAGAAAGCCUGUGGAA	UUCAAGUUCUUUC-GACACCUU	||||||||||| ||||||||	586	0	0.00988665	NA	0	2	NA	2	NA
sRsRV6632579	miR396	TTCCACAGCTTTCTTGAACTTC	Solyc08g005430.2.1	ATGAGTGGGACCTCAACGACATCAGTGGTGGGGGTGGGGTTGGTGGGAGGTGGAGGGGAGGTGGGGTATAATGATTATGGATTCCGGCCACCGTTTACGGCGGTGCAGTGGCAGGAATTGGAGCATCAAGCTATGATTTATAAGTATTTAGTAGCTGGGTTGCCTGTGCCACCGGACCTAGTAGTACCTATTCGCAGGAGTTTTGATGCTATCTCAGCTAGGTTCTTCAGTCATCCTAGCTTGGGTTATTGTTCCTATTATGGGAAGAAGTTTGACCCCGAGCCAGGAAGATGTAGAAGGACAGATGGAAAGAAGTGGAGGTGCTCCAAAGATGCACATCCTGACTCCAAATATTGTGAACGACACATGCATCGTGGCCGCAACCGTTCAAGAAAGCCT…	383	405	5	ACCGUUCAAGAAAGCCUGUGGAA	CUUCAAGUUCUUUC-GACACCUU	||||||||||| ||||||||	395	0	0.0276971	0	0	0	1	0	NA
sRsRV6632579	miR396	TTCCACAGCTTTCTTGAACTTC	Solyc12g096070.1.1	ATGGCGGCGGAGAATGGGTACAGACCGCCGTTCACGGCTGTGCAGTGGCAGGAATTGGAGCATCAAGCTATGATATATAAGTATTTGGTGGCTGGTATTCCGGTGCCGGCGGACCTTGTTGTGCCTATACGACGTAGCTTTGAACCCATTTCAGCAAGGTTCTTTCATCATCCTAGCTTGGGGTACTGTTCCTATTATGGGAAGAAGTTTGATCCTGAGCCAGGAAGGTGTAGAAGGACAGATGGAAAGAAGTGGAGGTGCGCCAAAGATGCATATCCTGACTCAAAGTATTGCGAGCGGCACATGCATCGAGGCCGCAACCGTTCAAGAAAGCATGTGGAATCTCAATCGACTGCCCAGTCCTTGTTGACTAGTATGTCACATAATACTACTGGGAGC…	320	342	5	ACCGUUCAAGAAAGCAUGUGGAA	CUUCAAGUUCUUUCG-ACACCUU	|||||||||||| |||||||	332	0	0.0352844	0	0	0	0	0	NA
sRsRV6632486	miR396	TTCCACAGCTTTCTTGAACTG	Solyc08g005430.2.1	ATGAGTGGGACCTCAACGACATCAGTGGTGGGGGTGGGGTTGGTGGGAGGTGGAGGGGAGGTGGGGTATAATGATTATGGATTCCGGCCACCGTTTACGGCGGTGCAGTGGCAGGAATTGGAGCATCAAGCTATGATTTATAAGTATTTAGTAGCTGGGTTGCCTGTGCCACCGGACCTAGTAGTACCTATTCGCAGGAGTTTTGATGCTATCTCAGCTAGGTTCTTCAGTCATCCTAGCTTGGGTTATTGTTCCTATTATGGGAAGAAGTTTGACCCCGAGCCAGGAAGATGTAGAAGGACAGATGGAAAGAAGTGGAGGTGCTCCAAAGATGCACATCCTGACTCCAAATATTGTGAACGACACATGCATCGTGGCCGCAACCGTTCAAGAAAGCCT…	384	405	3	CCGUUCAAGAAAGCCUGUGGAA	GUCAAGUUCUUUC-GACACCUU	| ||||||||||| ||||||||	395	0	0.0479198	0	0	0	1	0	NA
sRsRV6632579	miR396	TTCCACAGCTTTCTTGAACTTC	SLV.20674.1	TCAACACTCATAAAAACAGTCTTTCATTAACTTAAACTCCTCATCCTTCCATTGTTAATACACAATGTTAACCTTCAAATCTCCATTTGATTAGTTCTTAATCACTACTTAATCCAAAAAAAAAGAAAAAAACTCATTAACAAGTACTAGTACACTATTCTTTCTCTCTTCACTTTTTTTTTCTCTCTGTTCTTCTTGCAGGTTTATCCAAAACCCTAGATCTGTCCCCCTTTTGGCTTTTGGAAGAAAAGGGAAAAGGGTGTGTAAAATAAGCAAAAAGGTGAAGTCTTTTTTTGGTTCTTGGAGGAGATGAGTGGGACCTCAACGACATCAGTGGTGGGGGTGGGGTTGGTGGGAGGTGGAGGGGAGGTGGGGTATAATGATTATGGATTCCGGCCA…	692	714	5	ACCGUUCAAGAAAGCCUGUGGAA	CUUCAAGUUCUUUC-GACACCUU	||||||||||| ||||||||	704	0	0.0049556	2	0	2	2	2	NA
sRsRV6632579	miR396	TTCCACAGCTTTCTTGAACTTC	SLV.20674.2	ATTAACTTAAACTCCTCATCCTTCCATTGTTAATACACAATGTTAACCTTCAAATCTCCATTTGATTAGTTCTTAATCACTACTTAATCCAAAAAAAAAGAAAAAAACTCATTAACAACTTTTGGAAGAAAAGGGAAAAGGGTGTGTAAAATAAGCAAAAAGGTGAAGTCTTTTTTTGGTTCTTGGAGGAGATGAGTGGGACCTCAACGACATCAGTGGTGGGGGTGGGGTTGGTGGGAGGTGGAGGGGAGGTGGGGTATAATGATTATGGATTCCGGCCACCGTTTACGGCGGTGCAGTGGCAGGAATTGGAGCATCAAGCTATGATTTATAAGTATTTAGTAGCTGGGTTGCCTGTGCCACCGGACCTAGTAGTACCTATTCGCAGGAGTTTTGATG…	574	596	5	ACCGUUCAAGAAAGCCUGUGGAA	CUUCAAGUUCUUUC-GACACCUU	||||||||||| ||||||||	586	0	0.00514571	2	0	2	2	2	NA
sRsRV5987835	miR482	TCTTTCCTACTCCTCCCATACC	SLV.11625.2	GTTCGCTCATTTTTGTGGCACAAGTAATGTGTGCAACTGGAGAAGCTAAGAGAAGATAGTGGAGACCCAAGAAAGTGTTTTCATCTTTGCAATGGAAGTTGTGGGATATGGCCATTCTTCTAATTCTCTCAGACCCTCACACCCACTTTCTCTCTTCAACTTCAGACCAACCTTCAGCTCGGCTACTTTCATTTCCTTCAAGAAACAGCCCATTAAGTGTTTGCAAGTGAGAGCAGTAGCTTCTCCTGCTGGATTTGATGAAATGGTTTCTGGGACCGAGCGTAAGTATTACATGCTAGGTGGTAAAGGAGGAGTTGGGAAGACAAGTTGTGCTGCTTCACTTGCTGTAAAATTTGCAAATAATGGTCATCCCACTTTAGTAGTTTCAACAGATCCTGC…	302	323	3.5	GGUAAAGGAGGAGUUGGGAAGA	CCAUACCCUCCUCAUCCUUUCU	|||| |||||||| || ||||	314	0	0.00122326	1	NA	4	NA	4	NA
sRsRV5987835	miR482	TCTTTCCTACTCCTCCCATACC	SLV.11625.3	GTTCGCTCATTTTTGTGGCACAAGTAATGTGTGCAACTGGAGAAGCTAAGAGAAGATAGTGGAGACCCAAGAAAGTGTTTTCATCTTTGCAATGGAAGTTGTGGGATATGGCCATTCTTCTAATTCTCTCAGACCCTCACACCCACTTTCTCTCTTCAACTTCAGACCAACCTTCAGCTCGGCTACTTTCATTTCCTTCAAGAAACAGCCCATTAAGTGTTTGCAAGTGAGAGCAGTAGCTTCTCCTGCTGGATTTGATGAAATGGTTTCTGGGACCGAGCGTAAGTATTACATGCTAGGTGGTAAAGGAGGAGTTGGGAAGACAAGTTGTGCTGCTTCACTTGCTGTAAAATTTGCAAATAATGGTCATCCCACTTTAGTAGTTTCAACAGATCCTGC…	302	323	3.5	GGUAAAGGAGGAGUUGGGAAGA	CCAUACCCUCCUCAUCCUUUCU	|||| |||||||| || ||||	314	0	0.00163068	1	NA	4	NA	4	NA
sRsRV5987835	miR482	TCTTTCCTACTCCTCCCATACC	Solyc04g025160.2.1	GTTCGCTCATTTTTGTGGCACAAGTAATGTGTGCAACTGGAGAAGCTAAGAGAAGATAGTGGAGACCCAAGAAAGTGTTTTCATCTTTGCAATGGAAGTTGTGGGATATGGCCATTCTTCTAATTCTCTCAGACCCTCACACCCACTTTCTCTCTTCAACTTCAGACCAACCTTCAGCTCGGCTACTTTCATTTCCTTCAAGAAACAGCCCATTAAGTGTTTGCAAGTGAGAGCAGTAGCTTCTCCTGCTGGATTTGATGAAATGGTTTCTGGGACCGAGCGTAAGTATTACATGCTAGGTGGTAAAGGAGGAGTTGGGAAGACAAGTTGTGCTGCTTCACTTGCTGTAAAATTTGCAAATAATGGTCATCCCACTTTAGTAGTTTCAACAGATCCTGC…	302	323	3.5	GGUAAAGGAGGAGUUGGGAAGA	CCAUACCCUCCUCAUCCUUUCU	|||| |||||||| || ||||	314	0	0.0201935	1	NA	4	NA	4	NA
sRsRV5987835	miR482	TCTTTCCTACTCCTCCCATACC	SLV.10816.1	ACATTATTGTATTTTATTTCACATCATTGTTTATCATCATTTCTATCACATTGTGTGTTTATTAACAACCTTTTAGTTTCAAATTTTCACCTGTGTATGATATTTGAGTTGCAACTAAGAGCCCTGCAATGAACTTTTTCCTCTGTTAAACATCCTTTTTTTTCATTGAATTGAAGAAGAACTTGTGATTTTCATCTGATCCTGCCTTTGCTTCCTTGTAAATTTAGTCAATAGCTATGGAATTCTTATCTATTTTTGTGGAAAAACTAACTGATTGCTTGATCCAGCCAGTTGCGCGGCAGATTGGTTATTTCTACTACTACAAGAGAAACATGAGATGTATGGATAAAGAATGTGAGAAGCTGAAGAATATCAGAATGACAATGCAGCGAAAAGCGG…	777	798	5	GGUAUGGGUGGAGUUGGUAAGA	CCAUACCCUCCUCAUCCUUUCU	|||||||| ||||| || ||||	789	0	0.000191056	0	0	0	0	0	NA
sRsRV5987835	miR482	TCTTTCCTACTCCTCCCATACC	SLV.10816.2	ACATTATTGTATTTTATTTCACATCATTGTTTATCATCATTTCTATCACATTGTGTGTTTATTAACAACCTTTTAGTTTCAAATTTTCACCTGTGTATGATATTTGAGTTGCAACTAAGAGCCCTGCAATGAACTTTTTCCTCTGTTAAACATCCTTTTTTTTCATTGAATTGAAGAAGAACTTGTGATTTTCATCTGATCCTGCCTTTGCTTCCTTGTAAATTTAGTCAATAGCTATGGAATTCTTATCTATTTTTGTGGAAAAACTAACTGATTGCTTGATCCAGCCAGTTGCGCGGCAGATTGGTTATTTCTACTACTACAAGAGAAACATGAGATGTATGGATAAAGAATGTGAGAAGCTGAAGAATATCAGAATGACAATGCAGCGAAAAGCGG…	777	798	5	GGUAUGGGUGGAGUUGGUAAGA	CCAUACCCUCCUCAUCCUUUCU	|||||||| ||||| || ||||	789	0	0.000382075	0	0	0	0	0	NA
sRsRV6165969	miR530	TGCATTTGCACCTGCACCTTA	SLV.24923.3	CTTTTTTTTTAATTAAAAAAATGGTTACTTTTTTAGTGTACTTGTAAAAATGGAGGTGGAATTGTAAGAAATGATAAAGTTTTGATTTTTAAGAGAGATAAAAGAGTTTGCTATGGATTTTTGGAAAAAAAGGCTTCCTTACAAGCTGTTGTAGTCTGTCTTGCTGATGACAAATATCAACGACGATGATATTGATTTAGGACTTGCTCTTGGTTGCACCACTACTCGTAATGTTCATACGAAGCTAAAAGACGCTGTAGGTGCAGGTGTAAATGCAAGCTCAACCGTGGATATGGCATTTGCAGAATCTGATCCCTTATCGGAATTAGTTTGGTCCCCTCGTAAAGGTTTGAGCCTCAAATGTGCTGAGAGTAGCTTAGCTGACAAAAAACCTTTTCG…	256	277	2.5	UGUAGGUGCAGGUGUAAAUGCA	AU-UCCACGUCCACGUUUACGU	| ||||||||||| |||||||	268	1	0.00365773	NA	1	NA	NA	NA	NA
sRsRV6165969	miR530	TGCATTTGCACCTGCACCTTA	Solyc09g083390.1.1	ATGACAAATATCAACGACGATGATATTGATTTAGGACTTGCTCTTGGTTGCACCACTACTCGTAATGTTCATACGAAGCTAAAAGACGCTGTAGGTGCAGGTGTAAATGCAAGCTCAACCGTGGATATGGCATTTGCAGAATCTGATCCCTTATCGGAATTAGTTTGGTCCCCTCGTAAAGGTTTGAGCCTCAAATGTGCTGAGAGTAGCTTAGCTGACAAAAAACCTTTTCGTCTGTGGAATGTGGGACCAACCACTTTGATTACCACACCATCACAAAGTAACAGATTTAAGGGGACTTATGATGAAAATGCTGCTTATGAGAAGATAATCGATCAAGAAAGGTTGGAGACCAAAAAATTGGTATTGGAAAGTGGAAATGAAATTGGCTGCAGCAGC…	90	111	2.5	UGUAGGUGCAGGUGUAAAUGCA	AU-UCCACGUCCACGUUUACGU	| ||||||||||| |||||||	102	1	0.0104937	NA	1	NA	NA	NA	NA
sRsRV0806443	sly-miR390a-5p,sRsRV0806443	AAGCTCAGGAGGGATAGCACC	Solyc01g105040.2.1	AATCACAAACACACTTATGAAATTGTTAGATAAATTTCTATTGTCAACCCTAAAATCCATAGCCACCCAAAACATTGTTTCCCATTATCACAATCTTCAGCAACATAGAACCATAGTGAAAGTCCGTTTGAAATGGGTGAAAAACAGAGGTTTGGACCATATAATCGATGTGCAAACGGATCTTAAAGCGGCTTGTTTACTAAAAGACGCCATTGTGCGTTCACCAGTTGGGTATCTTACTGCTAAGTCGCTTGCTGATTCCCAAAAACTTCTTGGGCTTACAGTTCCTACACTTAGGTTTATTAGAAGATACCCAACTCTTTTTGAGGAGTTTCCTCACCCAAAGTACCAATCTTTGCCTTGTTTTAAGCTTACCCAGATTGCTAAAATTCTTCATGA…	1332	1352	5.5	GGUAUUAUCUCUCUUGAGUUG	CCACGAUAGGGAGGACUCGAA	||| |||| ||| |||| |	1343	1	0.00687382	NA	NA	1	NA	NA	NA
sRsRV0806443	sly-miR390a-5p,sRsRV0806443	AAGCTCAGGAGGGATAGCACC	Solyc01g058100.2.1	TCTTGACCTTGTAAGACCCCGTGTTATCTCTTACGTCTTTATGTTTTGTTTTTTTGCAAATCTTACGTCATGACTTCTTCATGTAAGCTTTGTTTGGTCTCCTTCTTCTTTCCTACTCAACTCTCGTTCTCCTTCCTTGTCTATCCCTCCTGAGCTGTTGATTTTATTCCATGTACAATTGAACACAACAAAAAGATTTGAATTCATCATGTATGATTCCATCAAGAATGGAATATTCAAGGAAATTCATGTGAGAGACTACAAGTATTCTTCCAATTTCAGATTTTTTTCCATGGACTTTGAGCAATTTATCATGACTGGTCAGTTCTACATACTTCTATGGTCTCACCTTATCTTTTTAATTATAGAAATGGACCAAAGTGTTCAATCACATGACCA…	136	157	4	CUUGUCUAUCCCUCCUGAGCUG	CCAC-GAUAGGGAGGACUCGAA	|| ||||||||||||||||	148	0	0.0145677	0	3	4	0	0	NA
sRsRV5977013	sly-miR482b,sRsRV5977013	TCTTGCCTACACCGCCCATGCC	SLV.19555.1	GGATATTTCTTTACCTATGAGAGCAACATCACATCTTTGGATAATGAATTTGAGAGGCTGGAGAATATCAGAAGTGGGGTGCAGCTACGAGTGGAAGCTGCCCGGAGAAACTTACTTGTCATTTCTCCCAACATACAGGGTTGATCAACTCGTGTTGATATAATTACTGCTCATGTGGCTACTATGTTGCGACGTAGACCTGAGGTTGAAAGAGGTAGTTTCTATGGTTGGTGTCCAAACGTGAATTCGCGTTACTTGCAAAGCAAGAGATCAAAGGAAATTGTAATGGATGTGATTGGTCTTCAAACTGAAGGCAACAATTATGTGGATTTCTCCTATCCTGTACAACCTGTTGAAGTTGAAGCTATACCTAGTTACACTGGTGAGGAGTTTAGCTCC…	469	490	5	GGUCUGGGUGGUGUUGGUAAGA	CCGUACCCGCCACAUCCGUUCU	||o ||||o||||| ||o||||	481	0	0.00190892	0	0	0	0	0	NA
sRsRV5977013	sly-miR482b,sRsRV5977013	TCTTGCCTACACCGCCCATGCC	SLV.19555.3	GGATATTTCTTTACCTATGAGAGCAACATCACATCTTTGGATAATGAATTTGAGAGGCTGGAGAATATCAGAAGTGGGGTGCAGCTACGAGTGGAAGCTGCCCGGAGAAACTTACTTGTCATTTCTCCCAACATACAGGGTTGATCAACTCGTGTTGATATAATTACTGCTCATGTGGCTACTATGTTGCGACGTAGACCTGAGGTTGAAAGAGGTAGTTTCTATGGTTGGTGTCCAAACGTGAATTCGCGTTACTTGCAAAGCAAGAGATCAAAGGAAATTGTAATGGATGTGATTGGTCTTCAAACTGAAGGCAACAATTATGTGGATTTCTCCTATCCTGTACAACCTGTTGAAGTTGAAGCTATACCTAGTTACACTGGTGAGGAGTTTAGCTCC…	469	490	5	GGUCUGGGUGGUGUUGGUAAGA	CCGUACCCGCCACAUCCGUUCU	||o ||||o||||| ||o||||	481	0	0.00209961	0	0	0	0	0	NA
sRsRV5977013	sly-miR482b,sRsRV5977013	TCTTGCCTACACCGCCCATGCC	Solyc07g044800.2.1	ATGGATGTGATTGGTCTTCAAACTGAAGGCAACAATTATGTGGATTTCTCCTATCCTGTACAACCTGTTGAAGTTGAAGCTATACCTAGTTACACTGGTGAGGAGTTTAGCTCCAGAAAATTGCAAGAGGAAGAGGTCTTGGCAGGTTTGAGAGATGGCGGGGTAACTATTATTGGGATATGTGGTCTGGGTGGTGTTGGTAAGACAACACTGACTGAGAAAATCAGAGAAAAGGCGAAACAAGAAAGGTTGTTCAATGATGTTGTTATGGTAATTGTCAGTCAACAACATGACTTGAAAAGAATTCAGGGTGAGATCGCACAAGGAGTTGGGCTGACATTAGAAGGGGATGATTTGTGGAGTCGTGGAGATCTACTGCGCTCAAGCGGTAGCAGCCAC…	184	205	5	GGUCUGGGUGGUGUUGGUAAGA	CCGUACCCGCCACAUCCGUUCU	||o ||||o||||| ||o||||	196	0	0.0187365	0	3	3	0	0	NA
sRsRV5501631	stu-miR398a-3p,sRsRV5501631	TATGTTCTCAGGTCGCCCCTG	SLV.29194.1	AACTCAAAAGATAAAATCTTGTTTCACTGCTATCTAAAACATTATCATTTTATCAATTCATCATTGTGGCAGCAGCCATGGCCGCCCACTCAATCTTCACCACAACCAGCACTACCAATTCTTTCTTATACCCAATTTCTTCTTCTTCTTCTTCCCCTAACATTAACTCTTCTTTCCATGGTGTTTCACTTAATGTTAAGTCAAAATTTGGCCAATCTTTGACCCTTTATGCTGTCACTACCCCTAAACCCCTTACTGTTTTTGCTGCTACTAAGAAAGCTGTTGCTGTCCTTAAGGGCAACTCTAATGTTGAGGGGGTTGTCACTCTATCTCAAGATGATGATGGTCCAACTACGGTTAATGTTCGTATAACTGGACTTGCTCCTGGACTTCACGGGT…	505	528	5.5	CAUGCGGGUGACCUGGGAAACAUA	GU-C-CCCGCUGGACUC-UUGUAU	|| | |||o||||||o| ||||||	518	0	0.00133662	0	0	0	0	0	NA
sRsRV5501631	stu-miR398a-3p,sRsRV5501631	TATGTTCTCAGGTCGCCCCTG	SLV.29194.3	CTCATAATGTCCTTATTTGGTTTTGTATAACAATATTTTTTGTTTGGGACCTAAAGATGTAAGCTTTTATAGGAATATTTCAGACCCTTATGTATTGAGTATTTTTTTTCTTCTTTGTATAGGTCCAACTACGGTTAATGTTCGTATAACTGGACTTGCTCCTGGACTTCACGGGTTTCATTTACATGAATATGGTGACACTACAAACGGATGTATGTCTACAGGAGCCCATTTTAATCCGAATAAATTGACACATGGAGCTCCTGGAGATGAAATCCGTCATGCGGGTGACCTGGGAAACATAGTGGCCAATGCCGATGGCGTGGCTGAAGTGACACTTGTAGATAATCAGATACCATTGACCGGTCCAAACTCAGTTGTTGGACGAGCACTTGTGGT…	281	304	5.5	CAUGCGGGUGACCUGGGAAACAUA	GU-C-CCCGCUGGACUC-UUGUAU	|| | |||o||||||o| ||||||	294	0	0.00171819	0	0	0	0	0	NA
sRsRV5501631	stu-miR398a-3p,sRsRV5501631	TATGTTCTCAGGTCGCCCCTG	Solyc11g066390.1.1	ATGGCCGCCCACTCAATCTTCACCACAACCAGCACTACCAATTCTTTCTTATACCCAATTTCTTCTTCTTCTTCTTCCCCTAACATTAACTCTTCTTTCCATGGTGTTTCACTTAATGTTAAGTCAAAATTTGGCCAATCTTTGACCCTTTATGCTGTCACTACCCCTAAACCCCTTACTGTTTTTGCTGCTACTAAGAAAGCTGTTGCTGTCCTTAAGGGCAACTCTAATGTTGAGGGGGTTGTCACTCTATCTCAAGATGATGATGGTCCAACTACGGTTAATGTTCGTATAACTGGACTTGCTCCTGGACTTCACGGGTTTCATTTACATGAATATGGTGACACTACAAACGGATGTATGTCTACAGGAGCCCATTTTAATCCGAATAAATTGACA…	427	450	5.5	CAUGCGGGUGACCUGGGAAACAUA	GU-C-CCCGCUGGACUC-UUGUAU	|| | |||o||||||o| ||||||	440	0	0.00704481	0	0	0	0	0	NA
sRsRV6159128	stu-miR408b-3p,sRsRV6159128	TGCACTGCCTCTTCCCTGGCT	SLV.12721.2	CAAAATTCTGACGAAAGCCGGCAATTAGGCGAAAAAGAAAGTGAAAAATCCCATTGGGTCCCACTGTTAATATCAGGTCAACGGTCAAACTTTCCGCTCCTCTCGATAAGCTCGATTTTCCGAGCTCCCTTTTTTATTTTTTAATCTTCTCCGTTTATTTCAACAATCTTTTTCTCTTAATTTCTCATATATTATAACAGAAAAGAATTATCTCACCGGCGATGGAGTTTGAATCGGATAACTCCGACGGGTTCGATCGGTTACCCGACCCGCTTATTCACCTCATGTTCAACCAAATCTCCGATATCAAAACCCTAATCCGGTGCCGCTCCGTTTCCAAACGGTTCAATTCGTTGGTACCTCAAGCCGATTCGCTTCTCCTACGAGTTGACCGGGTAA…	1160	1180	5.5	AUUUGGGGAAGAUGCAGUGUA	UCGGUCCCUUCUCCGUCACGU	| ||||||| |||||| |	1171	0	0.0035745	0	NA	NA	NA	NA	NA
sRsRV6159128	stu-miR408b-3p,sRsRV6159128	TGCACTGCCTCTTCCCTGGCT	Solyc04g072930.1.1	ATGGAGTTTGAATCGGATAACTCCGACGGGTTCGATCGGTTACCCGACCCGCTTATTCACCTCATGTTCAACCAAATCTCCGATATCAAAACCCTAATCCGGTGCCGCTCCGTTTCCAAACGGTTCAATTCGTTGGTACCTCAAGCCGATTCGCTTCTCCTACGAGTTGACCGGGTAATTTCGGCTACCGATTCGGATGACGACGATGATTCCTTCCTCATTGCTTTCCTCAGATCCATTATCAAATCCATTCACCATCTCGTTTCACCAAGCAAGGTTCTCCCAACCCCTGCCCGATCCCAGAACTCACCCGCACAGATCCTACGGGAGTTCGAGAGGATCAGGAATCTACAAATCGAGCTTCCTTCAGGTGATCTTCGGTTAGAGAAAGGTACAACG…	939	959	5.5	AUUUGGGGAAGAUGCAGUGUA	UCGGUCCCUUCUCCGUCACGU	| ||||||| |||||| |	950	0	0.0304132	0	NA	NA	NA	NA	NA
sRsRV6159128	stu-miR408b-3p,sRsRV6159128	TGCACTGCCTCTTCCCTGGCT	SLV.21656.1	TGAAGTTAGCATGTGCATTTAGAATCCAGAGAGTGAAACTCTAGAAATAAAGTTAAATTTGGATCACACGTTTTTTTCATTTCGTTTCATCTAGCATTGAATTCAAATCTACGTGTCATTGTATGCATTCAATATTCACCATGCGCCACTAATTTCTTCAATTCCTCTCTCATATCCACTTTTCATTTCTCCGATTTCTACTCTACCGGAGAAACCATGACGGCGAATCTCCTCCGATTCTCTCTCTCACACGATCACAACCTCACTTCCAACTTCATTCGCTCCAATGCCAACCACGAACGACGCAGCTTTTACTTCAATCCATTCATCCATCAACGACGTCGTACTAGTCAGCTATTGCTGCGGCGCAATGCCGTATTCGCCAAGGCTGTTGAGTTC…	2368	2389	3	AGACAGGGAAGAGGCAGUUGCA	UCGGUCCCUUCUCCGUC-ACGU	|| |||||||||||||| ||||	2379	0	0.00438506	2	0	2	2	2	NA
sRsRV6159128	stu-miR408b-3p,sRsRV6159128	TGCACTGCCTCTTCCCTGGCT	Solyc08g061610.2.1	CATTGTATGCATTCAATATTCACCATGCGCCACTAATTTCTTCAATTCCTCTCTCATATCCACTTTTCATTTCTCCGATTTCTACTCTACCGGAGAAACCATGACGGCGAATCTCCTCCGATTCTCTCTCTCACACGATCACAACCTCACTTCCAACTTCATTCGCTCCAATGCCAACCACGAACGACGCAGCTTTTACTTCAATCCATTCATCCATCAACGACGTCGTACTAGTCAGCTATTGCTGCGGCGCAATGCCGTATTCGCCAAGGCTGTTGAGTTCAATGTTACGCCGAGCGGAAATGAGCAGCAGGTACAGTTGAAAAATGATGAGACGACGGCGCTGCTAGATGTGAGCGGGATGATGTGCGGCGCGTGTGTCTCACGTGTCAAGGCGAT…	2245	2266	3	AGACAGGGAAGAGGCAGUUGCA	UCGGUCCCUUCUCCGUC-ACGU	|| |||||||||||||| ||||	2256	0	0.016486	2	0	2	2	2	NA
sRsRV4377669		CTGCTGTAGATGTGCTGGCTGT	SLV.19044.1	ATGAGTAAAGAATTACAAAATTTGAAAACTAAAAGTCAGCAGCATGACTATAAATATGCGGAGCTATGTCGATCGGAAGACACAAAAATTCCAGAGCTACAAGTAGACGATGGGATACTCAAAAAAACCCATAACATTTGTTTAAATGCAGCTACAGCCAGCACATCTACAGCAGGACAATCTACAAAAAAGGAGGAGACTAAAATAAAATACACAAATACAAACTTGAATAAGTTATTCTCAAAACCATATACTCCTCAAGGTACCCAGAAAGATATATTCATACCACCACAGGTAAATACCTACAAAGCCAGCCTAGATTCAGATAAACAAACATATAACCACATTACCAGAATGTATATAGAAAACATATACAAAGTACAGACTTTTCTAAACAAA…	154	175	0	ACAGCCAGCACAUCUACAGCAG	UGUCGGUCGUGUAGAUGUCGUC	||||||||||||||||||||||	166	0	0.00178885	0	NA	NA	NA	NA	NA
sRsRV5990550		TCTTTGATGTTGAGTGCTCTT	SLV.11516.1	TGGGTCGGATAGCAAAATAAGATTTCCATTGTACTTCGAATTGGAACTAGATCTGTCCGGTGGATCAAGGGTTTTTCGTTAGGCAAGGCGGCTGGTATCAGAACAATCTTCCCTATAGCTGAGATCTTTCGATGGCGCAAGAGTTGAATTATTTATATGCGGCTGCAGGGATGGAAACTGCTGCATCAGGTTTTTCGATGGAGCAAGAGTTGGCTGATTGGTCGGAACTTCAATATGATCTGCTTGCTCTAATTGCTAGGCGTTTGAATCTCATTGAAGACTATCTAAATTTTGGCTCTGTCTGCAAATCCTGGCACTCTGTGTCCACCAAGGACAATTTCAACAATTACCTCTGTAGAGCTCCTTGGTTGATGCTAGCGGAGGAAGAGGATGATGACG…	5181	5202	5.5	AAGACGCACUCAACUACAAAGG	UUCU-CGUGAGUUGUAGUUUCU	|||| ||||||||| |||||o	5193	0	0.00268207	0	NA	NA	NA	NA	NA
sRsRV5990550		TCTTTGATGTTGAGTGCTCTT	SLV.11516.3	AGCTGGTCCAAATGCAGAATTTTCTCTTGGGATCCTGTTCTTCTTAACTCTCTTCTGGCTCTTCTAGCTTTTCAAAATATTCAATTTTGGTTATTAAAGCTCTTCTTAAGCATTAATCTATCTAAATTTTAGCATCCAAGAAAGGTGCTTCAGAGCAAGACGCACTCAACTACAAAGGGTTTCAAGTAAAAAGGTATTTGCTCGACATCTTTTGTCTATCGATGGAAGGAACTAGTGAAACTTTGAGTTGAAAATACATTGAAAAATAAAAAGACAAGGGTTAGTTGCTGGCAGACATTTCCTTCATGTTTTATTAGAGAGAAGCTTGCCATGGAATTGGAGGAGGATAGAAGATCACGGAAAGAGTGAGAACATTGTTGAAATATTTTCAGGTAACAC…	157	178	5.5	AAGACGCACUCAACUACAAAGG	UUCU-CGUGAGUUGUAGUUUCU	|||| ||||||||| |||||o	169	0	0.00312838	0	NA	NA	NA	NA	NA
sRsRV5679755		TCATGTGTGCATAAAGTCTGTC	SLV.23256.2	TTGATACCACATAGAATCTTCAATCTTTATTGAATCTTTTTTTTTCTTCTAAATCATGTTGTCCAAATCTCTAATGTTCAATCTTCATCCCCACCATGTAATTTTCACAAAACCAAAACACATACTTTCCCTTACAACATCTTCAAAAATACCAACTAATAGTAGTACTAAAATTCTCATATCACAAAAAAAACTTGTACACACTTTTTTCAACAAAAAATGTAACAAAAACATTATTTCTCCTATGGCATCATCATCAATTAATCAATTTGATGATGAATTTCACCCTGACCCTACCCTTACAAATGATGATCTCAAGCCTACGTCGATCGATCAACGTAACTTTTCAGGTTGGGAAATGTCTAGTCTATGGATTGGACTAGTTGTTGGTGTGCCCTC…	1364	1384	5	GAGAG-UUUUGUGUACACAUGG	CUGUCUGAAAUACGUGUGUACU	|| || o|||o||o|||||||o	1375	0	0.00535695	0	NA	NA	NA	NA	NA
sRsRV3261104		ATGTGAGCCATTTTGTAACGG	SLV.15537.1	GAATAGTCATGGGATCTCCATGAATATAATTAAATCGTATTTCATTTCGAGGTCTATCTTTCTTTTCCTTTTTCGTTTGTTTCGAGAAATCTATTAATCAATTCCGGGAAAAGGGTCTTATATACCCCTTAACTTTGTCATTTAAAGCTGATATACCCCTCGTTATAAAAATGGCTCATATATGCCCTTACCGTTATACAAACGGCTCACATATACCCCTGCCGTTACAAAATGGCTCACATATACCCTTCATTTAACGGAAATTAAAAAATTAGTTTAAATTTATATTTGTTACTTCTAATTTTTTTCAAAAAATTATTTAGGGGTACATATGATTCTTTTATCAAAGTTCAAG	160	181	3	UCGUUAUAAAAAUGGCUCAUAU	GGCAAUG-UUUUACCGAGUGUA	o|||||o |||||||||||o||	172	0	0.00580206	0	NA	NA	NA	NA	NA
sRsRV5796788		TCGATTGTGTTCATGCTCTAAC	SLV.30882.1	ATCCATACTTCCTTTTTGGTAAGTATTTTCACTAACTGATTTTTTATTCAATAATTTTTTAATATATTTTTGACTTATTCTTTTGTCAATTTTATCTGTTTTTTTCTATAAAATTTGTTATTTTCCCCGGAATATTTATATCTGGAAACCCAGAAAGTAAAACTAACCCAGATTCTTCTGGAGCAAAATTTTCTTCTTCTTTGCAGGTACATCCAAAAGAAGAAGAGTATTTAAAATTCACTAAATACATTTACAATCTCCCAGAACACAGTGGAGAAACATATGGAGTTTTGGGAACTACTAGTTTATTCCCTAGAATTTCCATATTCCCAAATGGAATTCCGAGCTTTACAGCTCAATTATTTGAGTTCGAATTTTTGGATCGAGTTTACACAAGTC…	842	863	0	GUUAGAGCAUGAACACAAUCGA	CAAUCUCGUACUUGUGUUAGCU	||||||||||||||||||||||	854	0	0.00580206	0	NA	NA	NA	NA	NA
sRsRV6678035		TTCGGCGGGAATTACTCCTGT	Solyc01g009160.2.1	TCATTTTGCTATATTAGAGCTATTCACGTTTTTTGAATTTGAATATTGAAATTTTTTGTAGTTACAAGTAAAAAATTTTATTATTTATTTGGAGATATCGAATTTGAATATCGAAATTTTCGATTTGATTTTGTAGTACGATGGCGGATCGAGTATATCCTATGGATTTACCATCATCATCAAGTAATCCACCGTCTTCAAACAACTCCGGCGAAGTAGTTTCACCGAAAAAACCATCATTTCCATCTCCGGCGAAACCTATACAACCTCCGGCGGGGACTTACGTAGTTCAAGTTCCGAAGGATCAAATTTACAAGTATCCTCCACCGGAGAATTCTCGCCGGTATGAGTCGCTTACTAAACGGAAACCTCGCCGGAGCTGCTGCTGTCGTTGTCTCT…	326	345	5	ACCGGAG-AAUUCUCGCCGGU	UGUCCUCAUUAAGGGCGGCUU	|| |||| |||||o|||||o	336	0	0.0066917	0	NA	NA	NA	NA	NA
sRsRV2791122		ATATGTGTCCTGTTTTCATAAT	SLV.227.1	CATGTTGTAAAAATAAAATAGCACCACAGTTTGGGTGTACAAATAAAAAACAAAAATCTAGAAGATATAAAAATTATAGAAAAAATAAAACTAAGTATAAATATAAACAACCAAGACGAAGGTATTATGTAAAAAACTATAAAATGAAAAGATCATATAGACCTAAAAGAAAAATATCTCAATGTACATGTTATAATTGCAGAAGATAGGACACATAGTTAGAGACTGTAAATTACCTAAAAATCCAAAAAGAAAACAAATTGCAGAAATAGTTATAGATGATAACGAATATATGCAACTAGAATACATAGACTATGAATTAAGTGAAAACGATAGTATATATGAAGTATCAGATATAGAAACTGAAAATGGAGAAGAAGATAATGAAATAGAAGAAGA…	196	218	5	AUUGCAGAAGAUAGGACACAUAG	UAAU-ACUUUUGUCCUGUGUAUA	||| ||| | ||||||||||	209	0	0.00713621	0	NA	NA	NA	NA	NA
sRsRV6553484		TTATCTTCATCGTGTGCTTTT	SLV.14004.4	GTTTAAGGCAGCCTCCATTGCCAAACTCCTCCTTCTCTGCTTCTCTTTTCACCATCTTTTCTTCTCAAGATTTTCCCTTTCGATGCTAGCAACCATTCCAAAGTTCCCCTTACCTTTATTTCAGCTTATTGGTTGTTTGTGGTAATCTTTGCTGTTCAGTTTTCCAACAAAAGATCCACTGAATATGTGGAGATACATATCAAAACAAGTTTATTCAAGAAAATTGAGGAATACCCATGATTCAGATTTTCTTGGTTTTGCTCAGTCTTTTAGAAAGACCAGACCTTTACAAGGTTTGTGTGAAGAAGGTTATAGAAATCCCAACTTGGGTGTGTCTCAAAGTTCAATCTTTTCTAGAGTTAATGGTAAAAGTAGGTGTTTAGATGGGATGTGTGAAGA…	837	858	5	AGAAGUUGUGCGAUGAAGGUAA	UUUUCGU-GUGCUACUUCUAUU	|o|||o oo||||||||o|||	849	0	0.0106852	0	NA	NA	NA	NA	NA
sRsRV6840560		TTGGAGTAGTCAATTATGATT	SLV.20754.3	ATTCAAGCAAAAACTCACAAAAAATGGAGCTATGGAGAAGGAGCAGAATCCGAGTTCACAGTTGATCGCTTAGTAAACCCTAAATCGGAAATGGAGAAGAAATTACGAGAGTTAATCAACTGAGCTACTAAGATTTTCGTACTATTGGAAGGGCATTTTTGTTGACTGCCATGAAAGTAGCTTCAAAAAAACCTCGTTTTTTCAAACCAATTCAGCCAGGTTACAAGCATTGTATTAAAATTCCTATAGGTTTCTTGAAGTATTTGAAGGGATTGAACCATATTAAACAAGCAATACTGAGAAGTAGGGGTAAAAAGTGGTTGGTGAAGGTGACCGGTTGGCGATTAGAAGAAGGTTGGAAAAAGTTTGCTAAGGAGAATGATTTGCAATTGGGAGATT…	556	576	5.5	CAUCGGACAUGACUACUCCAA	UUAGUAUUAACUGAUGAGGUU	|||o ||||||||||||	567	0	0.0111279	0	NA	NA	NA	NA	NA
sRsRV6840560		TTGGAGTAGTCAATTATGATT	SLV.20754.4	ATTCAAGCAAAAACTCACAAAAAATGGAGCTATGGAGAAGGAGCAGAATCCGAGTTCACAGTTGATCGCTTAGTAAACCCTAAATCGGAAATGGAGAAGAAATTACGAGAGTTAATCAACTGAGCTACTAAGATTTTCGTACTATTGGAAGGGCATTTTTGTTGACTGCCATGAAAGTAGCTTCAAAAAAACCTCGTTTTTTCAAACCAATTCAGCCAGGTTACAAGCATTGTATTAAAATTCCTATAGGTTTCTTGAAGTATTTGAAGGGATTGAACCATATTAAACAAGCAATACTGAGAAGTAGGGGTAAAAAGTGGTTGGTGAAGGTGACCGGTTGGCGATTAGAAGAAGGTTGGAAAAAGTTTGCTAAGGAGAATGATTTGCAATTGGGAGATT…	556	576	5.5	CAUCGGACAUGACUACUCCAA	UUAGUAUUAACUGAUGAGGUU	|||o ||||||||||||	567	0	0.0115705	0	NA	NA	NA	NA	NA
sRsRV2670669		ATAGAGTATCTCTGCTGGTGCT	SLV.5009.3	GTTGAATTTATTTTGTATTTTTTTTGCACTACAATTGCTGAAAAATCGTCTTTTTTATTCTTTTTATAGGGCTTATGATAAAGCTGCCATCAAATGTAATGGCAAGGATGCAGTCACTAACTTCGATCCTTGCATTTATGAAAATGAACTTAATTCATCTGAATGTAGTAATAAAGCAGCAGATCACAGCCTTGACTTAAGCTTAGGTAGTTCGAGCTCAAAGCAAAACAGCCGTGAAATGGAGGATACTAATAAGAATCAAAATTATCCTTCTATCCAATTTGATGTTGATTGGCGACACCAAGGGTCGAAACCCAAGCAACCTAGTCCACTTGATATGGAGTATGGGCGAAGAAGAAATGTGTACAATGAGACGGAAACGTTGCAACTCTTTAGCCA…	542	563	5.5	AGCAAUAGAAGAGAUACUCAAC	UCGUGGUCGUCUCUAUGAGAUA	|||| || |||||||||| |	554	0	0.0115705	0	NA	NA	NA	NA	NA
sRsRV0205604		AAACAGATTACTTTTGCTGGTA	Solyc02g087670.2.1	AAAAAACACATCTCTTTACGTTGCTGCTTTTTTAGGCTACAACAAAGAGGGTCTCACCTCTAAACAGCCAAAGGGTTTGACCCAATTAAGACCTTCTTTCGTTTTTATTTAGAAAAAAAAAATACTTTAACTAGTTAAATTATCATAAATCTTTAAATGGGAGGAACAAAGCTGGTATATTTGTCTCTGTTACTATTTTCCACATTTTTGGTAATAAATGGTCACATTGGTGAGTTTGATGAGGTGTGGAGGAGGAGAGCCCAGGAAGCAGATGAATGGGCCATAAAGGCTTACAAGCCCGACCCCATCAATGTCACCCTTGCATTTGCTAAGGAAACTGGACAGGCCTTAAAGGAAATAAAGGAAGCGAAGCTGGCAGTAAATGGAACAAGGAGGGAA…	1218	1238	5.5	UAUUAGUCAAGGUAAUC-GUUU	AUGGUCGUUUUCAUUAGACAAA	|| || || |||||| ||||	1230	0	0.0146626	0	NA	NA	NA	NA	NA
sRsRV2670669		ATAGAGTATCTCTGCTGGTGCT	Solyc02g064960.2.1	AGTGAGAAGTAAAAAGGAATGGAAAACACACACACTCTCTCTCTAACCTTTTCTTGTAACAACTTAATCTCTCTCTGTAAGTCATCTGTTTTCTTGTTCTTATATTTTCTTTCAACACTCACGGAAAATCTCCATTTCATTATTATAGTTCAGATTCAACTCAACATGTGTATTTAGTAGAGAGAAAAAAAGTAGAGAATATTTATAGGTGAGGGTCAAATTTTAGCTGAGATGAAAGAGCTAAGCAAACAAAACTCTTGAAATTGTTTCTCCGATCCTCTTTTGTTTACTATTGTTTGACTTGTAGAGAAAGAAATGTGGAATCTAAACAACTCTCCAGATCATATAAAGGACTATGAATCAGAAGAAGGTAAAGGTGTTGGATCCATTTCAAATTCA…	1666	1687	5.5	AGCAAUAGAAGAGAUACUCAAC	UCGUGGUCGUCUCUAUGAGAUA	|||| || |||||||||| |	1678	0	0.0168654	0	NA	NA	NA	NA	NA
sRsRV2072079		AGATGTTGTGAAAGAATGCAA	SLV.25676.1	AAGCTGGCAGCCATGAAAACAGAATCTCAAGATCTTCCTCGAAATTTCCGCGAAACCTCTCAACCATTTCTCTTTCTTTATTTCAATTTTTTCCCGCTTTCCCTTTTTGCTTTCATCTTTTGTTTTTTCCTCTTTTTAATCTTTCCCTTAGGAATTTGGAAGCTCAAATTTGAACTGAAAAATCAGATCTAAAGATACCCAATACAGTAATTGAGAGGAATTTCATGGAAAGACCCAGTGGAGAGAAACGTAGACTTGATGTTAGCAGTAGTGAAGAAGGTCAACCTGAGAGAAAAAGACCAGCTCTTGCCAGTGTTATTGTTGAAGCGCTCAAGGTGGACAGTCTGCAGAAACTCTGCTCATCACTGGAGCCAATTCTTCGGAGAGTTGTAAGCTATT…	399	418	5	UUGGA-CCUUUUACAACGUCU	AACGUAAGAAAGUGUUGUAGA	||| | |||| ||||| |||	409	0	0.0177452	0	NA	NA	NA	NA	NA
sRsRV6857853		TTGGGTCAGCACGTTACTGTC	Solyc05g025620.1.1	ATGTTTGTTGCTAAGTACAAGGAGTCCCTTGTGTTGCTATCGAAGGCCCATTTCCAAATTTCTACCAACCCTCTCTCTAGACCGCTTCCTCCGCTGTTGGATGGCCTCCCTACAGCTGTGCAAAAGGAGATTAGTGTGCTGAACCAACACAATGATAAACTAGTTGGTGTGTTGCATGATACTAGATCTAGGGAGATTGTTGTCTTGTGCCATGGATTCAAATCCTCGAAGCAGATGACTGTTTCTCCATGCTTCTTTATTGGACTTCGACATTTTGGTGAATCTTGCTTCTGCTATGGAAAAAGAAAGTATCAGTGCATTTCACTTTAA	127	147	5.5	GAGAUUAGUGUGCUGAACCAA	CUGUCAUUGCACGACUGGGUU	|| | || ||||||| ||||	138	0	0.0181847	0	NA	NA	NA	NA	NA
sRsRV5913261		TCTGAGTGAAATAGAGCCTCT	SLV.9633.1	CTAGGTGTCCATTGGATCTTTTCACTCAGGTGTGAAGGGAAATTTGTCCTCCTTTCATTACTAGATCGTTGTAATAATTTTAATGTTATTAGAATCCATCTTTTCTCGAGAAGGAAATGTTCACCGCATCTATACTCGGACATTCCTAGATTATCTTATACGAGTAGTTTCA	11	30	5.5	AUUGGAUCU-UUUCACUCAGG	UCUCCGAGAUAAAGUGAGUCU	| || ||| ||||||||||	21	0	0.0190633	0	NA	NA	NA	NA	NA
sRsRV6666920		TTCGAGTTCGGATATTTGGATC	Solyc07g049280.2.1	TCCACTTTCTACGATTTCACTTGAAAAAAAATAAAATTAAACTTCACATTTTTCTCACCTCTCACATCTTCTCCTTCTCGTCACACACACATTTCCAATTAGTTAAGCACGAAAAACATGGCAGCGGCAGCCGTCGGCCCCGGACGATCGACCTCGTCGTACAGCGAAGTCCAACACAACCGTCTCATTGTATCGCTTCCTCTGCCTTCGGTCCTCAAAAAGCCCTTTTCAGTCATTGATGGCCCTCCTAGTTCCGCCGCTGGAAATCCAGGTGAAATTGCAAAGCTTTTTCCAAATCTGTTTGGGCAGCCTTCCGTGTCGTTACTTCCAGGTCACACATCTGGAGCTGCATTGGATCATACTCTAAAAGTCGGGGTTGTGTTGTCCGGAGGACAGGCT…	1785	1806	4.5	GAUUCCCAAAUCUGAACUCGAA	CUAGGUUUAUAGGCUUGAGCUU	||| | | ||| |||||||||	1797	0	0.0190633	0	NA	NA	NA	NA	NA
sRsRV7228403		TTTTTTTCCTCGCATAGCAAA	SLV.30656.1	TCTCTCTCTCTCTGTCTTTCTCTCTCTTCTCCTCTTTCCTGTTGTGGCAAATCCAACCGAGACAGCAGCTTTGTCCAGCACATCTGTCACCAGCAGCGAGATCTGACGGAGTTTTCAAAGTTTCAAGCTGGTCAAGAGACGGAAATTTAACAGATCCTCTAGGTTTGTCCCTTTTCATTTAATTATTATTCATCTCAAAATATTCTCAATTTTCATTCTCGATCGGCTCGTGATTTTCAATTAGAATAAAATACTAGATGATATGAAGTTATTAGCATGAAAAATATGGCAAAATGAAGAATTTTGCTGATTTTATGCTCCTTTGTTTAAGAGGAAAAAAATATCCAATTCCTTTCCTTTTTGTTCTATATGTGTAATATTTTATATCTTCTTCATATT…	322	341	5.5	UUUGUU-UAAGAGGAAAAAAA	AAACGAUACGCUCCUUUUUUU	|||| | | |||||||||||	332	0	0.0212562	0	NA	NA	NA	NA	NA
sRsRV6763966		TTGACATGTGATTGTATTGTT	SLV.20835.1	TTTTTTTCAAACTTCAATTTACAACAAAAACACACACACAAAAAAAATGGCTTTAACACCTTGTTCTTCAACTTCTTTTATCAATAAAAAAGAAAGAAAAAATTATAGAACACATGATGACATCTCAAGCATGATTTGCTTTGCTAAAATCAATCCACCATCATACAATCTCAAAGCAAAAAGTTACAATCAAGAAGTTCAATTCTTGAATCCCAATATGGAAGAAAAAGAGAAATTCCATATGCTTACAAGTGGTACTCATAGCAACAATAGTAGTAGTACAAAAGTGCCTGTTTTTGTGATGTTACCACTTGACACTATATCAATTGGTGGCAATATGAACAAGCCAAGAGCTATGAATGCTAGTTTGATGGCATTAAAAGGTGCTGGAGTTGAAGG…	2128	2147	5	AAGAGUGCAA-CAUAUGUCAA	UUGUUAUGUUAGUGUACAGUU	|| |o|o||| ||o|||||||	2138	0	0.0216942	0	NA	NA	NA	NA	NA
[truncated: 172 more rows]

## Sheet: Table S5
Supplementary Table S5. PARE analysis of miRNAs. Green shading depicts the miRNA-guided cleavage efficiency changed for the target.
miRNA sequence	length	miRNA famliy	miRNA (TRV/Mock)		miRNA target									degradome category						P value	Target Transcript (TRV/Mock)
[truncated: 79 more rows]

## Sheet: Table S6
Supplementary Table S6. Protein-coding genes showing significant expression changes upon TRV inoculation
[truncated: 490 more rows]

[truncated: 6 more sheets: Table S7, Table S8, Table S9, Table S10, Table S11, Table S12]
